# Supplementary material for: Trends in the discussion of cycling in urban environments: An X-based study
Source: PLoS One. 2025 Nov 18;20(11):e0330616. doi: 10.1371/journal.pone.0330616 (PMC12626284; doi:10.1371/journal.pone.0330616)
Supplement: S1 Appendix — (XLSX) [file pone.0330616.s001.xlsx]

## Sheet: Sheet1
Date	Id_User	Name	Id_entities_mention	entities_mentions	Id_Tweet	Tweet (raw)	retweet_count	Lugar
30-Dec-2022 23:37:54	1149277934131322880	DaveBikeSki	17141770	bpellerin	1608955564566142976	During this recent storm outside Quebec City, our family saw road plows scrape the road in front of where we were staying EVERY HALF HOUR. It's all about priorities. If cars can get this extraordinary (but unnecessary) level of service, so can🚶‍♀️🧑‍🦽🚲. @bpellerin https://t.co/ElQYP2cF33	2	Ottawa, Ontario
30-Dec-2022 22:44:30	612976137	K_J_Roberts			1608942127870009346	Went for a very rainy, very enjoyable cycle this morning between Abingdon and Didcot. I find myself dreaming that this kind of dedicated path linked every town. 🚴‍♀️ https://t.co/49UUVko15w	0	Bicester, England
30-Dec-2022 22:42:23	14430291	sarahbethmoon			1608941592508768262	For approximately 45 minutes this morning it was warm and dry enough to actually ride my bike. Finally got to take my new gravel bike on a tiny bit of “urban gravel.” 🚴 💚 @ Roseway https://t.co/l4OhIZC2e9	0	Portland, Oregon
30-Dec-2022 20:51:33	289347983	michaelhadders			1608913703725944834	22,91 km in 70 min 14 sec = 19,6 km/h.🚴‍♂️ Normal cycling with tailwind and good tempo with headwind, all in the same 4,6 meter gear. Sectors between 17,8 and 23,9 km/h. I tried my old route because I wanted more km but it's with more traffic lights in the city.😕	0	Nederland
30-Dec-2022 19:53:21	377013645	CarolaJojo	1224185690713460736	goddeketal	1608899056239247360	@goddeketal @Frenzy691 @elonmusk @UngaTheGreat @DrLoupis @DschlopesIsBack @DrKellyVictory @DowdEdward @JesslovesMJK I cannot follow 5.000 #PleaseDeleteInactiveAccounts, wishing #HappyHolidays, lost my Puk, no scammer since July😇 #masked #Metro #Hamburg 🚲 🥶 her Praxis still in Town? Mobile too old for #telegram online Banking etc🦖 #Terminabsprache #Twitter We need her back #Winterschlaf	0	Hamburg, Germany
30-Dec-2022 19:40:48	60115849	sant0sh	1467080747479666691	cpsavesoil	1608895898221948934	At #Hyderabad we touched upon places like BHEL, Gachibowli, Hitech City, Durgam Cheruvu, KBR Park, Necklace Road &amp; Dilsukhnagar 🚴‍♂️🌱 At necklace road, the graffiti on the walls made by #SaveSoil volunteers is just amazingly beautiful 😍 @cpsavesoil @SadhguruJV #UdgirCycling https://t.co/2d4jKuD8ok	201	Coimbatore, India
30-Dec-2022 19:26:35	2645201170	BikeSanAntonio	355742545	Boenau	1608892319734038530	@Boenau I'm a fan of guerrilla urbanism. Who can make a wheelbarrow 🚲 trailer? You know, to mix concrete. Got some bricks? You know, the pallets they (cops) left out for BLM protests. Will last longer than stucko and toilet plungers from Dollar Tree. They won't know until a flat tire.	0	San Antonio, TX
30-Dec-2022 19:19:38	255948648	donnyfarmshop	1181111950677336064	ABmx01	1608890569643917313	Doncaster City🇬🇧 AvaBrownBMX01 @ABmx01 🚵‍♀️🚴‍♀️🏅 #PrideOfDoncasterCity❤️ #doncasterisgreat #bmx #bmxracer #thisgirlcan https://t.co/zUp61JS3qn	0	City of Doncaster, England
30-Dec-2022 19:03:46	22795270	toledonews			1608886577580605442	The city of Toledo does plan to add – eventually – a bicycle and pedestrian path along Cherry between Spielbusch and the Martin Luther King, Jr. Bridge. 🚲 https://t.co/FnorUKDMov	2	Toledo, OH
30-Dec-2022 18:58:46	219049440	BikeHoboken	1388201584925028354	bikeweehawken	1608885321147777025	@bikeweehawken Looking forward to more safe connected routes between our cities! 👀Park St overpass 🚲 @HudCoTweet @HudCoPlanning @HCCommissioners	1	Hoboken, NJ
30-Dec-2022 18:29:55	60115849	sant0sh	67611162	SadhguruJV	1608878058500653058	Udgir Cycling Club is proud to associate with the #SaveSoil movement with beloved @SadhguruJV 🙏 We, a group of 34 are doing a 1400 km cycling sojourn from hometown Udgir to Jagannath Puri, Odisha. Here are some glimpses from the first leg i.e. Udgir to #Hyderabad 🚴‍♂️🌱@cpsavesoil https://t.co/j7SSHU5EfX	496	Coimbatore, India
30-Dec-2022 18:23:21	1470101571983884302	transitlanta			1608876405064097793	Density caps are density caps even if they’re ✨aesthetic✨🚲urbanism🚞	0	He/Him
30-Dec-2022 18:18:11	971583053813334017	ConnorDcinq	2993785898	notjustbikes	1608875104452358151	Congratulations @notjustbikes for your recent feature on CNBC. Great to see sustainable urban mobility being covered more and more 🚲🛴	0	Australia
30-Dec-2022 16:59:26	2942564297	priyalarun			1608855286718296066	lost some watch data, but here's 2022 from what i have: -exercise avg 39 min/day (up from 30 in 2021) -7 workout types - strength-based HIIT, 🏋️‍♀️, 🚴‍♀️, pilates, 🧘‍♀️, 🏃‍♀️, bike/tread bootcamps -all this while traveling to 12 cities goal for 2023 is to keep this up during residency	0	United States
30-Dec-2022 15:45:27	1374999763972669444	GP_WDBC	2962095105	GPNewport	1608836669645492226	@GPNewport @GPTorfaen @GPBlaenauGwent @bikeregister Pop along with your bikes and meet members of the team! 👮 08/01/23 - Caldicot Town Centre 13:00 - 16:00 17/01/23 - Morgan Jones Park, Caerphilly 14:00 - 17:00 28/01/23 - Cwmcarn Forest Drive, Cwmcarn 10:00 - 14:00 @GPMonmouthshire @GPCaerphilly @GwentPCC 🚲 🚲 🚲 https://t.co/ENk3dalXtB	1	Gwent, South Wales
30-Dec-2022 14:39:52	59970837	prabshr	2937857737	SuryaRAcharya	1608820166133178370	@SuryaRAcharya We can for sure make Kathmandu a bike 🚴 city in 10 years!!!	0	Nepal
30-Dec-2022 14:29:08	1158457757051293696	barrygreenejr			1608817462522544130	My recent bonus pieces have been behind a paywall. In 2023, I’ll begin curating &amp; hosting monthly intimate in-person Q&amp;As exploring Urbanism and the built environment, appropriately titled “It Starts With U” I struggle w/value I provide in this space but it’s time. 🖤🚲🏘️🚍	8	Southside Richmond, VA
30-Dec-2022 14:28:30	1434853408712781824	REAPUttarakhand	3367966932	basava_ias	1608817303743000578	Pithoragrah :- RT @basava_ias: Morning cycling 🚴‍♂️ in Pithoragarh. Beautiful, tranquil town. Couldn’t take much pictures. https://t.co/zztLAHbrer	0	Dehradun
30-Dec-2022 14:23:35	814870412282777604	ProgPortME			1608816065714290688	🚌 🚲 🛴"SunRunner route necessitated the removal of on-street parking along heavily trafficked routes, but that move simultaneously allowed the city to create more lanes for bicycles, e-bikes and e-scooters." https://t.co/8bou0U02QI https://t.co/5ATb2qSVF6	0	Portland, ME
30-Dec-2022 13:20:29	211563054	DaraghCassidy			1608800186532524033	In the grand scheme of things is €100mn that much for a project that could transform a part of the city centre? We spent €11bn on ONE-OFF measures in the last budget. MILLIONS on plastic bollards. But in the midst of a climate crisis can’t find the money for a worldclass🚲lane? https://t.co/2O0z9Sxvxp	3	Dublin, Ireland
30-Dec-2022 10:50:27	1478295802086768640	SND_China			1608762431253409795	🚴‍♀️🏃When it comes to #running and #cycling, it's the journey that counts! Enjoy the stunning scenery and bountiful fresh air in Shushan village in the #SND, one of the national farmers sports and fitness bases.🍃#VisitSND https://t.co/o1V6aXMAiY	2	Suzhou, Jiangsu, China
30-Dec-2022 10:02:48	64684139	greenmattbfd			1608750439817973760	🚲 Proof that if you provide good quality #cycling infrastructure, then people will use it ** even in the UK! ** ⏱️ But we need to invest more and build this in cities across the country. 🪙 Funded by scrapping wasteful road build building projects. https://t.co/00RfBe1dha	38	Bradford, West Yorkshire
30-Dec-2022 09:28:21	1202148006595715072	DiscoverFoshan			1608741769524711425	2023 is fast approaching👋, have you made travel plans for the #NewYearsDay holiday?🚲 #Foshan has scheduled various activities, like the gourmet festival in Guanxin Town and the bazaar at Yuanlin Xijiang Wetland Park.🥘 #VisitFoshan #NewYearsDay2023 https://t.co/vyviRl9sLE	3
30-Dec-2022 08:15:53	1455402405592383493	SallyMGibbson	1506882323630886916	PeteHunt4ideas	1608723532334391296	@PeteHunt4ideas Yes Pete, a whole lot more people alive. Also more people enjoying active transport with cleaner air,🚴🌳🚴‍♀️🚴‍♂️ and cities would be forced to offer frequent mass transit. 🚋🚎🌳🌳 Also more people would have all their fingers🖐️intact and their savings 💵 too.	0	Melbourne, Victoria, Australia
30-Dec-2022 07:37:46	1483267296361877504	FucareBike			1608713940284084224	Start An Adventure With Fucare GEMINI X 😎 🚴‍♂ Fucarebike Gemini X new city commuter EBike with 750W motor, 48V 20.8AH battery, 100 Miles Max Range &amp; Calss 3 Speed. 💥 More gifts in store 👉 https://t.co/05GOGgPBk5 https://t.co/4dh4bADiQW	1	United States
30-Dec-2022 07:14:01	1483267296361877504	FucareBike			1608707962016763904	Start An Adventure With Fucare GEMINI X 😎 🚴‍♂ Fucarebike Gemini X new city commuter EBike with 750W motor, 48V 20.8AH battery, 100 Miles Max Range &amp; Calss 3 Speed. 💥 More gifts in store 👉 https://t.co/05GOGgPBk5 https://t.co/B10x5yUO8a	0	United States
30-Dec-2022 07:09:25	1483267296361877504	FucareBike			1608706806293106694	Start An Adventure With Fucare GEMINI X 😎 🚴‍♂ Fucarebike Gemini X new city commuter EBike with 750W motor, 48V 20.8AH battery, 100 Miles Max Range &amp; Calss 3 Speed. 💥 More gifts in store 👉 https://t.co/05GOGgPBk5 https://t.co/9a2VYaGGF7	1	United States
30-Dec-2022 05:12:21	829377907726438403	LdnOntBikeCafe			1608677345694732290	@MeganatLFPress Thanks for your relentless efforts to cover the important things happening in the city. Your voice and experience will be sorely missed. 🚲♥️	0	320 Thames St
30-Dec-2022 04:28:14	3367966932	basava_ias			1608666244273827841	Morning cycling 🚴‍♂️ in Pithoragarh. Beautiful, tranquil town. Couldn’t take much pictures. https://t.co/cv6FjIQ5AR	13	Dehradun, India
29-Dec-2022 23:45:16	16233232	SANDAG			1608595031580975108	🚴 🎉 2022 was a milestone year for the SANDAG #GObyBIKEsd program! Crews made significant progress in expanding San Diego’s regional bike network by completing 3️ bikeway projects and breaking ground on 2 more in the City of San Diego! Learn more 👉 https://t.co/5gW8O5Ll5X https://t.co/rHMMejuSEy	1	San Diego, CA
29-Dec-2022 23:29:53	19247899	Vanderfluit	391018658	Richmond_BC	1608591162453155841	It's not only these students who share this sentiment. I agree with them whole-heartedly. They have more wisdom on this issue than some of the adults on the @Richmond_BC city council. 🚲 via @TheRichmondNews https://t.co/ywXHwtNAWD	0	42 Wallaby Way, Vancouver
29-Dec-2022 22:24:10	345872649	steelstreetbikr	1564946497149423617	HydcyclingRev	1608574622223699968	Back from @cycle_to_work and then Ride 🚴‍♂️ #RaphaFestive &gt;&gt; 368/500 km #singlespeedsonly #ComprehensiveBicycleLanesNetwork #BicycleHighways in the City #HappeningHyderabad #cycling is #solutiontopollution @HydcyclingRev @sselvan @arvindkumar_ias @KTRTRS #vintage #steelisreal https://t.co/ixJfsxbh4v	0
29-Dec-2022 21:50:37	39570846	Tamseji			1608566178439467011	🚴‍♂️ (@ U.S. Flag Plaza in Jersey City, NJ) https://t.co/tKwDE5huq3 https://t.co/6YljOutFCR	0	New York City
29-Dec-2022 21:33:11	53473610	bikenewyork			1608561790937333760	We won't let you run on empty while you bike New York City... There will be plenty of food and drinks along the way at our rest areas. Hydrate, grab a snack, and enjoy this bike party🚴 ! Registration for the world's most epic, car-free ride, the #TDFBBT opens on January 11 . https://t.co/rvY8XU7mwf	0	New York, NY
29-Dec-2022 21:19:22	62381902	rossfbrown	378431389	TENorton	1608558316455890944	@TENorton @City_Abbotsford @AbbotsfordSD @KevinGodden1 These are public sidewalks where people conduct their daily activities. SD34 is responsible for keeping these sidewalks clear like any other property owner. 🧑‍🦽🚶&gt;🚲&gt;🚌&gt;🚚&gt;🚗	0	Abbotsford, British Columbia
29-Dec-2022 21:01:03	168728442	BikeMetro			1608553705212723202	This Season of Sharing, we are grateful for each and every rider who unwraps the city and discovers new places by bike. THANK YOU for exploring LA County on two wheels! ✨🚲💫 https://t.co/zDKLL1RwPf	2	Los Angeles, CA
29-Dec-2022 20:30:12	1520105856989384712	PickMyPrize			1608545942449360897	🚲 Who cares what the gas price at the pump is if you own a Super 73 Electric Motorbike to get around town?! Enter now for your chance to #win our free #Giveaway prize drawing: https://t.co/siJExJqLZ2 https://t.co/g7sd0KL8Se	2	New York, USA
29-Dec-2022 20:20:56	1431049559409496064	Kaj5585	14148802	sdut	1608543609686753280	@sdut Let’s build more high rise apartments and bicycle 🚲 lanes is the mayor and city council’s idea of helping the homeless!	0	San Diego, CA
29-Dec-2022 19:32:50	264443116	RoutesBikeTours			1608531504233172993	Albuquerque Historic Old Town has a great holiday photo op in the plaza - we just HAD to get one with our ⚡ e-bike rentals 🚲 🎄 🤩 #RoutesBicycleTours #BikeTours #BikeRentals https://t.co/6oNaZHfswt	0	Albuquerque, New Mexico
29-Dec-2022 19:07:38	2829919366	WorcesterLabour			1608525163762520065	🚴 Secured funding for, and recruited, Active Travel Officer for Worcester City Council to develop schemes for making walking and cycling easier	0	Worcester, England
29-Dec-2022 18:02:43	19443658	djnicholl			1608508828269658117	Wouldn’t it be lovely of EVERY City had 🚲 infrastructure like this 👇 https://t.co/IXD1dIQmOi	4	Delivering in Worcestershire
29-Dec-2022 17:56:29	1405616370167988225	CompleteHouston	3218918078	letsdothishou	1608507257922232321	Join @letsdothishou for their End of the Year Bike Rides! 🚲 🎊 Enjoy a cruise around the city with stops at some local favorites for food and drinks! Plus prizes and giveaways! Bikes are available to rent. To register visit, https://t.co/bOXmKCqZHk or via the link in our bio! https://t.co/s23p2wBLTj	1	Houston, TX
29-Dec-2022 17:30:30	62381902	rossfbrown	378431389	TENorton	1608500717521698816	@TENorton @City_Abbotsford I was disappointed to observe sidewalks uncleared around @AbbotsfordSD properties Mouat, Howe and Centennial. cc @KevinGodden1 🧑‍🦽🚶&gt;🚲&gt;🚌&gt;🚚&gt;🚗	0	Abbotsford, British Columbia
29-Dec-2022 17:30:27	4362815717	climable			1608500706910126082	Hooray for more #GoodNewsCountdown! We’re reflecting on an unexpected positive from the pandemic: more bike use &amp; bike-friendly changes in cities. Cyclists provide benefits to the environment &amp; there are many health advantages, too! 🌍🚲 #TheFutureIsGreen https://t.co/GoT0y8BfMo	1	Cambridge, MA
29-Dec-2022 17:18:19	33503307	luthien24			1608497654102622208	Clean mobility...🚲🚶‍♀️ . . . #transportation #walk #bike #City #love #life #moments #details #photo #color #contrast #feet #streetstyle #Street https://t.co/FnKQjnqGlk	0
29-Dec-2022 17:00:32	474378222	LibertyvilleVOL			1608493176767107073	🚲Is it your #resolution to ride? Residents and visitors are encouraged to offer their input on the draft bike network in the Village! Check out the WikiMap here: https://t.co/gMdTfEOXx1. #bikes #bicycles https://t.co/V5m8JZnwiY	1	Libertyville, IL 60048
29-Dec-2022 16:00:46	1177250329408299008	CurbIQ			1608478134659170306	Before making changes to curbside regulations, understand the tradeoffs with Curb Analyzer. After making the changes a reality, quantify the benefits of the curbside regulations you've created. 🚲 Learn more: https://t.co/lXPFZ6gzNm #CurbManagement #SmartCities https://t.co/2NbG53CCle	0
29-Dec-2022 15:30:33	1525752132	CPCatapult			1608470530931281920	With ambitious 2050 #NetZero targets to meet and the drive to cut congestion across our overstretched infrastructure, #Cities have long been looking for innovative ways to future-proof urban #mobility. 🚲 Find out more 👇 https://t.co/xwmWpvkyVU	1	London
29-Dec-2022 15:25:31	19404311	ThisIsZackYoung			1608469265191165952	🚴‍♂️ some cities are just such a pleasure on two wheels. Berlin is definitely one of them. https://t.co/4Azw1LVMzs	1	London, Berlin & Beyond 🛫
29-Dec-2022 14:34:16	147878650	masadmuzmalik			1608456368675033088	Rain in Lahore caused dozens of motor cyclists 🚴‍♂️ 😒 slipped, and injured. City Police is trying to convey the message for protection. Please use helmet ⛑️ while Riding especially in this rainy season. #rain #Lahore #Pakistan https://t.co/EsywD2Dq3i	0	beyond boundries
29-Dec-2022 12:55:04	99811423	canuckcarl	2800601947	vlourbano	1608431403716481026	@vlourbano This is great news. New York will be a much better city because of it! 👏😀🚲🏙️	0	Barrie, Ontario, Canada
29-Dec-2022 12:15:03	1262356887544233984	TainyKaney	21310376	belfastcc	1608421332752162816	Can we replace the hate preachers in @belfastcc city centre with this please? 🚲 https://t.co/VKAE9aahSr	0	Belfast, Northern Ireland
29-Dec-2022 10:53:03	4746367610	DelhiBreathe	2203159248	SarikaPanda	1608400695790825472	Do you think there is an increase of cyclists in our cities? 🚴‍♂️ @SarikaPanda thank you for moderating such an important discussion at our exhibition #TwoWheelsGurugram. It explored the need for improved cycling infrastructure in the city through art. https://t.co/6fUGvVjjsi	3	New Delhi, India
29-Dec-2022 10:18:24	1022020578696409089	ironman_oman			1608391977216921600	And finally the best, most fantastic part of IRONMAN 70.3 Oman, Muscat: the bike course takes you through the BEST views of the city!🚴‍♀️🚴 #ironman_oman #ironmantri #ironmanmuscat #swimbikerun #triathlon #triathletes #nothingstopsyou #oman🇴🇲 #muscat https://t.co/cRzqAA7hwG	0	Oman
29-Dec-2022 09:57:43	1594418295163293698	InovoTec	1491706858284929024	GussBigirimana	1608386770000904193	@GussBigirimana @cyclingrwanda @Rwanda_Sports French is the biggest fans of Cycling Sports, don't forget Kinyarwanda Rwanda is our home, Africa is our Village ✌️ 🙏🚲🚲🚲🚲	0	Rwanda
29-Dec-2022 09:44:09	1263752626283384835	futboltherapist			1608383358882484225	Luckily, Zurich wasn't only a trading town, but also a sporting city. And these 2 characteristics of Gamper's hometown were in fact quite related to each other : Sport activities indeed used to be typical of merchants, who considered them as a true school of life. 🚴⛸️ 🎾🏃🏉⛳ https://t.co/DyTct7txNd	1	Switzerland
29-Dec-2022 09:30:30	915990619603869696	LetMeBreathe_In	722318107	Chiragshah3088	1608379922921259009	🚴 🚴 towards a greener future @Chiragshah3088 shares solutions for the future fo urban mobility Take a look at more solutions here &amp; vote for your favourite one: https://t.co/aYWHt57mDD #FutureCitySessions #NowNotTomorrow @ClimateTrendsIN https://t.co/YB8yGxWS1g	2	Global
29-Dec-2022 05:43:55	1455402405592383493	SallyMGibbson			1608322900263849985	If the gun-ban mentality was used for all policy areas you'd end up banning private urban cars, casinos, plastic bags, tobacco and back street fireworks. THEN where would we be, huh? 🖐️ 💵 🚴🌳🚴‍♀️🚴‍♂️🚋🚎🌳🌳	0	Melbourne, Victoria, Australia
29-Dec-2022 05:21:34	1284630378125426688	ToscaLivesOn	19240249	CKNW	1608317277857873921	@CKNW Good, now get the rest of the removal done, ASAP! The @ParkBoard can construct a bike lane in the downtown eastside. A good place for them! 🚲 💉	0
29-Dec-2022 04:11:07	67213875	peterhartlaub			1608299548832849922	Former Del Monte warehouse &amp; railway easement. Now a housing project and also an A+ pedestrian corridor, part of a cross-city protected bike network and just a lovely space. Alameda can be old school &amp; provincial to a fault but does so many things right. 🚴🚶💯 https://t.co/wis6CsJv7R	1	East Bay
29-Dec-2022 03:44:07	221976676	actfortransit			1608292750759280640	Shout-out to 💐💜🚲the owners of Pedego Electric Bike Shop in downtown Bethesda🚲💜💐 for their courageous cameo appearance in tonight's episode of 🎵"The Old Georgetown Rd Bike Lanes On NextDoor"🎵! "If these bike lanes save lives, isn't it worth it?" Yes, it is.	0	Montgomery County/Maryland/USA
29-Dec-2022 03:39:22	1422444011936051204	heybikeofficial	14618715	electrek	1608291559107366913	Cityrun is definitely your decent urban e-bike 🚲 THANK YOU @electrek https://t.co/FMqIGRokiy	0	California
29-Dec-2022 00:45:41	1266388827884720131	ShallangwaI	1291460068211294208	AboutPlateau	1608247847425654785	@AboutPlateau It's the roundabout leading to mado tourism village,angwan yashi,ring road and Jonah Jang road🚴	0	Jos, Nigeria
29-Dec-2022 00:00:49	1327315871027449857	TheUrbanBird1	1214218297169694720	streetsblogkea	1608236556615315457	@streetsblogkea Figuring out casual 🚲rides that look for urban nature, then step into hosting neighborhood rides, with a particular effort to include reporters &amp; electeds	0	Denver, CO & metro
28-Dec-2022 23:13:34	169769510	BelindaCoates	36603053	cityofballarat	1608224666094817281	This is a really nice guide to bike rides in and around Ballarat for visitors as well as locals 🚲 Choose from shorter, easier rides around town or longer on or off road routes out and about. https://t.co/UONSf77u3a @cityofballarat @BallaratBUG #loveballarat #visitballarat https://t.co/fOTecq666B	3	Wadawurrung Country - Ballarat
28-Dec-2022 21:38:56	95690055	JCoyneSD	362197703	SDPartnership	1608200852577349632	The entire @SDPartnership team was proud to participate in the @HolidayBowl parade this morning welcoming fans and friends to Downtown San Diego! 🏈🚲🧹💙 https://t.co/V7eiEpiUVV	1	San Diego, CA
28-Dec-2022 21:38:09	1149248913276309504	ex_1831			1608200652559159298	📺 Watch Live Stream ⚽️ Paris Saint-Germain vs Strasbourg 🔴➤Link : https://t.co/mQyPvsAlKo ⚽️ Manchester City vs Leeds United 🔴➤Link : https://t.co/OQH8cS19QN #PSGRCSA #ManCity 🎥🚲🎥	0	Somewhere on earth
28-Dec-2022 21:28:30	1560964524647366658	Forreal_nisteve			1608198224413687808	📺 Watch Live Stream ⚽️ Paris Saint-Germain vs Strasbourg 🔴➤Link : https://t.co/DT8i7kkwQv ⚽️ Manchester City vs Leeds United 🔴➤Link : https://t.co/Sn6KzVX94y #PSGRCSA #ManCity 🎥🚲🎥	0	Kiambu
28-Dec-2022 21:21:05	1315735985141891072	Rani_Qwery			1608196359202422784	📺 Watch Live Stream ⚽️ Paris Saint-Germain vs Strasbourg 🔴➤Link : https://t.co/ygFv11bcUk ⚽️ Manchester City vs Leeds United 🔴➤Link : https://t.co/zZhxyiaaZY #PSGRCSA #ManCity 🎥🚴🎥	0	Malang, Jawa Timur
28-Dec-2022 21:10:24	20703030	KTaylorTV			1608193671626735617	The transformation of #JerseyCity is a national model. #HudsonCounty, #Hoboken and all #NJ municipalities should take note. #ProtectedBikeLane 🚴🏼‍♂️🚴‍♀️🚴‍♀️🚴🏼‍♂️🚴🏼‍♂️🚴‍♀️ https://t.co/ceTi7GYiEp	0	NYC - #Hoboken - New York City
28-Dec-2022 21:02:38	61873775	DiscoverWI	78897374	eagleriverwis	1608191714539208704	🚴 Have you been fat tire biking? Watch this entire #DiscoverWisconsin full episode, 'The Seasons of Eagle River', now to learn more about this Northwoods city and how you can take advantage of all there is to do there year-round. https://t.co/889UOttbp2 📍 @eagleriverwis https://t.co/e5Le73kxNF	1	America's Dairyland
28-Dec-2022 19:50:09	909812860192096256	nofish_nonuts	1393221581812473857	Ruth45080116	1608173476023791616	@Ruth45080116 @waDNR We're in uptown Vancouver and hub sees them on his early morning 🚲 rides out Lower River Road. The coyotes also moved into town in force during lockdown and don't seem inclined to reduce their new range...	0	PNW
28-Dec-2022 19:43:01	1477470896918962179	StayHumblenKind	2606664175	SiKImagery	1608171679142010880	@SiKImagery 😜 All I can SAY is... #SAYULITA 😍 a tiny Surfing town 🏄‍♂️🏄‍♀️🏊‍♂️🏊‍♀️ with the deepest Beach🏖🌊🌊🌊I've ever seen with my little 👁👁 💦 near #SanPancho 🏍 near 🌮 #PuertoVallarta 🍹🚴‍♀️ 🤫 Shhh just keep it between us...Our Secret Sweet Escapes 😘💞 https://t.co/0alqcia902	1	River Valley Village Canada🍁
28-Dec-2022 19:41:21	1251248430237843456	akaminskystudio	23185210	siteinspire	1608171261737467904	@siteinspire KOBU ⸻ is an organization for people 🏃‍♂WHO ⸻DO ⸻NOT⸻ SIT in one place, people who like traveling and new cities 🗺️. The ⛷developers of the site faced an important mission ⸻ to develop a site that would interest such 🚴‍♂consumers.	0
28-Dec-2022 19:30:32	84604606	bikefreek			1608168537285074945	Riding acoustic, super green for Mother Earth 🌍. Three choices for riding the urban jungle. Chill sidewalk cruising. Rambling rowdy snow ❄️ filled “safe bicycle lane “ on a sweat 😓. Taking my chances with raging cagers 🚗 by rightfully taking the lane 🚲 https://t.co/WMdfz5vdUZ	0	Chicago
28-Dec-2022 19:00:01	1373973953824354306	M0veElectric			1608160858277806080	Six electric vehicles, eighteen traffic-filled miles, one capital city... Watch our thrilling E-Race across London now: https://t.co/HyHZHdBRyJ 🚲🏍️🛴🚗⚡️ https://t.co/HZhSjWkM34	0	England, United Kingdom
28-Dec-2022 18:17:13	53473610	bikenewyork			1608150089557762048	2022 #bikenyc hits: the city has rescued the CityRacks installation program from its near-collapse during the de Blasio years, with much more focus on 🚲 corrals. To be fair, the recovery was initiated in de Blasio’s last year https://t.co/dwqhjn9a0h	1	New York, NY
28-Dec-2022 17:31:12	1541499033365225474	lovematterstv			1608138507368759303	Una Don reach village now abi, oya do tiktok for your papa parlour.🌚🌚🚴😀	0
28-Dec-2022 16:33:18	1285065498422648842	MissCyclingNow			1608123936352669697	CITY NEXT DOOR: Toronto’s winter cyclists thrill to the chill, but the city’s snow removal leaves them cold #CyclingSafety ⚠️ #WinterCycling ❄️ #BikeTO 🚲 https://t.co/iLW5ge9Stk	1	Mississauga, Ontario
28-Dec-2022 15:33:03	819312344543166465	TUMInitiative			1608108774253813762	What is your city planning for next year? Which changes, innovations &amp; legislations for the transport system are coming up in 2023? 🚎🚊🚴‍♀️🚶🚶‍♀️	0	Global
28-Dec-2022 15:30:31	918573463853522944	PMOtiger			1608108134882545664	Let's celebrate #Project People in #Iowa today! Tag someone who loves, lives or works in Iowa! #FunFacts: 🇺🇸 December 28, 1846 🚲 World's longest recreational bicycle event 🥇 World's 1st electronic digital computer ❗Capital: Des Moines Source: https://t.co/6mfJC8v26I #PMP https://t.co/uAlOmAQXIE	0	United States
28-Dec-2022 15:25:12	1063477381430693891	NUMOalliance			1608106799399313411	READ: Detroit — aka the Motor City — is betting on bikes to prioritize people-first, safe + active mobility. How? ⚡🚲 An #e-bike leasing pilot program 🚴🏿‍♀️🎉A community-based Bike Challenge 🤝Local/regional partnerships built on trust ▶️ https://t.co/28YLItodQJ https://t.co/gOgp1jMVNE	4
28-Dec-2022 14:44:36	2541333416	MatlaABana1			1608096580619440128	Good news! Our Xtreme for Kids Cycle Tour 2023 received the thumbs up!🚲 It's a go, go , go ! Hold hands with us while we prepare to spread the 'NO 2 CHILD RAPE' message from Johannesburg to Cape Town in 2023 ! https://t.co/1Rlqal0lgR #Xtreme4Kids #No2ChildRape #StandWithUs https://t.co/hnuZAwp3Nm	0	National - South Africa
28-Dec-2022 12:11:35	1167915903775735809	MetroResponse	420234784	euronewsnext	1608058073175711747	RT @euronewsnext: Nine of the world's most bike-friendly cities are in Europe. 🚲 While some you'll be able to guess, others might surprise you...👇 https://t.co/nD10CzABxS	0
28-Dec-2022 12:01:56	741220814	tele6cayes	420234784	euronewsnext	1608055643151147009	euronews: RT @euronewsnext: Nine of the world's most bike-friendly cities are in Europe. 🚲 While some you'll be able to guess, others might surprise you...👇 https://t.co/tatzYsAWBs	0	Word
28-Dec-2022 11:15:28	420234784	euronewsnext			1608043951881334784	Nine of the world's most bike-friendly cities are in Europe. 🚲 While some you'll be able to guess, others might surprise you...👇 https://t.co/tHFRJy9wh0	10
28-Dec-2022 11:11:40	2304509773	pyushchaudhary			1608042995600986112	Village camp (Thankurpurva) organised by BBD university, we had good experiences with the local communities@ bicycle 🚴 ride in narrow roads of village for oral health promotions-won fresh bottle gourd 😀🎉 https://t.co/S9PjWXPvLk	0	Lucknow, India
28-Dec-2022 10:50:33	1045990370	elisaodonovan			1608037681899913216	Lovely quiet cycle through town this morning on way to work 🚲 Only passed a few cars when I was cycling across the city https://t.co/RFUvoEKVg4	0	Limerick, Not a bad auld city
28-Dec-2022 10:02:42	100748297	devasissarangi	809378222697811968	bmcbbsr	1608025637394186242	Can we use tactical urbanism which is easy and cheap to make it safer for our cyclists 🚴‍♀️ &amp; pedestrians 🚶‍♀️ 2 cross🤔👇 @bmcbbsr @BSCL_BBSR @BDA_BBSR @MayorofBBSR https://t.co/ijLYqtxTtr	1	India
28-Dec-2022 09:01:02	1590304979553865728	NightBlazrCycle			1608010120922800128	🚲🌙 Commuting or night riding. With NightBlazr, you’re seen and safer on urban roads or country lanes. https://t.co/f3gehgc5Ni #cycling #cyclinglife #roadcycling #cyclinguk #stravacycling #roadcyclist #cyclist #cyclinglife #night #commuting #safety https://t.co/t2Ugt6dJjp	0
28-Dec-2022 08:12:52	1264934509746651136	NareshTdp3	85221650	ncbn	1607997999074115584	#BOSS Welcome to Nellore @ncbn ...Sir..💐💛✌🏻 @JaiTDP @iTDP_NellorePC @AtmakurItdp @IAtmakur Takkellapati Naresh, @iTDP_Official Coordinator Atmakur town..💛🚲✌🏻 https://t.co/AUuWsOi2wL	1	Nellore, India Atmakur
28-Dec-2022 07:22:52	25002425	Snacks86			1607985414140493826	Tater Town Roll Call 📯 🪖 Sargeant .069 ETH Floors 🍟 The Red Hats .25 ETH 👲Snapbacks .069 ETH 📦 BoxTater .11 ETH 🛰 TinFoil Hats .17 ETH 👑 The 1% Taters .049 ETH 🪅 Sombrero .0769 ETH 🚲 Stunt Spuds (Helmet) 0.12 ETH #TaterTown #TaterTraits #BAPNation #SpudGunners https://t.co/UYryoJZivO https://t.co/iPWgsYccQG	15	Chicago, IL
28-Dec-2022 07:18:41	25002425	Snacks86			1607984362624106496	Tater Town Roll Call 📯 🪖 Sargeant .069 ETH Floors 🍟 The Red Hats .25 ETH 👲Snapbacks .069 ETH 📦 BoxTater .11 ETH 🛰 TinFoil Hats .17 ETH 👑 The 1% Taters .049 ETH 🪅 Sombrero .0769 ETH 🚲 Stunt Spuds (Helmet) 0.12 ETH #TaterTown #TaterTraits #BAPNation #SpudGunners https://t.co/8aurvOg5xn https://t.co/hWe6eip4lC	0	Chicago, IL
28-Dec-2022 06:46:13	23805999	MiamiBikeScene			1607976192480628738	TRAFFIC ALERT: 🚲 Friday, December 30. Miami Critical Mass ride thru Riverside, East Little Havana, West Flagler, Coral Gables, Miracle Mile, Coral Way, Shenandoah, The Roads, Brickell, and Downtown. Total distance is approximately 12 miles. https://t.co/3egUc9RaR7 https://t.co/Iyvjllsv1S	5	Miami, FLA
28-Dec-2022 03:00:31	55492374	icsc_ph			1607919390367911939	WE ARE #HIRING! ICSC is seeking applicants for two (2) full-time Analysts to join the Urban Transitions Team.🚴‍♂️🚌🏢 Deadline of applications is on January 10, 2023. For more details, visit https://t.co/rUoK1sekGK. https://t.co/fwbPeXA3C4	7	Manila/Tacloban, Philippines
28-Dec-2022 02:13:40	2319257923	tcdixon3	902959943027802112	MsAngelPE	1607907604055101440	Finding nature in the city today. Thanks for the much needed ride this afternoon @MsAngelPE! ❄️ 🚲 #FatBike #BikeRidesRule #YYC #CaptureCalgary #SnowSeekers #SeekersAmbassador #ExploreAlberta https://t.co/cEaZjHfSby https://t.co/luVDnaINX4	1	Calgary, Alberta, Canada
27-Dec-2022 23:30:11	2934277401	brightvibes_com	1386633084985020419	LoosUtrecht	1607866460143067138	🚲🌍🌱 Say goodbye to wasteful packaging and hello to sustainable shopping with the new Dutch 🇳🇱 cycling supermarket, LOOS! 🚲 #sustainability #zerowaste #community #bikeshopping #utrecht #netherlands 🙏 @LoosUtrecht https://t.co/jRdnlpk60i	0	Utrecht, The Netherlands
27-Dec-2022 23:04:36	355742545	Boenau			1607860020657508352	🎄 If you've got some Christmas $ 🚲 and you ride a bicycle on the path to enlightenment 🧘 then you need to treat yourself to the Bicycle Buddha https://t.co/HMjLlhkPR5	0	Richmond, VA
27-Dec-2022 22:18:49	49318545	davidfhilliard	174831667	rustytrike	1607848502029332480	Thanks @rustytrike for leading a fantastic @London_Cycling Community 🚲 Ride today. Great to see so many children on their bikes 🚴‍♂️🚴🚴‍♂️🚴🚴 First @HaringeyCyclist and @BetterSt4Enf joint venture - a great blueprint for cross borough 🚴‍♂️🚴 cooperation 😉 @HappyHaringey https://t.co/omuiBhfkOx	7	Enfield, London
27-Dec-2022 22:06:34	2861420432	m2bowman	122115475	CityKitchener	1607845419391848452	Alright, if we can find volunteer 'bike plow' drivers, maybe @CityKitchener could supply us with a fleet of these and we can get some of our city sidewalks cleared quickly and sustainably. What do you think? 🚲❄️https://t.co/tfqxNt5P5w	0	Waterloo Region
27-Dec-2022 21:30:56	1455603742645104640	nyc_velo			1607836450577342465	This👇🏽 is a reminder that induced demand works both ways, for 🚗 and 🚲. Build it and they’ll come. The question comes down to what kind of future we want. Car-congested cities❓ Or cities filled with 🚲, 🛴 &amp; more, with cars being used as fallback, not default, option❓ https://t.co/aUnaJ5DsRN	0
27-Dec-2022 19:54:29	54622027	valkenburgh			1607812176634433536	Do NOT reject this. Walkable cities are lindy, based, and trad. I don't care about WEF endorsement (even a broken clock is right twice a day). It's all the government-built toll-free (socialist) highways and street parking that you should reject. RETVRN to 🚶🚶‍♀️🚴 https://t.co/c32bFTNWmy	3	Washington, DC
27-Dec-2022 19:45:00	4903195634	_KennyUong_	909184279837642754	RIlegoartist	1607809791652671488	Finally got to see North Main Street Reimagined with LEGOs! A project created by @RIlegoartist, it’s on display at the Joseph A. Doorley, Jr. Municipal Building (444 Westminster St. in Downtown Providence) thru Winter 2023! @ProvPlanning 🚊🚲🚶🏻‍♀️🚶🏻‍♂️🛴🚙🏢 #Providence #PVD #LEGOs https://t.co/svI0Ea0qo3	3	Providence, RI
27-Dec-2022 19:43:16	1499591579983568904	Adeshin01997073			1607809353112817664	Una Don reach village now, oya do tiktok for your papa parlour.🤣🤣🤣🚴🚴🚴🚴🚴	0	Lagos, Nigeria
27-Dec-2022 19:35:01	168487515	BikeShareTO			1607807277498507266	Torontonians can optimize their time by using #BikeShareTO. Who's in? 👋 Quick, reliable, affordable transportation at your fingertips, while you navigate the city. 🚲 💨 Read more here 👉 https://t.co/D0nHmo0iW5 https://t.co/d3Fn8jSfNx	0	Toronto
27-Dec-2022 18:29:24	838512367738712070	APlayfulCity	3346864877	AnneCronin5	1607790765270343682	So many positives here 🚲🚲🚸🚸🚲🚲 &amp; yet "The playing field remains unequal &amp; our city remains hostile to children safely moving through it" - @AnneCronin5 https://t.co/rpHi6Vtv2H	1	Dublin City, Ireland
27-Dec-2022 18:08:38	1041030655306592256	WinterCyclingFd	30086891	BikeDenver	1607785540132442113	Nice! 👏 Now, can we add Denver to the map of winter-cycling cities? @BikeDenver @BicycleColo #urbancycling #wintercycling #yearroundcycling ❄️ 🚴❄️🚴‍♂️❄️🚴‍♀️❄️ https://t.co/qkAcD4UdAN	0	Oulu, Suomi
27-Dec-2022 17:28:20	981263210991861760	TallDarknJewish	80704749	sdbikecoalition	1607775398934503424	🚲❤️ If you or someone you know got a bike for Christmas, like over 100 children in National City did, please consider signing up for an @sdbikecoalition class. They are free and open to the public: https://t.co/Pc9X4vZdAX https://t.co/4taPwd4Foe	4	San Diego County, CA
27-Dec-2022 16:41:04	1528371732901658624	TanyaNarang88	163802435	fietsprofessor	1607763502705545217	Meet the Arctic city of Oulu, Finland, where everyone #cycles, with 1000 km of cycling highways🚴‍♀️🛣 #ClimateAction #SDGs @fietsprofessor @olgacavalli @mehtaindu @TempoAction @Alex_Verbeek @Sdg13Un @labordeolivier @SafeCyclingEire @EmoryGreen @WiRE_Canada https://t.co/TqiaR9njO9	22	India
27-Dec-2022 16:00:59	9698942	austinkleon			1607753417468055554	Buying my crummy hybrid bike was the best thing I did this year. I’ve ridden over 2,000 miles since February, solo &amp; with a multi-generational gang of friends. Helps me love my city and my neighborhood more. A+++ ❤️ 🚲 ❤️ https://t.co/IVrWGF56GK	1	Austin, TX
27-Dec-2022 15:33:00	1529780715121803264	JelenewOfficial			1607746372073046016	How to better #observe a city? Let the #pedals and #spinning #wheels under your feet lead your way to explore.🚴 With #Jelenew experience the ultimate comfort with simple design. Does anyone else like #cycling to explore? Leave a comment below.#prrequest #journorequest #holiday https://t.co/EvxNFYcwVs	3	108 West 13th Street，Wilmingto
27-Dec-2022 15:30:00	1531920360	ITDPUS			1607745618646077441	In 2023 we hope to see an increase in US cities with MORE convenient, affordable options for multimodal trips and LESS emissions, time spent traveling, and sprawl 🚍🚲 Integrating reliable #publictransit with micromobility is critical to making this a reality! https://t.co/PYkkOevuew	0	Boston & Los Angeles & NYC
27-Dec-2022 15:26:00	16831522	CycleToronto			1607744610490523648	2022 is drawing to a close, and we need your help to reach our fundraising goals - every dollar you donate will support the work we do to make Toronto a safer cycling city for all 🎉 🚲 Donate now to unlock more bike trips: https://t.co/I07mDxueoE #BikeTO	3	Toronto ON
27-Dec-2022 13:16:44	1359081296304033793	MohitNiranjan12	1467080747479666691	cpsavesoil	1607712079410233344	I'm safe now, God send a gentle human being, he helped me a lot, I'm in the City, my cycle is repaired. Ready to move ahead towards Malegaon 🙏. Thank you So much🙏🙏🚴🇮🇳 #Savesoil Let's make it happen together 🌱🌱 @cpsavesoil @SadhguruJV	26	Lalitpur, India
27-Dec-2022 12:00:31	873695107	SustransScot			1607692898669105153	In May this year, we presented the results of the biggest ever survey of walking and cycling in Scotland's cities. You can take a look at the results overall and by city here: https://t.co/CWu1QeqvrM 🚶‍♀️👨‍🦽🚴‍♂️ #WalkingCyclingIndex https://t.co/zBI15PLZYF	0	Scotland, United Kingdom
27-Dec-2022 10:14:21	17376355	pBaesse			1607666181212704776	RT @dmoser@mastodon.social ❄️🚶‍♂️🚲❄️ When it snows we can just see how to redesign our cities for people, public life, walking &amp; cycling. Here is a beautiful snowy transformation 👇👇 HT otucis https://t.co/PP5WfFROfh https://t.co/OQzoYuZaFa	0	Natal-RN, Brasil
27-Dec-2022 08:18:40	404989831	ammattipyoraily			1607637069807128576	🚴‍♂️🐮 Arnaud De Lie: "I don't know what I would do in Monaco or Andorra." And describing what it would be like living in city: "too much noise, too many people". https://t.co/umlHptrUfK	6	Finland
27-Dec-2022 06:03:51	3163613203	pankajtripathy2	277434037	RNTata2000	1607603143575236608	@RNTata2000 Means TATA group should keep semi urban and Rural infrastructure in mind to make Wheels of Bike little bit bigger than usual bike 🚲 so that any part of Bike part not touch any Road 🛣️ part or obstacles https://t.co/lRVJjrTbiW	0
27-Dec-2022 02:52:49	1473972938072543232	CarrinCoco			1607555068550844417	don’t lie. most of your hours played on XY were you going in circles in lumiose city 🚴	0
27-Dec-2022 02:15:03	17915615	tourdownunder			1607545561615589376	Our new and improved bike expo space will feature the latest technology and innovations from the biggest brands in cycling 🚲 The expo will feature a fully programmed stage for participants to learn from the experts 👌 Find out more: https://t.co/wasOxRQQn2 https://t.co/B0ptKfzH0u	6	Adelaide, South Australia
27-Dec-2022 01:51:46	703623286966587392	TwoButtonsDeep	25841762	CDTA	1607539701325463556	Rounding up this week’s worst park jobs in the Capital Region… Send us bad park jobs for a chance to to be featured each week 🚘 👀 Avoid the 2BD bad park job list: Ride @CDTA 🚲 🚎 🚙 https://t.co/ImPhA2LIaq	1	Upstate NY
26-Dec-2022 23:27:55	1129920607406084096	JohnPal73292861			1607503501139271682	City Employees. I hope, I never have to buy an electric vehicle. I will walk , or ride a bike. 🚶‍♂️🚶‍♂️🚶‍♂️🚴‍♂️🚴‍♂️🚴‍♂️ https://t.co/GaZpUVSNBm	0
26-Dec-2022 22:43:42	360667850	Donnie_BROgel			1607492374502199296	Welcoming two new co-op city bikes to our collection of toys. Grateful for the Christmas gifts 🎁 🚲 🚴 🙏🏻 https://t.co/kSM0vHhzzL	0	Philadelphia, PA
26-Dec-2022 19:37:24	221774432	RideSchwinn			1607445489925951488	Winter city rides? Let's go 🚲. What's your favorite riding weather? https://t.co/treOm9thdi	3	Madison, Wisconsin
26-Dec-2022 19:22:34	141276931	GiveMeLibertyTO			1607441758300041216	RISE CYCLE is happy to announce their free classes for new members of Liberty Village! 😁 The first class is free all week at RISE CYCLE (January 1st to 8th). 🚴 Residents of Liberty can start to claim this offer on December 31st. 📍171 E Liberty St 💻https://t.co/ZV1EONbzmT https://t.co/qU4r9KIPOM	0	Liberty Village, Toronto
26-Dec-2022 17:25:46	345985988	mattjdowse			1607412363006992384	Out and about in lovely London Town. Who@doesn’t love winter sun like this… 😍☀️🚴‍♂️🚴🏼‍♀️ https://t.co/VdAiNm0FPD	1	Out on my bike, or in a gym...
26-Dec-2022 16:04:36	716576919328841728	anttilip			1607391937027506177	The roads I have cycled in #Kuopio in the last about 14 months (in red). Preparing to collect some more roads in Jan-Feb 2023 - looks like I will concentrate on the southern part of the town this time. 🚲 #bikeadventures #cycling #kilometrikisa https://t.co/zqMzDND7jP	1	Kuopio, Finland
26-Dec-2022 15:44:29	1078028807532089344	WomenUrbanismCA	20172983	CityofEdmonton	1607386875739926528	🚲@CityofEdmonton voted to invest $170 million to build 100KM of bike lanes. The initiative is a huge step towards rapidly expanding the city’s cycling network, safety, health, climate action, and equity. Read more about the investment below: https://t.co/qb75nMCbko	1	Canada
26-Dec-2022 15:24:18	1458805032816496644	WuLeiReba_3088			1607381795892301827	#WuLei was live on weibo a while ago to take a cycling adventure in the city at night time and on the eve of his 23rd birthday 🎂😄🚴‍♂️ https://t.co/YZ3SLtQYli	0
26-Dec-2022 15:06:34	2945061245	Kenz300zx			1607377331173355522	Make your city a bicycle 🚴 city. Children should be riding bikes to school and not driven in a minivan. #bicycle #children #ClimateAction #mobility #railstotrails #cargobikes #safecycling #cycling https://t.co/exetusC9rV	0
26-Dec-2022 11:45:32	3346864877	AnneCronin5			1607326743131750400	The #cyclebus wrenboy &amp; wrengirl cycle kicks off at O’Callaghan Strand at 2pm today. This crew have had a busy year &amp; like to celebrate by dressing up &amp; cycling around our fab city - #Limerick All welcome. 🪶🎄🚲☕️🍷 https://t.co/7avefj21Cs	2	Limerick
26-Dec-2022 09:57:41	1295478121429426176	CoriPalladium			1607299601651859456	Don't forget, Urbanism has two subcamps. There's 🚲 urbanists and 🚈 urbanists https://t.co/lvH9vYska3	0	Missourah
26-Dec-2022 09:30:30	250007178	ternbicycles	838675490105798657	blackbookinkaus	1607292758129082368	We love seeing Tern riders exploring their city &amp; sharing their #MuralMonday. Tag us in photos of your Tern in front of a local mural!! 🚲 #TernHSD &amp; Doggo 📍 #Gladesville, #Australia 📸 @pupfiets 🎨 @blackbookinkaus https://t.co/STFYXqxxBj	2	Migrating everywhere.
26-Dec-2022 08:32:36	21389328	HansLak			1607278188593385474	Coolest Coffee Buffet I have seen this year! #Hamburg #Altona #Cargobike #Coffee Somehow I ❤️ #Bicycles 👍💪🚲🚲🚲 #Cycling is the solution for healthy urban living! Ride your #Bike https://t.co/vGEUD4AkEe	0	Netherlands
26-Dec-2022 05:08:23	1281526186745696259	PlatoonOps	1066376672713166854	MikeAda69588676	1607226793320218626	@MikeAda69588676 @glinch72 @VictorJennpaul @ThinkyTexan @FiendInno @hoothathuh @TomDoubting @JohnOz1900 @cbeckj @friedvocalcords @AliceKing69 @wicked_wiccan76 @theFermiParadox @newsjunky2 @NGrossman81 @EuromaidanPress Don't know what Belgium🇧🇪 is🤣?? Well; Best beer in world. Brussels hosts NATO HQ, considered EU capital. Pro-cycling🚴‍♀️🚴heaven!👍 Antwerp, humongous industrial seaport center. Bruss…	0	Saint Paul, Minnesota
26-Dec-2022 03:13:33	89495191	FlacoPores	1188488973745840129	ndrewwang	1607197896092401664	@ndrewwang Climate urbanism focus on sustainable mobility and regenerative economies 🚲🌱	0	Bajío
26-Dec-2022 01:02:51	2413142688	wvistheduck	4131566172	JohnBauters	1607165003102289921	@JohnBauters We're doing Solace at 5:30, Lost Gen at 6:30, City State at 7:30 on Th Jan 19. That route's a great showcase of our bike infrastructure, come join at any point 🚲 🍻 🙌 But if you're busy with conference stuff Th night, we can run a pub roll another day too, ppl would love it! https://t.co/Sxn9Vid2Sb	2	DC
25-Dec-2022 22:57:58	1449802934301175822	johngreenn			1607133578722156544	Christmas evening in suburbia #dulwich #foresthill 🚲 https://t.co/kRfmfABcMr	0	London, where else!
25-Dec-2022 15:36:49	1577715649777995783	swyftcities	138511994	n5cyclist	1607022559593127949	@n5cyclist We love bikes. And bike lanes🚲🚲🚲 Our goal is to see a lot more of both. And good fashioned walking in 15-Minute Cities. Walking/biking for short distances. Rail for long distances. Better transportation options for intermediate distances.	0	Mountain View, California
25-Dec-2022 14:40:39	123851910	Mzinduzi	620900363	iamverahokeyo	1607008422318444546	@iamverahokeyo @WHO Yes. I was in CBD when matatus were banned from CBD for a day. The CBD was so peaceful. We grossly underestimate the noise levels of multiple diesel engines going at the same time. Cycling 🚲 cities are quieter. @CriticalMassNbi @EUinKenya	0	Kenya
25-Dec-2022 13:15:19	935482261809463296	RabiMeher96			1606986949495255042	I Went To Ramoji Film City Full Day Full Masti And Full Enjoy And Bahubali Set Is Amazing Go And Enjoy 🚴🧗🤹🤺⛷️ #rabimeher #Twitter #bunkarpila #bargarh #ramojifilmcity #Hyderabad https://t.co/KCSq0CI83h	2	Orissa, India
25-Dec-2022 11:42:19	15663886	sanitos			1606963544058388481	🚲 A bicycle lane in the city of Xiamen, in Fujian province 🇨🇳 https://t.co/55b4Zw24dc	1	Aguascalientes, Mexico
25-Dec-2022 11:28:41	1602724879559974912	12___1___obama	120034940	rais_shk	1606960111473528833	@rais_shk @samajwadiparty @Kaamboltahai @Bhiwandikarp @Bhiwandikarr @CityBhiwandi @HopeBhiwandi @samajwadi_city @LifeInBhiwandi @BhiwandiMirror @BWDAnonymous You are a good leader 🚲🔥	0	Below White House
25-Dec-2022 10:30:30	20507237	nottslive			1606945472802967553	Lace-making, the must-have Raleigh bike and real-life geese at Nottingham's famous Goose fair are some of the city's old traditions that no longer exist 🚲 https://t.co/xXbQ7wy4xu	1	Nottingham, UK
25-Dec-2022 09:30:12	1406143591	LynnsWPics			1606930297291177986	Happy Christmas🎅🧑‍🎄🎄 “With love and all good wishes for Xmas 1921” 🚲🚲Beautiful #OldPhotos #OldPostcard 🚲🚲and from a Photographer in my hometown of #Reading #Berkshire 🎄🚴‍♂️🚴🚴‍♀️🚴‍♂️🎄 https://t.co/rNiIDdRR8Q	3	Beaminster, Dorset, UK
25-Dec-2022 09:21:41	3281833308	thonygii			1606928151392948225	Greenwoods Village 🚲🍃	0	📍 𝑴𝒂𝒏𝒊𝒍𝒂 𝑪𝒊𝒕𝒚
25-Dec-2022 09:12:58	61023812	SOULcial_Life	2419668332	RidePriority	1606925958745042946	Holiday Riding On My ⁦@RidePriority⁩ 600x 🎄🚴‍♂️ Check out my ride on ⁦@Strava⁩ . https://t.co/zQok4VWB7F #biking #riding #cruising #holiday #christmas #city #pavement #outdoors #nature #exercise https://t.co/czYfcrHjmv	0
25-Dec-2022 07:40:17	465833692	goodnet_org			1606902633201274883	Snow doesn’t stop these cyclists! 🚴‍♀️❄️Read about it here👇 https://t.co/FUaZzjSxFR	0
25-Dec-2022 07:12:01	732423084	UpCyclesZA			1606895519334268930	Bike ride Coastline Cape Town Feels fine! 🚲🍊🚲🧡🚲🍊🚲🧡🚲🍊🚲🧡 📸IG: bill_sants https://t.co/NVu4DHW9zV	2	Cape Town, South Africa
25-Dec-2022 05:09:49	60115849	sant0sh	1467080747479666691	cpsavesoil	1606864767045767168	FB page of Conscious Planet has shared our post, yay! 🥳 This team, a group of friends of about 35 is cycling from my hometown in Maharashtra to Jagannath Puri, a distance of about 1400 km over 2 weeks, for #SaveSoil 🚴‍♂️🌱 #CycleRallyForSoil @cpsavesoil @SadhguruJV https://t.co/uFakPztr7n	0	Coimbatore, India
25-Dec-2022 02:22:20	1573369453135339520	ErhardtHenson	2460302196	DowntownDayton	1606822620682670080	Downtown Dayton @DowntownDayton · 12h YOU are invited to take the @LinkDYT Annual Survey! 🚲 Help make this great program even better and you could win a $50 gift card! The deadline to fill out this survey is January 15, 2023. https://t.co/Je3qRQd9Bx	0
24-Dec-2022 22:30:00	20507237	nottslive			1606764149869928448	Lace-making, the must-have Raleigh bike and real-life geese at Nottingham's famous Goose fair are some of the city's old traditions that no longer exist 🚲 https://t.co/2xGWnYzkJa	1	Nottingham, UK
24-Dec-2022 21:50:05	1575884380920127497	YateBikeHub			1606754104776294402	🙂 🎅🚲 Happy winter interlude! 🚲🎅:) The only thing on our christmas wish list is AAA infrastructure for our town... pretty please Santa can this be the year? #AllAgesAccessible #SafeCyclingForAll #BikeIsBest https://t.co/Kf6sRKiSjV	0
24-Dec-2022 21:40:00	903002024257753090	goSHIFTscheme	1510350948413157382	PlayfulLists	1606751568778362880	@PlayfulLists Gosh darn it, I’ve missed loads of these. Cycling wish? Let’s go with the Government policy: 50% of urban journeys by cycling and walking by 2030. Oh, and a credible plan as to how we make it happen in Worcester. Also a bike ride around the city accompanied by @Mbayliss14 🙂❤️🚲	0	Worcester, UK
24-Dec-2022 21:21:25	3304944665	PebbleBT	1242750509435543552	Bertie_the_BT	1606746889399209984	@Bertie_the_BT Sent mum off for parkrun and then did village 5k but mum wen on bike 🏃‍♀️🚴‍♀️ Wees had over 40 people 😬 https://t.co/pKL8JKmcqb	0	South West, England
24-Dec-2022 19:30:00	20507237	nottslive			1606718853555396612	Lace-making, the must-have Raleigh bike and real-life geese at Nottingham's famous Goose fair are some of the city's old traditions that no longer exist 🚲 https://t.co/FL0XcpIWB2	1	Nottingham, UK
24-Dec-2022 18:29:49	22299476	nduley			1606703708812611584	Has this particular village ever been on a #TdF route? 🚴‍♂️🚴‍♂️🚴‍♂️🚴‍♂️🚴‍♂️🚴‍♂️🚴‍♂️🚴‍♂️🚴‍♂️ https://t.co/ST77XKfuGC	0	Alexandria, VA
24-Dec-2022 17:20:18	1300757344712888322	DG_Greens			1606686212131094531	A 🧵 on some exciting things that we support and suggest! (1/2) 🚝 Reopen the Stranraer-Dumfries railway and extend the Borders railway to Carlisle through Langholm 🚌 Establish a community-owned bus service for people, not shareholders 🚲 Active travel-friendly town centres https://t.co/b1AaWJFZ4Q	4	Dumfries and Galloway
24-Dec-2022 17:11:28	44215740	AMSB777			1606683987426308099	Christmas eve bicycle 🚲 ride through my beautiful city @ Goleta, California https://t.co/dE0BcYQI6u	0	Santa Barbara
24-Dec-2022 17:00:04	1496694723062693890	titoFdvo			1606681122272079873	Nag bike bike downtown area 🚴🚴‍♂️🚲. That was a good sweaty night before Christmas.	0	Manila, Cebu, Davao
24-Dec-2022 16:17:04	2171333902	ottleyoconnor	429254989	rrunsworth	1606670300258656256	@rrunsworth @LisaFathersBF @Village_Hotels @teacher5aday @sphoenix78 @EnterpriseSBox @chrisdysonHT @BrightLeadChris @BrightFuturesET @RPUffendell @nourishworkplce @MartynReah We were all there for 7:45am &amp; it was all over by 8:45am! 🤣🚴🎅	0	Rochdale, England
24-Dec-2022 16:09:08	2413142688	wvistheduck	4131566172	JohnBauters	1606668302511616000	@JohnBauters We do a weekly Thursday pub roll on trails/PBLs in DC (usually on the awesome metropolitan branch trail) after work if you want to join, the more the merrier 🚲 🍻 😁 We could also set one up whatever extra day you're here, lmk, we'd be happy to! https://t.co/w60DEijCeW	0	DC
24-Dec-2022 15:31:28	1671187520	anaesthdoc	1189565312951373825	Dept_Transport	1606658823615549440	@Dept_Transport Yes 🚲 I do but feel v vulnerable. Please design new out of town shopping centres/ housing estates with SEPARATE safe lanes.	0
24-Dec-2022 14:59:53	287625748	Rebones			1606650877032415234	60km clocked in our scenic village. #ChristmasRide #MTBGirlOnRoad🚴‍♀️🚴‍♂️ https://t.co/dLjsvHWXY4	0	Envisioned City
24-Dec-2022 14:09:11	1273005202669547521	LoneChildMJB			1606638114457387009	In my village, people still believe that you can’t learn how to ride a bike 🚴 unless it throws you down first.	9	Kampala, Uganda
24-Dec-2022 13:00:01	1373973953824354306	M0veElectric	3316290844	limebike	1606620709655937027	Ride-sharing firm @limebike will roll-out 700 dockless e-bikes in Nottingham next year thanks to a new partnership with Nottingham City Council... Learn new about the new rental scheme here: https://t.co/HpWZ7rsnGp 🚴‍♂️⚡️ https://t.co/ZqxhCZso7a	0	England, United Kingdom
24-Dec-2022 11:55:01	139724115	SReffs	1079498703537389568	Mushen13	1606604350360616965	@squirrel_hedge1 @Mushen13 In town at 9am and surprisingly quiet. I bet it’s a bit bonkers now 🚗🛻🚲🏍🚙	0	Worthing, England
24-Dec-2022 07:58:44	1381576468837277697	UpendraThelu	1359665768	HanuNews	1606544891487883264	@HanuNews Today evening my village vastunnaru bro VIZIANAGARAM motham💛💛💛✌️✌️✌️🚲🚲🚲	0
24-Dec-2022 07:09:06	376268845	SR_CLARO123			1606532400309313536	I wanna go to New York just to ride bike in the city 🚲 that’s it	0	Miami, FL
24-Dec-2022 06:13:50	851226016223768581	AshleyB46824012	52551600	JimCarrey	1606518491838050305	Kinda cool that I have been #CarFree for my 1st two years back in my hometown....hope to set up either a Burley Travoy trailer or a rear rack so I can get back into 🚴‍♀️ w/ 🛒...watching #Grinch right now &amp; hope to see the @JimCarrey one on 📺 soon! Where's Lampoon's?	0	Hilo, HI
24-Dec-2022 05:49:32	26734764	adrianranson	1492087180767993859	dando_coffee	1606512376068460545	@dando_coffee Morning Cape Town morning 🌄 ☕☕☕🚴‍♂️🚴‍♂️🚴‍♂️🚴‍♂️	0	South Africa
24-Dec-2022 04:37:03	1252124534032855043	lokipalauri			1606494135548284928	DAY:-623*🚴‍♂️ My city is decking up beautifully for the upcoming big event. As a bhonsaria, i only wish that, such events must take place in every 3-4 years span😁 Isi bahane cycling track, sadak aur deewarein khushi ke maare “Bol uthati hain” !! 25 KMs ride✅ #RojanaEkGhanta https://t.co/ykCSUOhBhf	2	Bhubaneshwar, India
24-Dec-2022 03:00:04	902065389470932992	JaideepSarkar1	821310623636025344	SAILBSL2	1606469726716116992	@SAILBSL2 🇮🇳🥇🌐🌲 ⚽🏑🎯🏏🏐🏀🏸🧘🏊🏓🚴 Please join!Happinezz to blast between 2 successive years,the passing 2022 &amp; knocking 2023.India's First Global Active Partner City Bokaro offers Merry Christmas &amp; Happy New Year on Happy Street on the coming Sundays, i.e.Dec' 25 &amp; Jan' 1 https://t.co/g6FryR5Cby	0
24-Dec-2022 02:58:43	902065389470932992	JaideepSarkar1	821310623636025344	SAILBSL2	1606469388538109953	@SAILBSL2 🇮🇳🥇🌐🌲 ⚽🏑🎯🏏🏐🏀🏸🧘🏊🏓🚴 Please join!Happinezz to blast between 2 successive years,the passing 2022 &amp; knocking 2023.India's First Global Active Partner City Bokaro offers Merry Christmas &amp; Happy New Year on Happy Street on the coming Sundays,i.e.Dec' 25 &amp; Jan' 1 https://t.co/r8iVoImNDK	0
24-Dec-2022 02:39:38	902065389470932992	JaideepSarkar1			1606464585892245504	🇮🇳🥇🌐🌲 ⚽🏑🎯🏏🏐🏀🏸🧘🏊🏓🚴 Please join ! Happinezz to blast between 2 successive years,the passing 2022 &amp; the knocking 2023. India's First Global Active Partner City Bokaro offers Merry Christmas &amp; Happy New Year on Happy Street on the coming Sundays,i.e.Dec' 25 &amp; Jan' 1 https://t.co/DHRPxFJ3ia	0
24-Dec-2022 02:38:09	608926757	49jayyo			1606464212595015680	weekly city ride starting next year 🚴‍♂️	0	Makati
24-Dec-2022 02:32:47	2792971466	mickmarshall7			1606462861051846656	It was a hard decision this morning, so I flipped a coin and a bike 🚲 ride it was. So up first it was a ride to The Coffee ☕️ Club at Wickham for the BIG breakfast, whichn (as usual) was absolutely delicious 😋. I then rode 🚲 in and around town then out of town https://t.co/3e8ziU2UmT	0	New South Wales, Australia
24-Dec-2022 02:30:00	1315741376642834433	I_Am_GKennedy			1606462160804134912	Fixie urban fun ride. ⛅️ ☁️ ☁️ ☁️ ☁️ ☁️ 🏬🏨🏪🏫🏬🏨🏪🏫🏬🏨 __🚗__🚗__🚴‍♂️__🚗___________ 🏬🏨🏪🏫🏬🏨🏪🏫🏬🏨	0	SF Bay Area
24-Dec-2022 02:05:22	3065037610	74type181	17355865	anthonyspiteri	1606455963279654914	@anthonyspiteri Early 90s - not having a car and having to ride my bike to the one computer shop in town looking for parts 🚲 Late 90s - ended up working there and built most of the white box machines sold in my small home town :)	0	North Ridgeville, OH
24-Dec-2022 01:00:01	323295630	FtSmithARK			1606439517329625088	In Case You Missed It: The City of Fort Smith is adding 20 new E-Bikes to its ‘Ride for SMILES’ Bikeshare Program. 🚲 Learn all about the E-Bikes here: https://t.co/JZEi6hZXOM https://t.co/PfHdNOrrpA	0	Fort Smith, AR
24-Dec-2022 00:51:59	1527703957136625665	NoMoreBikeLanes	1363519147813056513	CyclingHull	1606437495197126656	@CyclingHull this example &amp; many of your others demonstrate that no matter how much a town spends decorating streets with bikelane paint n road furniture, there are always going to be shared grade crossings to deal with in surface transportation. why “separation” ideology is flawed. 🚴‍♀️safe!	1
23-Dec-2022 22:13:39	793415126	Clive_Carter	165174988	carlafrancome	1606397646532251648	@carlafrancome @HappyHaringey 🚴🚶‍♂️🚶‍♀️ A gentle review of the new and lovely town nirvanas ~ https://t.co/AOZsRXjWmj	0	London, England
23-Dec-2022 20:51:07	15601471	SunAndSkiSports			1606376878914342932	Santa’s comin’ to town! If you have a bike(s) hiding 🎄🚲🎁 in our Hide A Bike program, pickup before your #SunAndSkiSports store closes Saturday 12/24 if you want it under the tree Christmas morning! ⛰️ #adventuresforall • https://t.co/4jn5ys2Rp5 📸: @sunandskigrapevine https://t.co/nBeQO5T7hg	0
23-Dec-2022 19:10:48	318563434	streetsblogchi			1606351632052228098	From yesterday: "By 2 p.m., there had been 2,140 Divvy bike rides across the city, according to Lyft. 'We love Divvy riders who never stop riding no matter the weather,' said Lyft spokesman Jordan Levine." 🚲💪 https://t.co/wJCHFKC1ZW (1/2)	0	Chicago, IL
23-Dec-2022 19:05:48	125649937	piyushrout			1606350374448689152	#Bhubaneswar will be really Smart when streets of Bapujinagar, Ashoknagar, Satyanagar, Saheednagar in Smart District Centre of Bhubaneswar Smart City will look like this Flooding of Cyclists, until then it's all time pass intervention🚴🚴🏼‍♂️🚴🏼‍♀️🚴🏿‍♂️🚴🏾‍♂️ https://t.co/0wDrTynK1U	0
23-Dec-2022 18:09:07	1123701292134797314	AdamSchaffer15	981549221940727813	infopobn	1606336109641961478	Why do accounts like @infopobn &amp; mine exist? Because of crap like this. I drove the length of this Brooklyn bike boulevard and didn’t see one 🚴 using it. You’d think the city would quickly correct the mistake so buses can go back to normal pickups/dropoffs. You’d be wrong. 🚳 https://t.co/cxHdAJdoKl	5	Manaos, Brasil
23-Dec-2022 17:22:00	174690946	raphaelpazos	877807935493033984	binance	1606324252449308672	@binance helmet, gloves, jerseys and all accessories for cyclist. Imagine everybody cycling around the world with binance! I could be the 1° one starting here in Brazil at Rio de Janeiro City. Take care. Merry Christmas and Happy 2023 . #2022withBinance @binance 🚴‍♂️🚴‍♂️🚴‍♂️🚴‍♂️🚴‍♂️🚴‍♂️🚴‍♂️🚴‍♂️🚴‍♂️🚴‍♂️🚴‍♂️	0	Brasil - Rio de Janeiro
23-Dec-2022 15:57:34	150274836	cha_rov			1606303005757800451	🚲 Santa Claus Is Coming to Town https://t.co/f6cpUEikCe	0
23-Dec-2022 15:34:09	792717232702787584	isaleew			1606297112097890305	ㅤㅤ ㅤㅤ It's a sunny day, I'm ready to go around the city by bicycle while seeing the beauty of the city. 🚲⛅ ㅤㅤㅤㅤ https://t.co/zsPrzDKsAd	0	Loudies.
23-Dec-2022 15:02:55	52296815	ICLEI_USA	1725985022	BloombergCities	1606289250827255809	Applications are open for @BloombergCities Initiative for Cycling Infrastructure🚲 This competitive grant program seeks to foster catalytic change in city cycling infrastructure worldwide, with grants of up to $1 million available for global cities. https://t.co/lv0Oz2oz0x https://t.co/GWMfBNSKpS	1	United States
23-Dec-2022 14:57:51	1533853504120311808	ChangeMakers88	3523866082	Pontevedrate	1606287975855230976	137. The Spanish city of @Pontevedrate pioneered car-free streets in 1999, thanks to its Entrepreneurial #Changemaker mayor @Lorespontevedra 🛣🚶‍♀️🚴‍♂️ @LuvSustainables @GreenAcc_ @BirdgirlUK @SafeCyclingEire @EconNature @Eco1stArt @EBachman42 @Heleninthesea https://t.co/vwOQLiiDRc	4
23-Dec-2022 13:20:38	432737210	Jiriki108			1606263511507537921	Amsterdam, bicycle capital of the world. This is one day's catch. One day! 😮 #Amsterdam 🚲🚲🚲🚲🚲🛵🛴 https://t.co/jom4McqiaM	0	Netherlands
23-Dec-2022 13:20:11	1219298869613355008	GosportTown			1606263395719577600	Last minute Christmas Bicycles at Town Bikes🚴‍♀️ Pick up any time before 12 noon Sat 24th December🤶 2 Portland Buildings Stoke Road #StokeRoadGosport https://t.co/C3fEbZ3O4M	0
23-Dec-2022 13:00:03	758697725483515904	guildeu	975754205876060161	WarwickIntl	1606258330976108548	🚲Day 2⃣3⃣ Hint: The university city was the home of John Kemp Starley, the inventor of the Rover Safety Bicycle. Find the answer ➡️ https://t.co/QAgrj26q5r @WarwickIntl https://t.co/wmq53hRCna	1	Brussels, Belgium
23-Dec-2022 12:37:03	979016846199480320	xeroeuk	979016846199480320	xeroeuk	1606252543868227584	Very happy to report @xeroeuk have been awarded a grant to help fund the first #cargobikes for our launch in #Brighton in Q1 2023. We'll remove 1000s of polluting van journeys from the city's streets. RT please! #cleanair #sutainabletransport #emissionfree #lowcarbon 🌿🌍🚲 https://t.co/b8KM8qvnhZ	7	United Kingdom
23-Dec-2022 09:01:27	531654866	BikeDoctorDave	902827823408324608	bike4healthorg	1606198285026328576	Mesmerising ⁦@bike4healthorg⁩ #morepeopleonbikes one day all city’s will be like this ❤️👍😁🎅🚲 https://t.co/5ltSR72Ibw	0	North East England
23-Dec-2022 04:20:55	1194849332630962176	san_taiwan			1606127687239495680	If you haven't been back to Taiwan in some time, you may notice that fleets of yellow YouBikes have landed in cities all across the country. It's an affordable, convenient, and fun way to get around! Tweet us a pic of you and your YouBike 🚲🌴 https://t.co/TapniRoppF	2	San Francisco
23-Dec-2022 04:10:21	1060993148	MatrixK007	348785149	kevinbacon	1606125028214312961	@kevinbacon As a kid, I remember going to see Quicksilver with my Dad at a theater in Culver City, CA. I wanted to see a bike movie called RAD instead, but my Dad insisted I would love Quicksilver. He was right. It's still one of my favorite movies to this day.🚲❤️	0
23-Dec-2022 04:02:55	1460747357721698306	Principal_PRE	4120709837	RivergladesElem	1606123157709983745	Our Holly Jolly Spirit Week was crazy fun!! Toy Give Away🚂Scholarly Shop with a Cop🛍️ Bike Give away 🚲Rooftop principal Elf on Shelf 🧝Holiday Fits 🎄Winter Wonderland Showcase❄️Frosty the Snowman Relay ⛄️Staff Gifts and Luncheon 🎁 Thank you to BSO, @RivergladesElem, @DFB_City https://t.co/VUMXFyJmlF https://t.co/J0wq25rjyD	0
23-Dec-2022 02:58:02	827448725278650368	AlfredVargasPH	525996653	DOTrPH	1606106827502268417	Kudos to @DOTrPH for pushing to make our public roads &amp; spaces safer &amp; friendlier to pedestrians &amp; bikers. 🚲💙 This advocacy goes beyond insfrastructures, it also invests in public health—redesigning cities to normalize more active lifestyles. https://t.co/LXezNzJr0j	0	Quezon City, Philippines
22-Dec-2022 22:32:50	1463437139924770822	Tom_on_a_bike	884633131	BerylBikes	1606040089607360513	Today was a fully multi-modal day Morning run 🏃🏻🏃🏻✅ Walk to Country Park 🚶🚶✅ @BerylBikes E-scooter to pick-up car 🛴🛴✅ Car-club car to take family home 🚙🚙✅ @BerylBikes Bike to cycle home 🚲🚲✅ Glad to live in such a city where all that is possible #Norwich 🎄🎄 https://t.co/GtwxpbvCYs	1	Norwich
22-Dec-2022 20:36:25	128749672	Spottnik			1606010792884768778	👩‍🎓 🚴 👨‍🎓 🚌 Summary of community feedback on our Rapid Ride J project has just been published. The project will provide safe and convenient bus and bike connectivity from downtown and SLU through Eastlake and up to UW + the U District https://t.co/bmWwbgcnNu	1	Seattle, WA
22-Dec-2022 20:33:10	1432074581406269451	FilmendeFietser			1606009971988041728	In front of the basement of Utrecht's old post office, the red carpet is out for people who want to park their bikes here. Free and guarded! It is not the most efficient bike parking in the city, but still it has room for 700 bikes. And it has history and character! 🅿️🚲👌 https://t.co/S7cici6tjW	11	Utrecht
22-Dec-2022 20:19:06	3322751109	BComuGlobal	403495566	satokokishimoto	1606006432490393600	Municipalism is reaching more and more regions! Zero Carbon City Suginami presented Ada's speech from our last #FearlessCities and the mayoress of Suginami @satokokishimoto explained the municipal policies of Barcelona 🏘🌳🚲 Thank you! Let's keep growing the municipalism 🌍 https://t.co/DaQCZmmool	10	Barcelona, Spain
22-Dec-2022 19:00:40	54679300	HamanasiResort			1605986696696315924	Wonders of Exploration 👀 🚲 Explore Hopkins Village by bicycle &amp; discover the rich Garifuna culture, excellent food &amp; vibrant griftshops. Choose between a guided tour with a Hamanasi guide learning about the local culture &amp; history or explore on your own. 📸 Keiko Vassalli https://t.co/05egRwJ5jh	0	Belize
22-Dec-2022 18:24:29	59243738	DeanPreston			1605977589989773313	SF needs to get serious about Vision Zero. Lower speeds, ban right on red, reduce vehicle lanes, expedite citywide network of car-free streets &amp; protected 🚲 lanes, expand muni service/ridership, etc. This will continue to be a major priority for my office https://t.co/7TezggRohb	19	San Francisco
22-Dec-2022 17:10:00	1308645039657099266	arshada59556366	352184105	GovtofPakistan	1605958844009414656	@GovtofPakistan Good decision Karachi the most polluted city is I think mainly by these Overburdened 🚲...	0	Karachi, Pakistan
22-Dec-2022 16:49:26	531186916	ride_the_north			1605953670293569536	Aberdeen: Highest 🚗 ownership Most &gt; £50k 🚗 Cheapest parking Highest 🚍 fares Lowest 🚍 use Least 🚴 infrastructure Lowest 🚴 rate Least 🚶‍♀️ priority = The most decimated city centre? Change requires 🚗 supremacy to be checked. That means hullabaloo and change NEVER happens https://t.co/0sj8TZERCY	10	Aberdeen
22-Dec-2022 16:33:20	549220611	CarlosMorenoFr			1605949616335294465	"New York City announces major expansion of street reclamation projects.🚶♀️🚲🛴🛼🚎New York City is set to get a major expansion of the nation's largest cycling network in 2023". https://t.co/lguO9j4hPR	3	Paris
22-Dec-2022 16:33:18	99980681	Call2Recycle			1605949607875211265	ICYMI: Call2Recycle CEO, Leo Raudys, was interviewed by THE CITY on e-bike battery safety. 🚴🔋 Read the full article here: https://t.co/zGQrnNfYF0 https://t.co/sh5dDiwWJC	2	locations in U.S. & Canada
22-Dec-2022 16:31:31	24949396	ChicagoDOT			1605949159881596928	That’s a wrap on #BikeChicago in 2022. This year CDOT distributed 500+ bikes to eligible Chicagoans🚲 Along with improving &amp; expanding the City’s bikeway network, CDOT is committed to making biking an affordable and accessible option for more people. https://t.co/eHUMtRzy6Q	2
22-Dec-2022 16:10:04	54588816	EmpireStateDev	2977083957	GovKathyHochul	1605943760780681222	📢@GovKathyHochul announced 8 projects for Oneida as part of the $10M Downtown Revitalization Initiative award that will: 🚲Enhance walkability and bikeability 🏘️Expand small business &amp; housing opportunities 🌳Improve public spaces and amenities https://t.co/ywpQYXnvwa	1	New York State
22-Dec-2022 15:46:19	1594674409784152064	Keep_t100	1544711404896272384	nyandungupark	1605937785688424450	Well done @ CityofKigali on this wonderful inner city wetland park! Great cycle 🚲 and walking paths! Managed to several bird species including predator birds 🦅? Hawks? #rwanda #kigali @nyandungupark Keep up the development rwanda 🇷🇼 https://t.co/PYRzceKlkl https://t.co/vFLDy5wPEG	0
22-Dec-2022 14:49:08	405581857	XgretsX			1605923392707624960	The way how town set up…I want to purchase a bicycle 🚲…this traffic!!!	0	Grenada
22-Dec-2022 14:44:49	884633131	BerylBikes			1605922309025447941	You can find our e-bikes in #Penzance! 🚲🔋 We’ve been enjoying life in Falmouth and are excited to put 20 e-bikes in the beautiful town of Penzance just in time for Christmas! Download the Beryl app and find your nearest bay. https://t.co/8XCI39Y8kd https://t.co/UbrhgA8im7	1	United Kingdom
22-Dec-2022 14:41:30	1191159226191601666	AmyWang75121556			1605921473042026497	26" city bike. steel material frame and fork. alloy rims.cartridge BB axle set.plastic basket. comfortable carrier.sack package. 300 pcs in stock .🚴🚲🚴‍♀️🚴 WhatsApp 86 18830981963 https://t.co/uhFZ9WxtBq	0
22-Dec-2022 14:09:26	979016846199480320	xeroeuk	1572872176600055808	CargoRevolution	1605913402873872384	Gotta love this from @CargoRevolution with @weglimpse @cities_clean @mpSmarterTravel @ImpUrbanHealth all helping businesses switch from fossil fuel polluting vehicles to #cargobikes #thismachinefightsclimatechange #cleanair #broughtbybike🚲👌🌍 https://t.co/jYkS7RAL8g	2	United Kingdom
22-Dec-2022 14:03:04	850157859065151488	PKU1898			1605911800066736129	☀️🚲“Cyclists should pay attention to the places they travel through and the people around them,” Chen believes. She enjoys the authenticity and liberty given by #cycling and relishes flowing through cities, streets and all the #heartwarming encounters. https://t.co/ilpwIlm4rR	0	Beijing
22-Dec-2022 13:19:55	808018329877311488	Your_Gate_to_EU	74720323	EIB	1605900943974961153	RT @EIB: 💚We are boosting a #JustTransition for a greener, more inclusive future in West Pomerania: ⚡investing in public buildings' #EnergyEfficiency, and cutting emissions 🚴fostering sustainable urban transport, with 300km of new cycle paths &amp; hybri… https://t.co/N3jQ1vqB5Z	1	Brussels, Belgium
22-Dec-2022 13:05:11	2891115389	Stella_Vaskoudi	74720323	EIB	1605897233622335488	RT EUClimateAction: RT @EIB: 💚We are boosting a #JustTransition for a greener, more inclusive future in West Pomerania: ⚡investing in public buildings' #EnergyEfficiency, and cutting emissions 🚴fostering sustainable urban transport, with 300km of new… https://t.co/33FN0Ri1E1	0	Athens, Greece
22-Dec-2022 13:02:14	90952999	RuhindayoCris	945814352	mandyug	1605896491251408898	@mandyug I thought you are encouraging green city.🛴🚲🚉	0	Kampala
22-Dec-2022 11:54:12	1460983270041137155	ActiveTravNHSG			1605879371088142339	Christmas ride in Aberdeen City tonight! Dress up yourselves and light up your bike 🚲🎅🏻There is even a chance to try the e-Bikes for free - first come, first served. Full details below! https://t.co/zeeSgLV3rF	3
22-Dec-2022 11:32:35	3260453470	A_Hudde	125717518	Transport_ELS	1605873929284878336	📝publication📝 Cities in Germany: people 🚲in summer, but less in winter Cities in Netherlands: people cycle year-round Why? Because DE winters are harsher?❄️ -&gt; No. People in DE are more sensitive to cold temperatures and less daylight https://t.co/jN42DEKsNJ @Transport_ELS https://t.co/SfuoYwgZUN	10	München, Bayern
22-Dec-2022 11:32:02	2426761019	PEPASSGlasgow	111553960	UCI_cycling	1605873792894500866	That's a wrap for 2022! 2023 is going to be a bumper year for PEPASS events🏃‍♀️🏊‍♂️💃⚽️. Glasgow will be the European Capital of Sport 🏆⛳️🏏🏑🏸🏉🏐🏀🦽and host the UCI Cycling World Championships🚴. Have a great break and see you in 2023 @UCI_cycling @glasgowlife @CyclingWorlds 🎄 https://t.co/HwswcQ8ZhB	3	Glasgow
22-Dec-2022 11:18:53	1445698273365266432	EmmaCah48088875	5962932	Pidge	1605870485207715847	@Pidge I don’t see any transport costs!! You obviously 🚶‍♂️🚲. Maybe every Dublin City Cllr should get a free annual Dublin bike membership card or similar? Or a Leap card with €100 pre-loaded.	0
22-Dec-2022 11:00:29	288192646	ruhxcharity	216332427	RUHBath	1605865852582170624	Our #ChampionoftheMonth is Steve Taylor who cycled the distance from Chippenham to New York City, a staggering 3,378 miles for @RUHBath. He said “This is a way of me saying thank you to all the amazing staff for acting so quickly and for saving my life". 🚴 #RUHXCharity https://t.co/7Cs4UCsmNZ	0	Bath, England
22-Dec-2022 11:00:04	2799737584	PedalandPost			1605865749746163713	ULEZ achieving its goals in London and showing successful policy Give Oxford's ZEZ policy more confidence to move forward and expand to the larger green zone for the city 👍📦💙🚴 https://t.co/ZiF8dkD8y0	1	Oxford
22-Dec-2022 10:26:19	25676589	ArianeBurgessHI			1605857252874805249	A P&amp;J poll found that more than half of those surveyed backed the plans approved Academy Street- we need cities that prioritise people over cars 🚶‍♂️🚴‍♂️ https://t.co/B0E4AEGNrI https://t.co/g47v4zBxnk	0	Highlands and Islands Scotland
22-Dec-2022 10:22:02	1258703931573538816	Savannnah_xo			1605856177077637121	I’m not against suburbs, BUT most beautiful and well designed ones are unaffordable unless you’re rich, and that’s wrong. Examples below of A+ suburbs (but add wider sidewalks). If your suburb doesn’t look like this, you’re getting a raw deal &amp; deserve more. 🌳🚃🏡🚴‍♀️🚅🛵🌳 https://t.co/IVnp7chTZ6	7	Miami, FL
22-Dec-2022 10:16:55	19121598	drewood	32543687	CarletonCollege	1605854888935702529	@CarletonCollege One last tribute to Reagan Gorbachev era An aquarium explodes in Berlin near East West (Kennedy Nikita K) wall checkpoint Prof Martha Paas Seminar Fürth 1980 Denise Hare from Cedar Falls Evelyn Poe-kips-key NY hometown Guy brewer Roger video games 🚴🚴Steve football injury	0	AnnArbor/Ypsilanti 17 23
22-Dec-2022 10:12:52	1219090523811528705	VoiceofPD			1605853870017499136	🚴🚴Chinese cities have successfully integrated reliable #pedestrian pathways and #bicycle friendly infrastructure into their development plans, affording greater convenience to many. #China Read full: https://t.co/ev9QMXXStq https://t.co/F5yMQpvxOU	3	Beijing, China
22-Dec-2022 10:10:10	1725727248	WorldWinterBike			1605853191291142144	Already made travel plans for Karlstad? Worry not. Adjust them a bit and come to Finland instead. https://t.co/5w6HInLh1R Learn how to make cycling in winter better, network with like-minded people and experience a city that NEVER stops pedaling! 🚴❄️ #urbancycling #wintercycling	2	Edmonton, AB
22-Dec-2022 10:01:26	14687741	NXP			1605850991500345344	Whether you're a pedestrian 🚶‍♀️, a biker 🚲 or a driver🚙, #SmartLights are here to help everyone in the #SmartCity. See what they can do: https://t.co/RzUi7jiJTB https://t.co/cLfELXXwaZ	1
22-Dec-2022 09:43:11	1119106807232774145	sindariell			1605846397525245952	He really is doing the most for the urbanism thing here LoL Keep fighting the good fight bike boiiii 🚵‍♀️🚴‍♀️🚵‍♂️ https://t.co/zFst5wB7De	1	Hanoi, Vietnam
22-Dec-2022 09:05:09	125649937	piyushrout			1605836829315330048	#Bhubaneswar #AirQuality Vs #cleanliness #landscaping the choice before people &amp; City to decide #QualityOfLife. Well #CleanAir too a part of good #UrbanPlanning but the #ZebraCrossing is example our priority, well let's co create Good City in our lifetime am hopeful❤️🚴❤️🚴 https://t.co/cWQlbWCcGJ	0
22-Dec-2022 08:01:32	52745772	suez			1605820818239496192	👏 Thrilled by the inspirational women cycling team @FDJ_SUEZ_Fut, over 600 SUEZ employees, partners and customers from 20+ cities across #China and Southeast Asia have formed their own #cycling teams to take on a tour. 🚲 Good luck to everyone still taking part! 💪 https://t.co/sFElH8CZ6w	1	Worldwide
22-Dec-2022 08:00:00	74720323	EIB			1605820432749191168	💚We are boosting a #JustTransition for a greener, more inclusive future in West Pomerania: ⚡investing in public buildings' #EnergyEfficiency, and cutting emissions 🚴fostering sustainable urban transport, with 300km of new cycle paths &amp; hybrid trains. 👉https://t.co/8aj6ie3KOW https://t.co/JN6tTV1Z1x	5	Luxembourg
22-Dec-2022 05:59:28	288045869	JoJohnson5	1199403943962595334	CyclingInASkirt	1605790098749935617	@CyclingInASkirt A wonderful &amp; rare opportunity to cycle Auckland Harbour Bridge, 30 May 2021. We get a chance again during 3 Sundays next March but continue to push for a permanent solution for active-modes to get across our beautiful city🚶‍♂️🚲🛴👨‍🦽#liberatethelane @AklTransport @WakaKotahiAkNth https://t.co/GzIwPG8bcY	2	Tāmaki Makaurau, Aotearoa
22-Dec-2022 03:19:59	1149277934131322880	DaveBikeSki			1605749965631938565	We are calling it a night! Thanks everyone for coming out to make our city more accessible for 🚶‍♀️🚲🧑‍🦽! https://t.co/fiFqwxbg8X	1	Ottawa, Ontario
22-Dec-2022 00:18:44	1359853177001099264	LudmillaGeiszne	1401198924166221824	Leena000000000	1605704352018079746	@Leena000000000 @Eric_Mabius @kristintbooth @RealCrystalLowe @geoffgustafson @MarthaMoonWater I saw a lot of people cycling even in winter. ❄🚴‍♀️🚴‍♂️❄ Unfortunately, this is not possible here (even in summer, few people rideg bicycles), because our city is built on 7 hills! 😉	0	Komló Hungary
21-Dec-2022 23:11:17	1067491728993787906	CityStudioLdn			1605687377392898048	🚴 Barriers to Bike Parking - this project examined the real or perceived barriers facing cyclists when parking their bike downtown. The students developed a feedback form to try and determine the concerns. 5/6 https://t.co/nNdj8Oq5ok	0	London, Ontario
21-Dec-2022 22:59:36	14561331	melton4raleigh			1605684438553300992	I’ve asked city staff to look into a program like this in Raleigh. 🚲 https://t.co/cP2HIvxrYJ	7	Raleigh, NC
21-Dec-2022 21:19:05	830085038	mmwpro63			1605659139346116608	I missed this last week in the midst of finals. Over 500 cities are now Bicycle Friendly Communities!! 😍 I’ll be reading to see if there is anything Fresno can do next year before we apply to renew our Bicycle Friendly Community status!🚴 https://t.co/jAOxpZhOoy	1	Fresno, CA
21-Dec-2022 20:36:33	113008098	mike_earthshine	923574392	Aidan_Regan	1605648437973696512	@Aidan_Regan Now, you're talking! Make 🚴‍♀️ + 🚌 +🚶‍♀️the main forms of personal transport in our cities. And its really OK. I've now been car free for 8 years. No looking back. Freedom!	0	Copenhagen + Dublin
21-Dec-2022 20:29:47	1372617555173634066	NewChtownProjct			1605646734406754305	“... it’s actually about having the freedom to choose from multiple transportation options.”🚲 In Charlottetown, neither #cycling nor #transit are yet widely available enough to provide the freedom to choose. Let Council know what your priorities are. https://t.co/rlbdq6OU5w	1	Charlottetown, PEI
21-Dec-2022 20:10:50	1524455774340399104	Auckland_Fwbr	1435961764877725700	Cycling_Imp	1605641966670254085	@Cycling_Imp Thank you so much, it is indeed very inspiring 🥳❣️💃🏻🚲 if you are in Auckland please do join us next year ♥️💫 If you are outside Auckland maybe you can organise a #fancywomenbikeride in your city 🥳🥳 happy to help ✌🏻💫☺️	1	Auckland
21-Dec-2022 19:34:24	441908830	SpeakPaul	441911983	HitmanHatton	1605632794922651648	At the Sports Personality Of The Year, Media City with @HitmanHatton @BBCSport #SPOTY 🥊⚽️🏈🤼🚴🏊‍♂️🏇 https://t.co/9z0GeMWf5Q	0	Manchester,England
21-Dec-2022 18:27:15	981263210991861760	TallDarknJewish	1351236267707654145	SenAlexPadilla	1605615897757880320	🚲🎉 HUGE NEWS from @SenAlexPadilla: $63M+ in federal funding announced for San Diego, including: - $7M for bike/ped work on Lomas Santa Fe Dr in @CitySolanaBeach - $3.1M for @CityofSanDiego Downtown Mobility Project - $1.4M @cityofescondido South Access Improvements 👇	3	San Diego County, CA
21-Dec-2022 17:55:41	1351644012948512769	HappyCitiesTeam			1605607954316754946	Happy holidays from all of us at Happy Cities ❄️🚲🏙️✨ We'll be winding down from Dec. 24-Jan. 2 to enjoy some rest and time with family &amp; friends. We wish you all a joyous holiday season filled with good company and cheer 🥰 https://t.co/1uca9mSL0D https://t.co/LPpTAMk10r	0
21-Dec-2022 17:34:08	323566100	DoubleChinner			1605602529454264323	RT @cityobs@urbanists.social RT _dmoser What happens when cities tear out highways and build parks 🌳, public transport corridors 🚌and segregated bike lanes 🚲? ➡️ Traffic gets better. The phenomenon is called 🚗Traffic evaporation🚗 Here is how it works 👇👇 HT (1/2)	0	Chicago, IL
21-Dec-2022 17:34:00	1526106953008590848	tahinisauce_			1605602496008933384	"$3.14 million for the city of San Diego's Downtown Mobility Project, which will implement bikeways throughout downtown to link to surrounding neighborhoods."🚲🚲🚲 https://t.co/Rm91mwwW5F	4	San Diego, CA
21-Dec-2022 16:10:11	717096650846547968	POIC_RAHS	17131042	TrekBikes	1605581405160968193	#Portland is one of the most bike-friendly cities in the nation! Give $10 or more today to POIC + RAHS for your chance to ride around the city in style with a new bike from @trekbikes! 🚲😎 #Give today: https://t.co/E4rxOekeUw https://t.co/Bvb2DeK5A4	0	Portland, OR
21-Dec-2022 15:13:39	18766371	geohiker			1605567174953037826	I've been deliberately picking routes with decorated trees, so I can zoom by in my Xmas sweater!!! Grabbed some pictures of Santa flying around the palm trees downtown. Feeling the Zwifting holiday spirit! (And, I'm about to wrap up my Ks for Days 500Km challenge!🥳🚴‍♀️) https://t.co/3l3ynk3NuW	0
21-Dec-2022 15:00:01	38008287	ImOn_Comm			1605563744897187841	Come enjoy the holiday lights and cheer at #HolidayLightsAtTheLake in Coralville. Tonight, ImOn will be paying for Pedal Power pedicab rides through the light display. Visit the West Overlook Campground in Iowa City from 5:30-8:30pm to catch a free ride. ❄️🚲	0	Eastern Iowa
21-Dec-2022 14:31:13	1483432111981969412	HartKaytlin	1476323517046140931	ronin19217435	1605556496112029696	@ronin19217435 They're doing some nasty stuff there. Maybe that's where the saying, "the village bicycle" came from. 🤣🚲	0
21-Dec-2022 14:23:12	872059213	EC_Kosters	2233481944	WendyDon2006	1605554478878539777	“Urban design is one our greatest tools in creating preventative health care” @WendyDon2006 @TownOfWolfville We mean 🚲 lanes https://t.co/ahPY7Asoe7	0	Esoqwatik, Mi'kma'ki (Canada)
21-Dec-2022 14:09:34	154258228	jdavey_2	2408482010	PhilipMarciniak	1605551048092921857	@PhilipMarciniak highlights the lack of priority given to wintertime cycling networks, by most Canadian cities. Also what's possible when pho is your fuel! 🚴‍♂️💪😂 https://t.co/G3Wn2LAl7J	0	Ontario
21-Dec-2022 14:02:11	2646613181	MrKyangaGaali	453796950	KCCAUG	1605549192612499456	@KCCAUG @GovUganda @KCCAED @KCCASpox We call upon you to make the city a #BikeFriendly city... let's have more protected #BikeLanes 🙏 #ThisMachineFightsClimateChange 🚴‍♀️	0	On A Bike
21-Dec-2022 13:59:16	15748493	wfcouncil	741048929735872513	HSscorecard	1605548458609451009	Waltham Forest is the top outer London borough for @hsscorecard 👍 🚗 Car ownership fell by 2.9% 🚶 49% is covered by LTNs 🚲 Waltham Forest ranks 2nd in London for protected cycle track 👉 Find out more https://t.co/Jzzj4b307j + @hsscorecard 2022: https://t.co/ot7v5cJAT4 https://t.co/LLgEXLGQHy	7	Waltham Forest, London, UK
21-Dec-2022 13:00:42	2870669842	bhamconnected	1323948556613541890	WMCycleHire	1605533717124075523	With the festive period underway, Birmingham is very busy. You can reduce congestion by planning ahead... ❌🚙 LEAVE the car at home and use the city's excellent public transport options 🛴🚲 Use @WMCycleHire and @voitechnology to get to your destination https://t.co/tWkwBkXict	0	Birmingham, UK
21-Dec-2022 12:47:53	902065389470932992	JaideepSarkar1			1605530492173922304	🇮🇳🥇🌐🌲 ⚽🏑🎯🏏🏐🏀🏸🧘🏊🏓🚴 Dhamaka !!! Happinezz to blast between 2 successive years,the passing 2022 &amp; arriving 2023.India's First Global Active Partner City Bokaro offers Merry Christmas &amp; Happy New Year on Happy Street in the coming Sundays, i.e. Dec' 25 &amp; Jan' 1 !!! 🙏 https://t.co/Z673kUrxWM	0
21-Dec-2022 12:31:14	1139593198811189248	betterstreetskc			1605526301229453314	2/3 - here’s the 🚲 map. Spot the problems? Where to begin… Embankment - that’s actually pavement; how do you get along High St Ken, Kings Road or Notting Hill Gate? Oakley St - a 🚲 route ?? South Ken 🚊 junction. Etc etc.This is not a borough-wide network … https://t.co/Mlylv2Hg7e	4	Kensington, London
21-Dec-2022 12:25:52	126596936	mobilityweek			1605524953117310976	And it's a wrap this year for #MobilityWeek. 🙌 🙏 Thank you for your hard work! We wish you all a happy holiday season ☃❄🎉 and look forward to building #BetterConnections and advancing #sustainable #active mobility 👨‍🦯🚴‍♀️🛴🚝 across towns &amp; cities in the new year! https://t.co/Sv2xqUudip	4	Brussels
21-Dec-2022 12:23:10	1139593198811189248	betterstreetskc	20241394	RBKC	1605524273660956673	Attention @rbkc residents - it’s another council feedback exercise. Yes we know they feel like speaking into a void - but let’s stick with it! This is on the Local Plan. The 🚲 bit feels like doublespeak - apparently they’re committed to a network across the borough (!) 1/3 https://t.co/h6ZxW3K8gw	10	Kensington, London
21-Dec-2022 12:03:43	1189459879	MuazMohd94			1605519379160076290	🚴‍♂️ Cycling Infrastructure🚲 Cycling should be safe &amp; convenient, &amp; it shouldn't be an activity only for the rich. Back in London, I used to cycle quite often in the summer. This trip, I cycled from my flat to Hyde Park, Buckingham Palace, Big Ben, Waterloo &amp; Borough Market. https://t.co/M7jnLtUqRC	11	Kuala Lumpur/London
21-Dec-2022 11:58:45	271927841	UITPnews	1172117357373919232	SUMP_PLUS_EU	1605518126971383808	A rich document from @SUMP_PLUS_EU supporting cities with their #decarbonisation plans! 📝 Let's make sure #PublicTransport remains the backbone of urban mobility in 2023, alongside #ActiveMobility and integrated #SharedServices! 💪🚊🚴‍♀️🚖 https://t.co/r1nF9RI0wE	0	Brussels, Belgium
21-Dec-2022 09:12:57	811564136173666305	JM_IMO	172407835	AmarjeetSohiYEG	1605476402349740032	@AmarjeetSohiYEG Hello Edmontonians, please dont be upset, city council heard your extreme frustration, so they decided to now remove some existing bike 🚴 lanes at a cost of $60K. Im sure they will remove more bike lanes ONLY after they are built for $100M. https://t.co/BfsevUuwzq	0	Canada 🍁
21-Dec-2022 06:51:21	1489681570323705868	NickelVunny	1521182617814585344	Sweet_cocolatey	1605440768432275457	@Sweet_cocolatey Naso Village people dey take deal with Some of unaa,☝️😏🥱when the morning comes N you go dey Sleep on top Bicycle 🚲 😆😂	0	Lagos, Nigeria
21-Dec-2022 04:37:47	831295421154746368	wildberyblossom			1605407157125795840	A city cop or two may notice. Or...🚴🚴‍♀️. Or...👣👣. 😁😁 https://t.co/xWF7LDhV2n	0
21-Dec-2022 04:02:07	2918960472	_Deangelo34			1605398178911633408	Djs and promoters in the city be 🍆🚲 everybody who already on. Ignoring the talent in front they eyes they can send through da roof.	3	Charlotte, NC
20-Dec-2022 23:38:24	838704455331762178	travelersleague			1605331812133109760	RT lonelyplanet "🚶‍♀️ Walking is often the fastest way to get around 🚲 Cycling in the city is efficient 🚇 The subway is quick (if you're going between stops on connecting lines) 🚌 A bus can get you nearly everywhere Here's how to get around Buenos A… https://t.co/5np2c8Q3GM"	0
20-Dec-2022 23:26:04	1090998638204121088	whitney_tori			1605328709602394112	🚶‍♀️ Walking is often the fastest way to get around 🚲 Cycling in the city is efficient 🚇 The subway is quick (if you're going between stops on connecting lines) 🚌 A bus can get you nearly everywhere Here's how to get around Buenos Aires. https://t.co/i07Qnv7Wfp	0	Washington, DC
20-Dec-2022 23:02:09	15066760	lonelyplanet			1605322690889482245	🚶‍♀️ Walking is often the fastest way to get around 🚲 Cycling in the city is efficient 🚇 The subway is quick (if you're going between stops on connecting lines) 🚌 A bus can get you nearly everywhere Here's how to get around Buenos Aires. https://t.co/935jPyVZmK	0
20-Dec-2022 23:02:01	1123564926503739392	BAFANGElectric			1605322658068963331	The #Bafang #H700 is designed to enhance the urban cycling experience. Super-lightweight and easily integrated with standard #eBike sizes, it's the ideal option for eCity models 🚲🏙️ Check out our video showcase here: https://t.co/2N7T638mY3 #PowerYourLife #eBikes #tech https://t.co/Qy7krI4tCf	1	Suzhou, China
20-Dec-2022 21:55:47	818119002	AlastairHarriso			1605305988457840642	The apricity of the city of Oxford…🌞 📚 🚲 🎓 https://t.co/gK6H5yUwgB	0	Berkhamsted, Hertfordshire
20-Dec-2022 20:39:52	313311468	chetenna	477511675	djgunz9ja	1605286885416378368	@djgunz9ja @Coal_City @Enugu042 Buy a Bicycle 🚲.	0	Earth 🌍
20-Dec-2022 20:34:50	27248796	Riess4OP	55689857	roxiehammill	1605285617851682844	Bike to work in JoCo, OP and downtown KC? These riders say it can be done. Great to read these stories. 🚴 https://t.co/9C5aWSGQQJ🚴-189696/ @roxiehammill	0	Overland Park, KS
20-Dec-2022 20:20:55	138625920	RadleyRussell	414909122	KirstendeVos	1605282115188363265	@KirstendeVos @TransportForWM @Tdr1nka @A38Cycleway was so lovely seeing you @KirstendeVos - hope the hill back up to the village was ok …🚴	0	Moseley & London (sometimes)
20-Dec-2022 20:16:23	1446425811112841216	MonicaAguilarIg	1062004421989752832	EITUrbanMob	1605280973251399711	📢Co-creation activity of the Project 4I4U @EITUrbanMob https://t.co/SeVR5Vbxk4, with 48 students of the high school "Menéndez y Pelayo" of Barcelona. Developing APPs to improve urban mobility. 🚲🚗🛴🚋🚌🚇🛵 @la_UPC @carnetBCN @UPCTelecos @UPCSostenible @UPC_IR @iesmpelayo https://t.co/9pf6xrFh2K	1	Barcelona
20-Dec-2022 19:25:40	751528008104677381	jws3512	490966797	MikeTaylorwx	1605268212580491268	@MikeTaylorwx People of Metropolitan Detroit, Michigan don't believe this 🗣bro, weather man he knows his job. BUT TODAY BELIEVE IN ME 😎 🌡 🌤 ⛱️ so come and join ME on the island of Belle Isle🚶🏽‍♂️🏃🏾‍♀️👩‍🦯 🚴‍♀️ ( TODAY ONLY ) haha	0
20-Dec-2022 19:05:39	414909122	KirstendeVos	334650045	TransportForWM	1605263174470881281	Did a spot of Christmas shopping in town this afternoon and made the most of the free secure cycle parking at the @TransportForWM Cycle Hub on Hill Street 👌 Good to see @Tdr1nka and @RadleyRussell on my way home via the @A38Cycleway! #BrumbyBike 🚲🎄🌟 https://t.co/vAyt2Rejhz https://t.co/st9EIWTuHr	4	South Birmingham
20-Dec-2022 19:04:07	3316290844	limebike	17591456	lucullus	1605262787105660933	@lucullus Hey Tim! Although we'd love to take back spaces cities have traditionally given to cars, your Lime can't be left in a car parking spot. Check out the proper parking practices for your borough and try again: https://t.co/WmcFVrbgvk 💚🚲	0	San Francisco, CA
20-Dec-2022 19:04:06	18147813	WeHoCity			1605262782013775882	Our new Bike Giveaway Pilot Program will be giving away 50 bicycles in collaboration with Schwinn to encourage more bicycling and less driving among WeHo residents and further the City's climate action goals! 🚴 We encourage you to apply! Find out more: https://t.co/hyXENUzY70 https://t.co/0NZ4Cy7dsQ	4	West Hollywood, CA
20-Dec-2022 18:28:08	1285065498422648842	MissCyclingNow			1605253731343388676	AUTOMATED SPEED ENFORCEMENT (ASE): Cash Grab? 💸 Hardly 🤣 The City and Media broadcast *where* the cameras are! It's on YOU 🤔📍📸 🎫 Active/Pending camera locations 🗺🔗: https://t.co/1dcFF4ikOl ICYMI: *ASE* contributes to #RoadSafety &amp; #CyclingSafety ⚠️ #bikeMississauga 🚲 https://t.co/4Io31bMDvB https://t.co/XNp27SeKJk	1	Mississauga, Ontario
20-Dec-2022 17:50:57	30836016	rgoscinny			1605244373339447296	Twin cities Gorizia🇮🇹-Nova Gorica🇸🇮 bring #crossborder cooperation to the next level👍 The 🇪🇺funded project Isonzo-Soča cross-border park with cross-border 🌉🚲 lanes is reinforcing the links between the cities and their inhabitants! #SmartRegions https://t.co/a9FhaAc0Is	0	Santo Domingo
20-Dec-2022 17:40:40	125675553	CroiHeartStroke			1605241786880110592	Croí are delighted to announce that the 29th annual Corrib Charity Cycle registrations are now open!🎉 The 2023 cycle will be taking place on Sunday, June 18th, starting &amp; finishing in Galway City. We are excited to launch our new routes🚴‍♀️ Register now - https://t.co/hexcLgAhye https://t.co/fzJfZTMhel	3	Galway Ireland
20-Dec-2022 16:40:43	2460075047	dantsis87	16648336	alisonstenning	1605226698857132033	@alisonstenning I have a @CUBEBikesUK e-bike sport town hybrid pro 500 and love it! Takes a decent amount of groceries or 4yo on the back 😊🚲 https://t.co/87QB827UzU	0	Oxford
20-Dec-2022 16:31:56	1285065498422648842	MissCyclingNow			1605224490081845248	BLOOR STREET DEADLINE: *TODAY* Tues Dec 20. Final Day to comment 💻💬 on City's #BloorBikeLanes options. Four public meetings, local resident petitions against, latest options to preserve Lower Driveway Boulevard Parking 🆓️🅿️ in public realm. Have at it #bikeMississauga 🚲 https://t.co/XjcxNVxzoe	4	Mississauga, Ontario
20-Dec-2022 15:56:28	1147540192234020865	Dan_Alpert	93835044	UNECE	1605215564980314112	🌎Today, I joined @UNECE and youth representatives from around the globe to talk about the future of cities. Cities need to: ♿️be more accessible 🚴‍♂️have protected bike lanes and be walkable 🌳have green space 🚊support mass transit #UNECEYouthDialogue #CityAffairs https://t.co/cDXwCKZaAC	0
20-Dec-2022 14:50:01	4429070660	WorldTempo			1605198842290487303	The experience of Argentina's World Cup victory from Buenos Aires was once-in-a-generation. My top 5 videos of the day 👇🧵 1. 🚲Moment of triumph filmed by a biker downtown https://t.co/Pqdghpg0w8	44	Florida, United States
20-Dec-2022 14:01:48	110474611	WaverleyBC	964228020092440578	Motitech_UK	1605186708508741633	Want to cycle through familiar or new locations without leaving your spot? 🚲 @Motitech_UK Therabike sessions allow users, particularly those with limited movement or strength, to pick from many locations, including our own borough, whilst they cycle to a choice of music. 🎶 https://t.co/TNyPpOOSVl	0	Waverley, Surrey, UK
20-Dec-2022 13:41:48	4318590861	jklong14	2396237503	The_VQ_Cork	1605181672827555841	@The_VQ_Cork @CorkCyclingCrew @corkcitycouncil @TFIupdates @BusConnects Thanks for the meet-up and cycle around town Shane. More active travel and safe secure bike parking options is good for business. Promotion of cycling and increasing awareness of how it can benefit the city has an important role to play in bringing about real change 🚲 https://t.co/khOoPofOI8	1	Cork, Ireland
20-Dec-2022 13:09:01	49318545	davidfhilliard	58513939	Bikeworksuk	1605173422497361921	Cycle Taxi comes to Enfield! A great new community resource 🚴‍♀️🚴 Funded by @Bikeworksuk Offering a fun and very environmentally friendly way to get around our borough. Book online 👇👇👇 @BAFederation @EnfieldCouncil https://t.co/LXkt4HPirJ	9	Enfield, London
20-Dec-2022 12:05:12	926309671773683712	AaravSeth_	48702842	ErikSolheim	1605157364046663680	For decades, we have spent trillions to retrofit our cities, our public spaces &amp; our society around cars. It just didn't work. If Only We Had An Alternative. If Only...🚲🚲 #ClimateAction @ErikSolheim @KaoHua3 @vanessa_vash @JanineClimate @SDGaction @mrEmTee @AlexandriaV2005 https://t.co/m7yRJnT6TJ	23	India
20-Dec-2022 12:01:13	1468245793031266313	BicycleMayorTO	196362191	SMCLibraries	1605156360815099904	#CopyAndPaste "By offering our Book-A-Bike service at more of our library locations, we look forward to offering new transformative experiences that reach beyond our buildings." via @SMCLibraries https://t.co/PVJ18GAtzk ❤️🚲The Urban Cycling Survival Guide by @yvonnebambrick https://t.co/a1hcT9coSd https://t.co/XFceDwTgBJ	0	Toronto
20-Dec-2022 11:35:20	1142210837928652810	LynnMea18960950			1605149848767954948	#TweetDerWahrheit Wishing high velocity in creating Velo🚲Cities ❣️ https://t.co/KEfqtMc4AT	0	wonderful planet in danger
20-Dec-2022 11:10:04	2799737584	PedalandPost	1366157761881464834	arben_sallaku	1605143490404425729	@arben_sallaku @katherinesmiles @cycloxoxford Why we use a cycling plumber in the city nowadays, way easier The original post was about making this road in Oxford safer, it's a great shout as it's dangerous, that's it 👍 👍🌳📦💙🚴	0	Oxford
20-Dec-2022 11:00:11	879258992236802048	Shared_MM	3316290844	limebike	1605141003194847232	👌#MobilityHub at Berlin Sudkeruz 🚅 station. 🛴&amp;🚲&amp;🛵&amp;🚗 from @limebike @tier_mobility @boltapp @emmy_sharing @MILESmobility @ridefelyx and @voitechnology available, clean and ordered space. https://t.co/DdERuxSz9k https://t.co/pCyFB4KjGJ	0	France
20-Dec-2022 10:39:10	1425495285283921920	EmilySykles	556831405	LovetoRide_	1605135710499246081	Finally! The ice has thawed in #Sheffield meaning I can at last clock some miles for @LovetoRide_ #WinterWheelers 👀 ❄️ 🚲 The city was looking fresh on my fake commute this morning #ActiveTravel @SheffCouncil https://t.co/GUhPKGJ1E6	0	Sheffield
20-Dec-2022 10:34:09	2799737584	PedalandPost	1366157761881464834	arben_sallaku	1605134449380917248	@arben_sallaku @katherinesmiles @cycloxoxford Cool, but the original tweet is about making cities safe to use bikes on high street Paris is doing that and we can do it in Oxford too 👍💙🚴 https://t.co/lBLAwgjXjj	0	Oxford
20-Dec-2022 10:26:52	626247130	AntoineDesferet	867702012	oliviermathiot	1605132619078828033	@oliviermathiot What a great initiative! Congrats on being a part of the urban mobility revolution! 🤩 🚴‍♂️	0	Paris - France
20-Dec-2022 10:13:16	1062004421989752832	EITUrbanMob	1627865396	Hackneycyclist	1605129196577103872	@Hackneycyclist Morning ride, happy kids! 👦🏽🚲 #ActiveMobility in children not only leads to #physical improvement but also to cognitive and #emotional development, greater independence, and less air #pollution in the #urban area!	0	Europe
20-Dec-2022 07:45:50	1011225970127368194	AugustinFriedel			1605092091247353857	🤩 Thanks EIT Urban Mobility for posting my thoughts on the status of shared micro mobility 🛴🚲🛵 in European cities: 👉 Fleets are growing 📈 but the modal split of shared micro mobility is tiny. Estimated, just 0.5% 😬 of trips…https://t.co/wez8gZx3YY https://t.co/RmUC2WgSwi	1	Germany
20-Dec-2022 07:23:46	1098047327309316096	AshUKTrade	147476095	ukinchina	1605086539058405377	Had to use a collage to fit our👌🏻year into 2 photos: 1) LoveFest ‘22 (Mar) &amp; our Transgender Day of Remembrance vigil (Nov) both at HMA’s Residence; 2) @ukinchina crashing Berlin pride, ft @UKinGermany (Jul) &amp; the Beijing Embassies Pride Ride (Jun) 🚲 around 🇨🇳 capital city! 🌈 https://t.co/DroIT763O1 https://t.co/5tiIbGtyoS	0	Beijing
20-Dec-2022 00:05:20	124646577	KeaGru			1604976202791653376	Quick build bikeways 🚲 — the way forward to rapid implementation of connected, traffic-protected bike infrastructure. Needs to be a prime ingredient for every municipality's response to the climate emergency and affordability crisis. https://t.co/tgApeWbRdt	17	Vancouver, BC
20-Dec-2022 00:05:04	703623286966587392	TwoButtonsDeep	25841762	CDTA	1604976137725435904	Rounding up this week’s worst park jobs in the Capital Region… Avoid the 2BD bad park job list: Ride @CDTA 🚲 🚎 🚙 https://t.co/6z4Xy1XZWO	1	Upstate NY
19-Dec-2022 23:15:43	1554608298841853953	GUARDIAN10082	11018442	pizzahut	1604963718743351296	@pizzahut @blockbuster Don’t do it @pizzahut. @blockbuster is the village bicycle 🚲. Everyone has gone for a ride.	0
19-Dec-2022 23:14:14	320654965	ibikebrighton			1604963341482577921	Great to see the formal announcement of https://t.co/oOLDdBBV5c as new operator for #BtnBikeShare 🚲🙂. With so many ebikes this will be a huge boost to cycling in the city! https://t.co/qmG0exnKfc	0	Brighton (born in Liverpool)
19-Dec-2022 22:54:17	1150131630687866880	Cyclingbottle	349079712	Il_Lombardia	1604958321936433152	@Il_Lombardia @gasparini_alice @giroditalia @RondeVlaanderen @bruggedepanne @jenskeukeleire @lavuelta @ehitzulia @rogla @Jonathanlastra_ Cycling cities : 🇺🇸 Denver Host city of the @CoClassicPro &amp; Coors Classic 🚴 Birthplace of @Vaughters 🍼 The Mile High City ⛰️🏙️ #cycling #Denver https://t.co/9LuWiGcCt3	1	In the heart of cycling
19-Dec-2022 21:43:19	429265758	NashvilleDOT			1604940463223480341	🚲 Bike routes in the downtown core will be coordinated for bike speeds (15 MPH) and LiDAR/video analytics technology will allow for near-miss data collection to guide safety improvements. #12DaysofROWRay	0	Nashville, TN
19-Dec-2022 21:27:06	2799737584	PedalandPost	149084563	katherinesmiles	1604936382513905666	@katherinesmiles @cycloxoxford The comments on here for just wanting to ride a bike for transport safely It's just to much to ask (yet most european cities have achieved it already) Keep up the great work 👍🌳📦💙🚴 https://t.co/9R5I5jZYbq	3	Oxford
19-Dec-2022 21:20:16	822655179984093186	awakeinroses	1737682267	Rich_rides	1604934664161894402	I wrote about @rich_rides and their plans to get more people cycling in the city of Richmond 🚲 https://t.co/2X8RnVrir4	4	Berkeley, CA
19-Dec-2022 20:13:30	2460019230	kevin_omahony			1604917859981090816	City planners who love to show the people of Amsterdam cycling around in summer, should showcase this too. 🚴‍♂️😜 ☃️ #ClimateEmergency https://t.co/Rh5BO0lxJc	0	Vancouver, Canada
19-Dec-2022 19:41:07	867702012	oliviermathiot			1604909709789724679	🎉✌️(English 1st et français ensuite) ⚠️🚴This morning the city of Métropole Aix-Marseille-Provence is entering the future of cities with Fifteen , one of our key investment with 2050 : free floating electric bikes all over Marseille, the new e-bike gene…https://t.co/Til4eFv5ev	0	Marseille, France
19-Dec-2022 19:23:32	1411425883051675655	BigCityPatriot	87578425	jmasse8	1604905286967648256	@jmasse8 @AndrewGiambrone Sweetie- I’ve lived in this city longer than you’ve been alive. I’ve seen it all and I don’t need to be boysplained. Go have an avocado toast in Williamsburg and don’t forget to wear your helmet. 🚴‍♀️	0	What's Left of NYC
19-Dec-2022 19:07:08	264735929	TyneTom	2313696606	prosocialplace	1604901156760784899	@prosocialplace @greg_sheppard @BelfastCycle Anyone with a voice gets a say, &amp; if they want to call it pedestrianisation that's fine with me. I could tear shreds off a lot of people who call themselves urban designers or architects working on public realm, data collection for 🕺awful, rarely understand how to design for 🚴	0	Tynemouth
19-Dec-2022 18:01:34	19993493	gravitystorm	454976063	RBKingston	1604884658281398272	On Saturday, 6 days after the snow fell and froze, I wanted to know if @RBKingston had treated any of the borough's major cycle routes. Here's what I found:🌨️🌨️❄️❄️🚴	2	London
19-Dec-2022 18:00:51	1209147446204469249	TorontoHKETO			1604884479839010817	🚴‍♂️🚴‍♀️Returning after a four-year break, the Hong Kong Cyclothon (Dec 18) featured about 4,000 riders taking part in six races along some of the city's most iconic landmarks, making it the biggest outdoor event of the year. #hongkong #brandhongkong #cycling #Cyclothon https://t.co/eLvQLek0kM	0	174 St. George St, Toronto, ON
19-Dec-2022 18:00:21	62644597	CalBike			1604884353594671107	New #bikelanes in central Los Angeles!🚲 On First Street in downtown L.A.’s Little Tokyo/Arts District and Boyle Heights, and on Avenue 19 in Lincoln Heights and Cypress Park. https://t.co/zEtwEIXGmo #bikeways #bike #bikeLA #micromobility	0	California
19-Dec-2022 17:58:26	126966942	Spargelkoenig	332609042	LuciaDLite	1604883869580537861	@LuciaDLite @OswaldFeliz @ydanis @PiSanchezNYC @NYSenatorRivera @YudelkaTapia @JoinJoyner @Vanessalgibson Same in Jersey City. Protect 🚴 https://t.co/DGIY5zBS0n	0
19-Dec-2022 17:38:46	1332660110158598144	C4Land			1604878920830300160	🌳Creek Hollow Park + Municipal Complex Trail🚲 The City of Wylie provides many parks and recreation throughout the city to help keep our community connected! Here is a park + trail in Wylie, TX📍 #wylieparks #wylietrails #cityofwylie #parksandrec #naturetrails https://t.co/z8sXCFtZW9	0	Plano, TX
19-Dec-2022 17:13:39	231950591	fortyfive_rpm	242689054	Deal_Town	1604872600970215424	This is a shame, it seemed like he’d been there for ever in @Deal_Town High Street 🚲🚴 https://t.co/YGqyghZ7R6	1	Deal, Kent
19-Dec-2022 17:07:13	420370077	UCD_Research	353594406	UCDArch	1604870982162079744	Congratulations to Prof Francesco Pilla💫@UCDArch @UCDEnvPolicy, leading this project under the @HorizonEU Mission: Climate neutral and smart cities🚴‍♀️🚉 🌿 https://t.co/t70v3FEFwG	5	UCD, Dublin, Ireland
19-Dec-2022 16:56:22	219049440	BikeHoboken	290178953	NJBikeWalk	1604868251720495104	Very excited to see the city moving forward with a connected, protected bicycle path along the waterfront! @NJBikeWalk 🚲🛴🛼🚶‍♀️🌳 https://t.co/evvuPLb2qO	3	Hoboken, NJ
19-Dec-2022 16:28:06	38673476	uniofbrighton	223803761	buzzbrooke	1604861135710453761	Congrats to Brighton graduate @buzzbrooke Emily Brooke, founder and chair of micromobility provider @BerylBikes 🙌 Her company has been chose to deliver the city's new e-bike share scheme launching spring '23 🚲🛴 @brightonalumni #BrightonEffect https://t.co/DFum5zdRF0	7	Brighton, Eastbourne.
19-Dec-2022 16:06:53	1285065498422648842	MissCyclingNow			1604855798802403328	BLOOR STREET DEADLINE: *Tues Dec 20* is the last day to comment on the City's #BloorBikeLanes options. Are we there yet? #bikeMississauga 🚲 https://t.co/XjcxNVxzoe	4	Mississauga, Ontario
19-Dec-2022 15:54:01	8399452	dwellington			1604852560703234050	I was having a perfectly pleasant weekday bike ride (trying to get some miles in before the Christmas feeding season) when I received some disturbing news. 🚲 Then I got back into town and found myself obliged to flip up the wipers of a couple of cars parked in the bike lane. https://t.co/qYcKrodrFd	0	20' into the future.
19-Dec-2022 15:35:27	1592838177202528262	MarkStrongQP			1604847887686451209	Great to see the formal announcement of https://t.co/z3rFbqOGrZ as new operator for #BtnBikeShare 🚲🙂. With so many ebikes this will be a huge boost to cycling in the city! https://t.co/JglVI90Rml	0	Queens Park, Brighton
19-Dec-2022 14:45:06	1048393987256725504	SchoolTreakle	226211160	AboutChesapeake	1604835214949236740	🗣HUGE Treakle Hornet THANK YOU to Ms. Barbara Carraway, Chesapeake City Treasurer, for her generous donation of toys for our Treakle students! Thank you to Ms. Brenda Johnson &amp; her daughter, Melissa for delivering the toys to Treakle! 💜🚲🎮 #TreaklePride @AboutChesapeake https://t.co/KILpc4gRlm	0	Chesapeake, VA
19-Dec-2022 14:40:07	3067567923	DKinBelgium			1604833962576199680	The Flemish government has recently decided to increase budgets for its so-called “Copenhagen Plan” – a plan which, inspired by the bicycle-friendly Danish capital, furthers investments in bicycle infrastructure in the region! 🚲🌱 Read more: https://t.co/9sUXmzq0St #dkgreen	0	Brussels
19-Dec-2022 14:30:02	112476986	goDCgo			1604831422581297152	Don't let the cold weather get you down! Warm up with a bike ride and explore the city views and winter wonders in a new way. ❄️🚲 Check out our two-wheel tips so you can safely bicycle through the cold season. #bikeDC https://t.co/L1IlcozFUV https://t.co/5U3K62GBl0	1	Washington, DC
19-Dec-2022 13:34:13	3651173116	LizClements			1604817378235232256	Luckily the wind was behind me on my commute along tow-path from Bournville into city centre this morning! And what a contrast to last week, I got way too hot in all the layers I'd put on :) 🚴‍♀️	0	Birmingham, England
19-Dec-2022 13:07:52	963773952106561536	LCRIGnetwork	20049651	SalfordCouncil	1604810746155925505	🚲 Salford’s first ever cycle lane roundabout has been unveiled – and it could be the first of its kind in the country. Read and find out more here: https://t.co/cI3UORxGkc @SalfordCouncil	0	Blackburn, England
19-Dec-2022 13:05:10	271493095	_TomorrowMob			1604810067043303424	🎄🚶🚲🚎 Can we celebrate the #ChristmasHolidays more #sustainably? Active mobility and using public transport are great ways to do so! What are cities doing to help? 🧵Thread ahead!👇 https://t.co/YgN8bVgb8W	1	Barcelona
19-Dec-2022 13:02:12	17041719	LewishamCouncil	105153020	CycleConfident	1604809320478244866	🚲 Join @cycleconfident for a festive cycle ride from Deptford to the London Eye (and back!) this Wednesday. 🎄 Take in the sights of the city while riding the C10 cycle route. Find out more information and book your spot: https://t.co/P4IX5I6Ygz https://t.co/8ShXmGMmyx	2	Greater London, London
19-Dec-2022 12:49:57	1476610449160421380	rich6013			1604806238172217345	Look what I found behind the church this morning in #Corbridge c/o Twelfth City Cyclery' on Heddon Road, Heddon-on-the-Wall 👏 🚲 #Cycling #Northumberland https://t.co/5uoZwQwy4s	5	Tyne Valley
19-Dec-2022 12:34:11	286079802	EuCyclistsFed	484807380	StadDeinze	1604802270256041984	📢 We are excited to announce that @StadDeinze has joined our Cities &amp; Regions for Cyclists network! #CRCnetwork Deinze has been building a strong 🚲 policy for years, becoming one of the frontrunners for #cycling in Belgium. 🇧🇪 Welcome to CRC! 🥳 👉 https://t.co/ppYn88fj7w https://t.co/AT1A1hgJ7L	1	Brussels, Belgium
19-Dec-2022 11:34:24	1172117357373919232	SUMP_PLUS_EU			1604787223395713025	📢The SUMP-PLUS team has contributed to the SUMP guide on the decarbonisation of urban #mobility! 🚲🚶‍♀️🚃🚡 📰This is essential reading for all urban &amp; transport planners in the race towards #zerocarbon cities: https://t.co/mjgR9p5Te8! https://t.co/rRiwnbqhFh	17
19-Dec-2022 11:03:42	84105845	LBRUT			1604779499228479489	📣 Don't miss your chance to have your say on the list of 33 streets across the borough that could soon have new #bikehangars. We want to hear your thoughts on the proposed locations 🚲 Have your say before tomorrow’s deadline ⬇️ https://t.co/2lhBAA4oIe https://t.co/tk8apExZg9	3	Richmond upon Thames
19-Dec-2022 11:01:29	1323948556613541890	WMCycleHire			1604778942342348800	Start your week off right with a refreshing bike ride! Our bikes are available 24/7 with docking stations at major bus, metro and train stations; as well as visitor attractions, and city or town centres 😎. Get started today by downloading the app 🚲 https://t.co/bw5acDAvu7 https://t.co/RD7L27QogJ	1	West Midlands, UK
19-Dec-2022 10:25:44	934358614457929728	TheDailyPretzel	1349149096909668363	POTUS	1604769944213884928	What does the #Twitter uncensored Headline in your Newspaper say today? 👲🚲 🗞️: The Collapse of the southern border, safety to Americans taxpayer &amp; Voters feeling the pain of this open border Policy by @POTUS &amp; Democrats in every City&amp;State from coast to coast, Impeachable? Yes! https://t.co/HE4UeETTJi	3	1stAmendment Freedom of Press
19-Dec-2022 10:20:34	701430676999041024	PatrickRerat			1604768644961026048	🇨🇭Cities for the generalization of 30 km/h ➡️Less noise to make cities attractive (road traffic=80% of noise) ➡️Increased safety &amp; space for 🚲🚶 ➡️Contested by economic &amp; car lobbies and some right-wing parties ➡️ Monitoring of effects is crucial https://t.co/XBk6eyto8a	2
19-Dec-2022 10:08:21	1337715386834448387	thebikelock	1337715386834448387	thebikelock	1604765570087456775	We love it here @thebikelock when people come in on their bikes…..helping to make Cardiff a healthy, happy &amp; more active city 😊🚴🔒☕️Ps. 🤫You don’t have to come on a bike to try our amazing @manumitcoffee &amp; fresh doorstep toast from The Bread Stall @CardiffMarket_ 😂 https://t.co/ClAycyh2sZ	7	10 Windsor Pl.Cardiff CF10 3BX
19-Dec-2022 09:30:00	250007178	ternbicycles			1604755919560052737	We love seeing Tern riders exploring their city &amp; sharing their #MuralMonday. Tag us in photos of your Tern in front of a local mural!! 🚲 #TernVektron 📍 Casco Viejo (#Vitoria) 📸 @ ternbicycles_esp (IG) 🎨 'In the Thread of Time' by Verónica Werckmeister https://t.co/GKSgajH8sv	2	Migrating everywhere.
19-Dec-2022 09:30:00	1463483258230874114	ActiveTrvlKent	59447755	canterburycc	1604755919237091329	A pioneering circulation plan has been proposed by @canterburycc to reduce congestion and pollution, by enabling more people to choose healthy #ActiveTravel for more of their short everyday journeys in the city. 🚶🚴🧑‍🦽🛴 https://t.co/TRfHIcFxCB https://t.co/4JnjqRCU6n	0	Kent, UK
19-Dec-2022 08:40:42	819312344543166465	TUMInitiative			1604743512381132801	In the last century, cities have been designed for cars. We can now change it by making minor adjustments to infrastructure step by step that will help making walking and cycling more and more attractive 🚶‍♀️🚴‍♂️🚵 Read myth 6⃣👉https://t.co/x0kSyMsl1e #pedestrianization #safety https://t.co/xay2oTMLhi	0	Global
19-Dec-2022 07:00:32	166496628	CrownGateWorc			1604718305092276229	If you’re heading into town this week to finish your Christmas shopping, don’t forget you can securely park your bike at Crowngate whilst you shop 🚲😀 Find out more here: https://t.co/cm9DoL4F34 https://t.co/XzPDr02Mx8	6	Worcester, UK
19-Dec-2022 05:15:29	1386833191261122560	rickyyyy1997			1604691866158514176	See you’ve met the town bike 🚲	0	Orange county 🍊
18-Dec-2022 21:40:05	1199066053134999553	AMFC1978	1517906890973499392	charlie__nffc	1604577262044676096	@charlie__nffc @Random_Baller @JohnTerry26 I honestly wouldn’t if he had only retired from the England squad, due to ill health, only a matter of months before they lifted the WC. If it was years later, then yeah. But I always loved to watch Rooney (except when he was facing City 😭🚲)	3	Ireland
18-Dec-2022 19:10:12	113229899	LTEstyles			1604539544304492548	How I get around the city 🚲 https://t.co/P2kPXjSHiM	1	Manhattan, NY
18-Dec-2022 18:28:00	16549252	CumberlandCoPA			1604528921374072844	Update on the bicycle pump track coming to Valley Meadows Park in Carlisle Borough next year! 🚴‍♂️ https://t.co/tr5WKqYaoU	0	Carlisle, Cumberland County PA
18-Dec-2022 17:37:36	154414088	awong_SF			1604516237974740992	"The CoolClimate Network suggests that the top carbon emissions reduction strategy in San Francisco begins with urban infill, followed by reducing car travel." SF needs more housing and Slow Streets! 🏘️🚲 https://t.co/LZHyXzxMZN	0	San Francisco, CA
18-Dec-2022 17:27:45	1149277934131322880	DaveBikeSki	1515042304561754125	PierreD13562676	1604513758944325632	@PierreD13562676 A SR was filed. We are in the middle of a winter maintenance quality standards review in Ottawa, so this is a very relevant discussion to be having on Twitter. A shift in resources to those who need it most would make our city much more livable. 🧑‍🦽🚶‍♀️🚸🚲 https://t.co/oKqblYlWPA	0	Ottawa, Ontario
18-Dec-2022 14:53:04	32470320	TransITServices	32470320	TransITServices	1604474833810722816	Looks like our buses had some festive riders last night! ✨🚲 Who here saw the holiday lights ride travel through Downtown Frederick? 🙋🏻 #Didyouknow that each of our buses can carry 2 bikes on the front rack? Travel further by combining @TransITServices + bike! Happy holidays! https://t.co/k3fhywf7Li	0	Frederick County, MD
18-Dec-2022 11:19:42	1308936523027484673	BikeBotPoet			1604421139056721920	Biking through a city I 🚵🏼‍♂️ Close your eyes Y don't you join me Come on! Lovely 💝 Everyone 🚲 #bicycle	0
18-Dec-2022 09:34:42	3292550997	kevinansbro	1581304963887951873	Adespoto3	1604394715008360450	@Adespoto3 @ThirstBeers @NorwichCC @EDP24 You make a very good point, and I'm all for fewer vehicles in the city centre, 🚴‍♂️but @NorwichCC has implemented this without introducing congestion charges and other controls that would have made the transition smoother.	0	Norwich, England
18-Dec-2022 09:07:17	149394777	sai_koushika	1600100221828337665	FoldyBykTwister	1604387811557527552	@FoldyBykTwister @krishna_ifs @HiHyderabad @swachhhyd @Hyderabad1st @sselvan @HyderabadTrails @WeAreCyclingHyd @ChichasHyd @sselvan "Bicycle Mayor Of Hyderabad" after a long ride sitting and thinking about 2020-2021 how it was started and the rapid increase of the cyclists in Hyderabad. #ActiveMobility in our city #Hyderabad 🚲🚲🚲🚲🤝🤝🤝🚲🚲🚲🚲🚲🚲💐💐 https://t.co/HBfvWKxaRW	3	Hyderabad
18-Dec-2022 05:39:29	352078462	TheoDrop	269581619	7NewsAdelaide	1604335516928745472	A real change of gears on @7NewsAdelaide tonight. We’re one on one with @F1 superstar @ValtteriBottas and @tiffanycromwell as they spend their off-season right here in Adelaide. Ripping pair who really love our city 🚴🏔️🌊🍷 #VB77 #F1 https://t.co/05JqckiGD2	1	Adelaide
18-Dec-2022 05:34:30	1365413735712641027	lamariah10			1604334266837508098	It’s the people that be brave to ride a 🚴 in the dark in the city like y’all know people be 🍺	0
18-Dec-2022 04:44:18	1050613609871466496	Millberry80			1604321629781209089	Cracking day for a bike ride in to town. 🚴 https://t.co/IDnES361AC	0	Melbourne, Victoria.
18-Dec-2022 04:37:14	2285355548	BombshellNana	1296189449747931137	Route_60plus	1604319854546128896	@Route_60plus Who Is: Angela Lansbury aka Jessica Fletcher from Cabot Cove, Maine. Her bike 🚴 rides always made me want to visit her lil Hamlet☺️. But to So Many Others she was KNOWN &amp; RESPECTED for numerous roles on Broadway 🎭 then film 🎞️ 👏🏽👏🏽👏🏽	0	Portland, OR
18-Dec-2022 04:06:45	1466366871834349584	kirant94			1604312182719643649	People that fully deny what we all know to be true. How you gonna tell me you’re a virgin when you got married when you bang on the FIRST meet. How you gonna say you didn’t cheat on your spouse when EVERYONE knows you’re the town 🚲😂😂😂☠️☠️☠️☠️ https://t.co/Kfa4jQQemP	0	London, England
18-Dec-2022 00:46:58	1011107259416367105	AlexBrown2018			1604261905417134080	Expect bicycle safety to continue to be a topic finding its way to the dais, and expect Addison to be leading these conversations with intelligence and thoughtfulness. Bike-able cities are better and safer places to live for everyone. We’re in good hands, Chico. 🚲 (3/3)	0	Chico, CA
18-Dec-2022 00:45:16	26842277	shaakunthala			1604261478328324098	Dare to take a bike ride 🚴‍♂️🚴‍♂️🚴‍♂️ across the city when the temperature is -6 °C in the midnight? (At speed the real feel is much lower) https://t.co/KuUMo9EdDk	1	Eindhoven, Netherlands
17-Dec-2022 23:01:54	1237855657300127745	JonathanSabo8			1604235462763335683	The Ledger is complete and it’s even more spectacular than I expected. The world’s first bikeable building, located in downtown Bentonville, with all 6 stories of offices accessible via a series of concrete ramp switchbacks. Can’t wait to get back here on two wheels. 🚴 https://t.co/C5xKHHPup5	0	Joplin, MO
17-Dec-2022 22:30:14	1527703957136625665	NoMoreBikeLanes	1475231323480543232	GuyDealership	1604227492893581312	@GuyDealership thanks for this insight. here is impact of tons more tows/repo’s going on, for regular city cyclists: careful 🚴‍♀️ out there for towtruck drivers. some are careful, but we see horrific reckless driving routinely from maverick tow truck/repo men.	0
17-Dec-2022 22:00:15	1041362582949560320	JohnMcC34250481			1604219948695420929	Post workout 🏋️‍♀️ 🚴 Thai treat. @ Downtown Portland https://t.co/qf8zQCEoLd	0
17-Dec-2022 21:15:12	2557350530	MCDOTNow	167144775	bikeshare	1604208612347621377	Are you looking to #GiftGreener this year? One of the💚greenest💚🎁you can give is the🎁of Capital Bikeshare🚲! 🎁Details👉https://t.co/e4eCNdFRi1 @bikeshare #MoCoBikes @MyGreenMC #GiftExperiences #bikemoco @MontgomeryCoMD #montgomerycountymd https://t.co/bq14R7gH9O	3	Montgomery County, MD
17-Dec-2022 21:04:14	1285065498422648842	MissCyclingNow			1604205851245694976	WHY DRIVERS (AND CITIES) LIKE FLEX POSTS. #CyclingSafety ⚠️ #bikeMississauga 🚲 https://t.co/bgCwv5kTlt	1	Mississauga, Ontario
17-Dec-2022 19:52:55	1279134642482941953	Joe_M_Gitau			1604187906272264192	@jdannbo Nigga moved from Chelsea to City tukiwa highschool, was a DIEHARD Ronaldo fan and moved to Messi after Ronaldo’s age got to him and your talking to me….won’t be suprised if you support Max next year🍆🚴‍♂️	0
17-Dec-2022 19:17:00	2461960166	C21Pre			1604178864845922304	Located at the corner of Church and Dundas, Centricity is ideally placed in the heart of downtown Toronto. 🚆Transit Score 100/100 🚶 Walk Score 97/100 🚴Bike Score 90/100 Contact our agent today to get first VIP access. 🌐https://t.co/t1yqv7JPL6 ☎️905-488-2100 #Toronto https://t.co/IdKZJMeVDt	0	Brampton
17-Dec-2022 18:53:48	1468245793031266313	BicycleMayorTO	948775674	Jay_Pitter	1604173025817296896	How do you engage with residents to craft the blueprints to build a better, more equitable and accessible city? Follow the lead of @Jay_Pitter! ❤️✊🏾🇯🇲🚲 https://t.co/64sNIEDGUY	4	Toronto
17-Dec-2022 17:00:02	20239972	CheshireLive			1604144395598471169	This is great news for cyclists visiting the city centre 🚴‍♀️ https://t.co/wEgi6gJpwB	1	Chester, UK
17-Dec-2022 16:00:40	1440214417988222977	FWBRyeg	1356457104505139200	Erinforanirniq	1604129457820045313	@Erinforanirniq @kerentangyeg Thank you Councillors Tang, Rutherford, also @AshleyASalvador, @edmonton_anne, @AaronWardDene, @AmarjeetSohiYEG, @joannewrightyeg, @michaeljanz, @AndrewKnack for thinking of the whole city in tandem with your specific wards' needs. Your work floats the entire Yeg boat🙏🚲🍃⛺🚣‍♂️	0	Edmonton, Alberta
17-Dec-2022 15:49:42	984569639593218053	milankloewer			1604126696445198336	covered cities in a complicated web of roads🛣️, traffic lights 🚦, roundabouts 🔄, left/ right turns ⬅️➡️, zebras 🦓 , signs 🛑, more signs 🚳, lanes 🚘🚍, more lanes 🚲🚘🚖🚍🚊and so on. Crazy if you think about it. Even if bikes would go at the speed of cars we would have	0	@milank@mastodon.mit.edu
17-Dec-2022 15:29:25	1314670239515381761	LangaBicycleHub	372194585	rolandpostma	1604121591692099585	Soon to work together to create a Cycling Cape Town ❤️🚲 @rolandpostma @smavundla https://t.co/UIactE5FOY	3
17-Dec-2022 13:06:29	84105845	LBRUT			1604085621588463616	Don't miss your chance to have your say on the list of 33 streets across the borough that could soon have new bike hangars. We want to hear your thoughts on the proposed locations 🚲 Have your say before Tuesday’s deadline ⬇️ https://t.co/eoLg0k5pgX https://t.co/3XFaD4nVwP	3	Richmond upon Thames
17-Dec-2022 12:57:16	268412971	danmandunne	14920301	LiveDrive	1604083302347980802	@LiveDrive Plenty of parking in Jervis St. for anyone heading into town.🚲 https://t.co/EalGHlnbMK	0	Dublin,Ireland
17-Dec-2022 11:40:29	1148990572847386625	monthlycycles			1604063979566931968	Props to the brave &amp; festive folk who headed out in the chilly temps last night for a Chrimbo spin around the city, with more fairy lights on bikes that you can imagine, several Santas, and almost every seasonal tune there is! 🥳 🚲🎅🏼✨ #CriticalMassDub #CriticalMass #IBikeBop https://t.co/PEk8RBUqBg https://t.co/9rHOwvE7XW	3
17-Dec-2022 11:28:54	1090998638204121088	whitney_tori			1604061063632257025	💭 This was something I could scarcely believe existed when I first heard of it: a virtually car-free bicycle route running a full 335 miles between two major American cities. 🚲 Sebastian takes us along his bike journey from Pittsburgh to DC. https://t.co/U2ssilgoJI	0	Washington, DC
17-Dec-2022 11:07:05	15066760	lonelyplanet			1604055575045836801	💭 This was something I could scarcely believe existed when I first heard of it: a virtually car-free bicycle route running a full 335 miles between two major American cities. 🚲 Sebastian takes us along his bike journey from Pittsburgh to DC. https://t.co/T7AzAbDgvc	7
17-Dec-2022 10:54:59	44019622	CerteroTT			1604052530983469056	Ride out to Lusail. Thank you Qatar for the bike 🚴 tracks around the city #qatar #qatarlife #qatarliving #rideinqatar #rideindoha https://t.co/pUUe2VRsGf	0
17-Dec-2022 10:41:12	1483267296361877504	FucareBike			1604049058720403456	Discover Holiday Gifts On Fucarebike!✨ 💥 More gifts in store 👉 https://t.co/KOHouAE3C0 🚴‍♂ Fucarebike Gemini X new city commuter EBike with 750W motor, 48V 20.8AH battery, 100 Miles Max Range &amp; Calss 3 Speed. #Christmas #ebike #FUCARE #city #cycling #bike #giftideas https://t.co/jMaQpC1CSA	0	United States
17-Dec-2022 10:17:14	1240661341632901121	DabbaghRadovan			1604043028217450496	I want to ride my bicycle 🚴 #bike #bicycle #London #museum #StreetArt #streetphotography #streetphotographer #urbanphotography #urban #photography #photooftheday #Photos #FOTO #FOTOGALERÍA #PictureOfTheDay #pictures #artwork #artistsontwitter #artist #bnwphotography #bnw https://t.co/dHNmwMA9Ze	0	London, England
17-Dec-2022 10:08:41	21389328	HansLak			1604040877197893632	Greetings from #Utrecht the Netherlands! Whishing you happy holidays 🎄🚲🎄🚲 Put the most Bike Friendly City in the world on your bucket list! Trust me you will love it! https://t.co/toP9Q4iFxj	0	Netherlands
17-Dec-2022 09:45:11	19443270	AndrewLansley	16348376	cheltfestivals	1604034963338207232	Lovely news for #Cheltenham! Money from #UKSPF will be used towards projects including: 🚲Cycle hub in town 📝 Carbon reporting support ⚡️ Grid supply to parks for events Very proud to be working with @cheltfestivals, @CheltenhamZero @cheltenhambc and more to help deliver 💚 https://t.co/YvkRp0wufx	0	Cheltenham
17-Dec-2022 06:33:43	1502788236669820931	KlGambo	1205089514873610241	Suleey7	1603986780713521152	@Suleey7 @Dan_Mummy_ @Sir_Nercedy @aamasheee There's a city 🌇🌃 in the world that you can't differentiate btwn male🤵‍♂ &amp; female 👩🏻‍🦰, rich 💸💵 &amp; poor😰🚶🏼‍♂️ and even there clothes are in the same color they're not using aeroplane ✈️, cars 🚗, motorcycles 🏍️ &amp; bicycles 🚲. Cemetery	1	Katsina, Nigeria
17-Dec-2022 02:33:21	1321792610	palin90grande93			1603926287579770880	Aneta Corsaut guest🌟! 5:30pm Adam-12 LADY'S NIGHT (S7, EP16) On Today's🚓, Malloy &amp; Reed Try To Corral Cattle That Are Wandering Into The Downtown Area, Pull Over A Speeding🚴‍♀️, Chase Down A 👨 W/A Stolen🎸&amp; Break Up A Bar Fight. After Their Shift Is Over, Reed &amp; His Wife	0	Spokane,WA
17-Dec-2022 02:19:19	1426632320	LTSecurityInc			1603922757301202945	🚴‍♂️Our LTCMHT1752W-28CF HD-TVI camera captured this car accident at a town intersection. For similar cases, videos such as this can be submitted as evidence to aid legal investigations. Watch video on YouTube here: https://t.co/Xq23bFkXDd Shop here: https://t.co/Q0EUIMJmLa https://t.co/vOBD3hJk8w	0	City of Industry, CA
17-Dec-2022 02:18:54	817128072763817986	Doccaring	44196397	elonmusk	1603922650598084608	@elonmusk @MuskUniversity Build eco cities in the twitterverse aka metaverse. We can build utopian eco friendly cities with hybrid electric buses 🚌 bikes 🚴 community gardens.Twitter is my utopian escape world 🌎.lol	1
17-Dec-2022 01:18:02	258589348	kshannon617			1603907335331926016	I guess I should advertise my website while Twitter still exists! I'm running for Champaign City Council to support a more walkable, bikeable, accessible city. See the website to volunteer or donate. 🚴‍♀️https://t.co/uqG4e5H7y2	2	Champaign, IL
16-Dec-2022 23:27:58	701876279	kv_ofarrell			1603879635825135617	Very enjoyable #iBikeBop around the city this evening. Cold temperatures with seasonal tunes to warm us all! 🚲🎶🎄🎅🎁 https://t.co/4CiMrjQwE2	0	Marino, Dublin via Cork
16-Dec-2022 23:22:19	247220199	diminutivefox			1603878214362882049	Popped out. Feels as cold as it’s been. Warmer in town, feels a lot colder than the headline temperature (-5°C) on the edges. Cdnt believe that my beard froze on Thurs. Not like I’m am Arctic adventurer! Done it again though, had a feel - big lumps of ice in my chin beard😳🚴🥶❄️ https://t.co/Zx1uFMHhux	0	En vélo
16-Dec-2022 22:42:01	886746787280691200	lezhangoutpod			1603868071336239124	Day 4: Hop on a 🚲 to tour the Lumbarda village where we will visit a local vineyard that produces a unique grape variety that only grows there! Afterward get in some relaxation at Przine Beach where you can lay in the sand or go for a swim. https://t.co/usR0Qvsdye	0
16-Dec-2022 22:11:05	68316247	DowntownStkn			1603860286477422593	🚲 JOIN Port City Wheelie Crew for SUNDAY FUNDAY 🎁 TOY DRIVE 📍DeCarli Plaza 📆 Sunday, December 18 ⏰ 12pm #stocktonbikelife #toy #toydrive #sundayfunday #sundayride #bikelife https://t.co/ps2BkG27R8	0	Stockton, CA
16-Dec-2022 22:00:01	36648252	GreenvilleNC	252204734	GreenvillePD	1603857501828616192	Rolling into the weekend like... 🚲 👀 Chief Sauls from @GreenvillePD 📸: Cops on the Roof event for Toys for Tots held on December 9th, 2022 by Aaron Hines / City of Greenville #greenvillenc #greenvillepd #lovegvl #copsontheroof #fridayfeeling #friyay https://t.co/O0m3LZrAW9	0	Greenville, NC
16-Dec-2022 21:54:41	26016015	AndriaMcClellan			1603856160053989388	On my wishlist for 2023: - $.05 for single use plastic bags - citywide EV ⚡️🔌 plan - solar canopy at Fort Tar 🚘 lot (cruise terminal pkg) - solar on city🏢🏫 - energy efficiency upgrades to city bldgs - C-PACE use ⬆️ - compost pilot program - more 🚲 lanes - ⬆️🚍ridership	0	Norfolk, VA
16-Dec-2022 21:39:46	168487515	BikeShareTO	132193623	DistilleryTO	1603852404734054400	A magical time at @DistilleryTO Winter Village can be more fun using #BkeShareTO as your ride! 🚲❄️ Use valet service at Trinity St / Front St E station Thursday - Sunday from 4-8 PM. Learn more here 👉 https://t.co/ofRGaA6jay https://t.co/qtqyfDep2p	0	Toronto
16-Dec-2022 20:53:50	29853961	maxpsullivan	98609494	PDimoldenberg	1603840847522369536	🧵Earlier today @PDimoldenberg and I issued Westminster City Council's response to @TfL's consultation on the changes to Park Lane 🚶‍♀️🚲🚌🚗 Here it is in full 1/	11	London
16-Dec-2022 19:16:01	820318262600802307	cycling_360			1603816229789106203	🤩 Official poster | Tour of the Alpes-Maritimes and Var 2023 🖼️ 🚴‍♂️ 🙌 🎊 We are proud to present the official poster of the 55th edition of the Tour des Alpes-Maritimes et du Var! 🙏 Thank you to our partners and the stopover cities for their commitment! #Tower0683 https://t.co/tyQWfekYSb	0
16-Dec-2022 18:59:51	1045764888713449479	HBCChampions			1603812162794770432	The Champions Foundation is proud to support Bikes 4 Kids this holiday! There is still time to donate to OK City Center at WalMart I-44 &amp; SW 104th today until 2pm! 🚲 🏆 https://t.co/lwOj78zuAN	0	Norman, OK
16-Dec-2022 18:48:41	2872726431	betterbikeshare	394771515	MoGoDetroit	1603809351986466816	A new partnership between @MoGoDetroit bike share and @DivDatKiosk, a bill payment platform, lets more users pay in cash. Expanding cash payment options is crucial to MoGo’s mission of fully integrating bike share into the city’s transit landscape. 💸🚲 https://t.co/9O09F7URxt	5
16-Dec-2022 18:43:13	48738682	RideCARTA			1603807976363814912	Beautiful day for a bike giveaway! Huge thanks to our friends at Second Chance Bikes for another successful Holiday Bike Giveaway! Can't wait to see this year's winners around town on their new wheels 🚲 https://t.co/tXifsKQWtT	0	Charleston, SC
16-Dec-2022 18:30:00	14920301	LiveDrive	2331959077	TFIupdates	1603804651215679488	🚴 City Centre 🚴 The monthly #CriticalMassDub cycle will start at Parnell Square at 6pm. Hopefully everyone will have a safe and enjoyable evening, and drivers will leave participants plenty of room. @TFIupdates @DCCTraffic @dublincityfm	1	Dublin
16-Dec-2022 18:18:45	890330494415630337	BikeLNK	890330494415630337	BikeLNK	1603801819641266182	Where are you riding this weekend, Lincoln? 🚴‍♀️💚 @bikelnk is ready to help get you there. Roll through downtown with bike share! Our Capital Cruiser day pass starts at just $8! #bikelnk #bikeshare https://t.co/ru6cIZT0KQ	0	Lincoln, Ne
16-Dec-2022 18:02:06	1084868193447927809	DurangoMtnHome			1603797627803516934	Congratulations to my clients on the purchase of their new home! A big thanks to Sinberg Capital Lending and Land Title! Asking Price $719,000 Sold Price $675,000 📍 332 Jenkins Ranch Rd 🛁 3 Bedroom 3 Bathroom 🚲 In Town Access https://t.co/aOaJhkPzaQ	0	Durango, CO
16-Dec-2022 18:01:12	1098956811804258304	TucsonNational			1603797401382391810	Go on a bike ride through the city or a beautiful mountain trail! Encantada Tucson National offers Bike Rentals for residents. 😊🚲🚵🌄 #EncantadaLiving #LuxuryLiving #Bikes #GetOutside #HSLProperties #ItsAboutCommunity {Equal Housing Opportunity} HSL Asset Management, LLC. https://t.co/XYfi2VFnlL	0	Tucson, AZ
16-Dec-2022 18:00:01	273956196	centreforlondon			1603797104601706496	We're creating a new vision for a financially and environmentally sustainable transport system in London, that faces the new realities of how people travel around the capital. Want to get involved? Find out more about our Transport Programme: 🚲🚆🚍🛴 https://t.co/nUFdJacUrF	1	London
16-Dec-2022 17:44:01	168487515	BikeShareTO			1603793077222744064	Today is National Ugly Sweater Day! 😍 Try ours on for size! They not only turn heads, but help spread some holiday cheer as they roll through the city! 🚲💨 Tag us and your ugly ride for your chance to be shared. More on winter riding here 👉 https://t.co/PHq2pBG6IM https://t.co/u7iIIvMnSU	2	Toronto
16-Dec-2022 17:35:57	49649821	JMartinezNYC	356163520	Gregbsmithnyc	1603791047942963203	BATTERY SPARK CITY: Co-ops weigh e-bike bans after nearly 200 fires this year 🚲 🪫 🔥 The Angry 😡 Cowboy 🤠 @Gregbsmithnyc cannot be extinguished on the e-bike fire beat. https://t.co/hH3GHbtCd3	0	New York, NY
16-Dec-2022 17:11:12	182070768	ESPortillo			1603784819036635138	GUYS clear your calendars Monday afternoon...3-hour special city council meeting to talk infrastructure plans, from 1 - 4 pm. 😃😃😃😃😃🍿🍿🍻🍻🍻🍻🍻🚋🚆🚊🚦🚌🌉🛣️👣🦶🚲🚴‍♂️💪😍😍 https://t.co/kGUfZaogzq	6	Charlotte, NC
16-Dec-2022 17:02:00	62637176	JustinBrannan	602471940	workersjusticep	1603782503650791424	I stand with @workersjusticep #LosDeliveristas in making these billion dollar delivery apps pay their workers a living wage.🚴‍♂️🌮🍝 📢 Join today’s rally at 12PM @ City Hall Park 💬 Submit comments of support https://t.co/1PCQNrn6mR 🗣️ Testify in support https://t.co/5U0M4EdSzm https://t.co/BhGI8LYhtM	4	Brooklyn, NY
16-Dec-2022 17:00:25	3742393162	DodoStudiosNL	1179766973221294081	MinecraftMarket	1603782106127138817	Explore the city with a ton of new vehicles or use them in your survival adventure with friends! 🚲🚗🚔🚁 Available on the @MinecraftMarket! 🛫 🛒 https://t.co/MFbXBQFxZD https://t.co/OLaExQvUti	0
16-Dec-2022 16:17:16	2447355865	BikeWalkScoot			1603771247518748673	After several aggressive close-passes on the road this morning I decided to try going up Power Station Hill walking &amp; cycling path. Tyre spins &amp; loss of steering on ice patches led to dismount but not much easier or safer trying to push a bike uphill(!) ❄️⚠️🚲➰⛸️🚳🚷🤷🏼‍♂️ https://t.co/zcdXnjP006	2	Pontypridd
16-Dec-2022 16:10:17	1285065498422648842	MissCyclingNow			1603769488825909248	WHY WAIT FOR THE FUTURE? The Mississauga Climate Change Action Plan to 2050 includes the goal to achieve low carbon, healthy mobility &amp; equitable access to all parts of a (resultant) livable city. 🤔💭💡Complete the #cycling network and get there *now* #bikeMississauga 🚲 https://t.co/V91DRquLs8	1	Mississauga, Ontario
16-Dec-2022 15:51:07	1285065498422648842	MissCyclingNow			1603764665015848961	WHY THINGS ARE THE WAY THEY CAR: "From 'car-dependent hellscapes' to green cities, [some] Canadians find new ways to fight climate change" | #bikeMississauga 🚲 🔗⤵️ https://t.co/J8E56OVkH0	0	Mississauga, Ontario
16-Dec-2022 15:22:13	1123701292134797314	AdamSchaffer15			1603757394106142720	If riding a bike in even mildly inclement weather is treated like it’s worthy of a Medal of Honor, why would ANY city rejigger policy to cater to it… let alone elevate it above all other travel modes? They literally 🚴‍♂️ in snow/rain less often than ‘The Office’ ran in primetime! https://t.co/5FIP0VHgEW	2	Manaos, Brasil
16-Dec-2022 15:02:14	19631052	artandfox	366631688	CitiBikeNYC	1603752363612930051	🚨 🎉🚲 @CitiBikeNYC just surpassed 30M rides for 2022 yesterday - trending towards 50% higher ridership than 2019. Here here for a year of sustainable, growing urban mobility - and coming out of pandemics with some hope for our climate and cities #bikenyc	47	New York, NY
16-Dec-2022 15:00:02	1588405037054791680	VoltsteedEbike			1603751811935916032	750W Powerful Motor provides you with plenty of power for driving in the city.🚴⚡ #Voltsteed #Voltyourlife #ElectricVehicles #Ebikelife #Ebikes #ElectricBike #Ebikelife #Dirtbike #MTB https://t.co/vbD0cY85HB	0
16-Dec-2022 14:14:42	1172469347257933826	DaanVer_	20427406	aberdeenuni	1603740400438480898	#JustTransition PB voting closes today at 5 pm #GreenPBScot 🗣 Special mention to @aberdeenuni student organisation AUSA, the only city org (out of 22) applying for ebike funding. @Aberdeen_ACVO @NESCANhub @ausatweet 🚲 https://t.co/MqcB4Vldsa	1	Culter
16-Dec-2022 13:32:09	25356284	postkartenfranz	225009661	c_caviglia	1603729694930640896	@c_caviglia Nice Pics! #cycling #cyclophil #zuschneereich #Zweirad #Dailydrama ❄️🔥🫶🚴🏂🏇⛷️#urban #sport https://t.co/QWcHqfkhsb	0	Zurigo
16-Dec-2022 13:30:01	1370146986314334213	cities_clean			1603729155220193281	🎄 We have a wish list for city leaders this #HolidaySeason... 🤸‍♀️One car-free day a week ⛅️Low-emission zones for all 🚲 #Cycling budget &amp; infrastructure 🏫 A #SchoolStreet for every school &amp; that's just the starter! RT &amp; tag your mayor if you'd like to see this in your city.	28	Europe
16-Dec-2022 13:13:09	2512629181	VisitBasqueCtry			1603724912975306752	🚲🚲Are you passionate about cycling?🚲🚲 Visit us and discover our wide variety of cycling routes: greenways, urban routes and much more. 👉🏻https://t.co/vfrZngpY4N #VisitBasqueCountry #Bicycle https://t.co/uZH7neKMU3	0	Basque Country
16-Dec-2022 12:53:58	4857851908	KeremAk69			1603720085226545158	Bike Tour 🚴 #Bikeride #streetphotography #Roadcycling #cyclinglife #bicicleta #ThePhotoHour #City https://t.co/eMhjTwYYBa	1	İzmir, Türkiye
16-Dec-2022 12:51:27	4857851908	KeremAk69			1603719450280497154	Bike Tour 🚴 #bikeride #Trekbikes #streetphotography #ThePhotoHour #photo #kadrajımdan #roadcycling #cyclinglife #cyclist #bicicleta #city https://t.co/2xraD04yjQ	0	İzmir, Türkiye
16-Dec-2022 12:30:18	83588539	POLISnetwork	848880580754276353	MEDCommTrans	1603714129210007552	📢New #PolicyBrief alert! @MEDCommTrans has published its 4️⃣th brief titled ' #UrbanMobility Adaptation to #ClimateChange'🌱🚲🚦 𝘐𝘵𝘴 𝘨𝘰𝘢𝘭? To increase further awareness of the topic in #Mediterrenean #cities🌇 Find out more👇https://t.co/hwFP593Ypy #SustainableMobility	2	Brussels
16-Dec-2022 12:13:25	1471373813057265665	HereForCroydon	334851304	TheBRITSchool	1603709881348804609	We have a few spaces left to join our epic London to Brighton🚲team 2⃣0⃣2⃣3⃣ Join our friends @TheBRITSchool as we celebrate Croydon as London's Borough of Culture and the 7⃣5⃣🎂of the NHS💙 @Balfes_Bikes @WeAreCyclingUK @London_Cycling DM for details @croydonhealth https://t.co/a81DjpWTSi	1	Croydon
16-Dec-2022 11:12:51	882495606	Pokepuffs_	1392743538920763393	hoseokies_il	1603694637482479616	@hoseokies_il Fuck car dependent suburbia!! Make Rishon great again 📣📣🚲	0	ENTP, 22, 🇮🇱🇺🇸🇰🇷. ot7
16-Dec-2022 11:01:00	280412626	WBA	448391206	SkyBetChamp	1603691655009165313	BTA's stunning volley against Stoke City has been named @SkyBetChamp November Goal of the Month! 🚲 Congratulations, Brandon! 🏆	85	West Bromwich
16-Dec-2022 09:35:12	69601595	RaleighBikes_UK			1603670063059554304	Santa Claus is riding to town 🚲 https://t.co/6e32vTYnUL	3	Nottingham
16-Dec-2022 09:27:09	56958436	amusementlogic			1603668038217351169	🚌🚲 Parametric design for street furniture 🏙 Project for a bus stop and bicycle parking immersed in a specific context. 👉 https://t.co/a2fgSRoLNE #amusementlogic #architecture #Construction #Engineering #design #landscape #avantgarde #urban #Concept #busstop #bicycle https://t.co/oMPKQ7MYnf	0	Valencia
16-Dec-2022 09:25:39	2309550216	SajjuGraphics	4923636701	SKhanAthlete	1603667660541005824	@SKhanAthlete @humnewspakistan @Shiffa_ZY @ovaismangalwala Women/grls Riding 🚲 , traveling, conducting 🚴 races, rallies in remote areas &amp; even in cities are healthy activities, no one should be allowed to create hurdles agst such events in 🇵🇰 but the purpose must always be to portray soft image of 🇵🇰 &amp; to ignore sick minded stuffs pls	0	Pakistan
16-Dec-2022 09:16:35	2510158290	AmaralPhilip			1603665378491645954	Just another morning commute from Belgium's #cycling city: Deinze 🚲🏙️ https://t.co/uEJyW1OFFA	0	Brussels, Belgium
16-Dec-2022 09:11:50	2822701804	CicloMamaa70	899733078641225728	FacebookWatch	1603664181055602688	For decades, we have spent trillions to retrofit our cities, our public spaces and our society around cars. It just didn't work. If only we had an alternative. If only... 🚲 (London by Peter Stuart) https://t.co/uqPIkagdPZ via @FacebookWatch	0	Roma
16-Dec-2022 08:20:39	1285894094	CataloniaPD	71305735	NatGeoUK	1603651302663327744	🏆The Catalan capital among @NatGeoUK Reader Awards 2022 for Best City! 🏨New hotel and restaurant openings 🗼Opening of @MiradorGlories 🚲20 new miles of cycle lanes @EnbicixBCN https://t.co/nOSPYrRJTz	0
16-Dec-2022 08:10:34	919905507665698817	MrShortFHS_sci			1603648766006870017	What's included? 🔧 Bike mechanics skills (including option to get City&amp;Guilds certified), 🚲 Regular bike riding skills including road/commuting skills and MTB, 🌳 Volunteer experience with local outdoor partners,	0	Falkirk, Scotland
16-Dec-2022 08:00:00	1247818921509437440	nagacitygov			1603646107073929216	AGAPE 🎁🚴‍♂️ | Earlier today, Mayor Son Legacion and the City Environment and Natural Resources donated a bicycle to an indigent student of Carolina Nat'l HS during the school's Christmas Party activities. #PaskoSaMaogmangLugar #Pasko2022 #NagaNa https://t.co/BnWGU19ySO	0	Naga City, 4400
16-Dec-2022 03:50:20	120842919	EstyIkoro	129653547	NicoSGonzalez	1603583272726167557	@NicoSGonzalez We need bikeable cities too… I’d like to see it on a bike 🚲 with a lil helmet and spandex	2	Chicago, IL
16-Dec-2022 03:07:15	418361961	Dogrunner47	418361961	Dogrunner47	1603572432601698304	@Dogrunner47 lived in @amsterdam nearly a year decades ago. There were so many bicycles. When @simbagirrl and I returned to America 🇺🇸 I bought an Atala 🚲 for $25. Have been cycling ever since. Finally San Francisco has become a bicycle friendly City. @JFKPromenade leads the Way https://t.co/wzddvZksTu	0	San Francisco
16-Dec-2022 02:22:35	4295890692	ShortStoryTell	234601985	enya_hoo	1603561191330025472	@enya_hoo @BettyAhau @TheCoot5 @Publicwrongs You had a labour mayor for years and frankly, you no better than you were before he started. If you think a nobody like Efeso Collins could have lead the country's biggest city, I've got a bridge in that city to sell you. I'll even throw in a 🚲 &amp; 🚸 bridge across the harbour	0	Milky Way
16-Dec-2022 01:47:46	38486918	VisitTriCities			1603552430553120769	Looking for gift shopping ideas that won't require any set up instructions or storage? How about giving the gift of activity! 🚴🎁⚽️⛳️🪓 https://t.co/0RCJJwbcv3 #VisitTriCitiesWA #tricitieswa #HappyHolidays	0	Tri-Cities, WA
15-Dec-2022 23:56:37	2395130779	amppob			1603524459838816261	👏🚴‍♂️The city of Fayetteville has been designated as a gold-level bicycle-friendly community by the League of American Bicyclists. https://t.co/iRMENIkY9W	0	Little Rock, AR
15-Dec-2022 22:52:16	163551853	sustainableCLE	356221292	Bike_CLE	1603508265316392989	In collaboration with @Bike_CLE, the @CityofCleveland will receive $50k &amp; coaching to help fast-forward &amp; build-out our mobility networks. In early 2023, the City will launch a Mobility Plan process to improve walking, biking, &amp; transit across #CLE. 🚲: https://t.co/h47MpqRwEG https://t.co/v5FSe5TAqm	6	Cleveland, Ohio
15-Dec-2022 22:38:10	203011013	yeaters2309			1603504717522427905	👏 If only Oxford councils could stick to more of this 👇 which offers sensible solutions for mass transport within &amp; beyond the city and were less obsessed with 🚴, then it might actually achieve something other than alienating it’s constituents. https://t.co/07NjchAqAl	1	Oxford, England
15-Dec-2022 22:30:00	423587240	mercerislandsd	36707239	mercergov	1603502661122269193	🚴‍♂️🚴‍♀️ The City of @mercergov Mercer Island is looking for feedback on the Bike Skills Area being built at Deane's Children's Park next to Island Park Elementary School. The City has a short survey they are hoping you can complete. ✅➡️ https://t.co/INyDKFCHBl https://t.co/afKPvpAzhf	0	Mercer Island, WA
15-Dec-2022 22:13:51	84564066	bhlabour	479461225	john_allcock	1603498596577443840	🚲 Item 65 - Cycle Hangars 🚲 Cllr @john_allcock: "...to secure buy-in, include expertise from those who know their communities best, and ensure constructive co-design of schemes that will work well for residents and therefore work well for our City – nothing without community" https://t.co/smuXHCUhGS	2	Brighton & Hove
15-Dec-2022 22:10:02	1265131345	RiverBeatsNola			1603497635356237835	Flatland BMX is a complex and progressive discipline of BMX that can best be described as dancing on a bike 🚲 Sixteen of the top Flatland BMX athletes from across the globe will descend on the Crescent City on December 17. See details below ⬇️ https://t.co/jNpocudyHG	0	New Orleans
15-Dec-2022 22:07:24	84564066	bhlabour	479461225	john_allcock	1603496970882015266	🚲 Item 65 - Cycle Hangars 🚲 Cllr @john_allcock: "The Labour Group welcome cycle hangars, we are very much in favour of the policy of introducing them, we think they’re in principle an important addition to the City’s infrastructure" #cyclehangars https://t.co/9mGA5KJ6CM	1	Brighton & Hove
15-Dec-2022 21:11:11	4896135598	REHomeTowne			1603482825927397377	FOR SALE: . Commercial/Industrial Building, 3,010 sq. ft...🏢 . &gt; Downtown Port Sanilac 📌 &gt; 3 Suites 👍 &gt; Updated 😀 &gt; Right On M25 🚗 🚲 🚶‍♂️ . Port Sanilac, MI . 🟫 4 DETAILS: 👇👇 https://t.co/MzuXFhleKW https://t.co/k1NqgZpFSZ	0	Michigan, USA
15-Dec-2022 21:05:07	243363569	kevinjguest			1603481296893870083	Major Canadian cities starting to catch on - Edmonton announces $100m for bike lanes! "Lots of cities around the world that get more snow than us, and are colder than us, that have 50-plus per cent of the population cycling through the winter." 🚴‍♂️ https://t.co/ndrI4xswTH	1	St. John's, NL, Canada
15-Dec-2022 20:16:27	2616990401	guydorrell1	324284963	DAVID_LAWES	1603469049857511431	@DAVID_LAWES That is an absolutely hilarious comment David. You’re going to be very disappointed when you see how car dominance is being overhauled in cities across the world. Many, many more LTNs &amp; cycle infra coming to London (&amp; every other uk city) #keepup 😂🚲👊	0	London, England
15-Dec-2022 20:07:53	489978410	KathyGarcia56	4858030157	Legacy_Trail	1603466896925462548	#RibbonCutting @Legacy_Trail Ringling Blvd Connection to #TheLegacyTrail #DedicatedBikeLanes mean safe biking to downtown #Sarasota Thanks to @CityofSarasota &amp; @SRQCountyGov 🚲 https://t.co/xoN9RTi4ST	1	Parrish, FL
15-Dec-2022 20:01:00	12371172	NBC2			1603465164254285839	ON THE LOOSE 🚲 Authorities are searching for the man who stole a Go City electric bike in Bonita Springs. https://t.co/oErbRedSvr	0	Southwest Florida
15-Dec-2022 19:43:45	415461786	ajdc123			1603460822562656256	Today’s cycling was in the lovely historic walled city of Lucca. Riding on top of the old walls and exploring the narrow streets (although not so lovely when the heavens opened and we got drenched!) 🇮🇹🚴‍♀️ https://t.co/LUe0ck6GWQ	0	Knaresborough, England
15-Dec-2022 19:40:27	934648943681695744	one_triathlon			1603459991104520193	ICYMI… Congrats to ONE Tri Troy Cundari 1st place 🥇 🏆 M60-64 IM 70.3 Cabo and ONE Tri Dmak, 4th place M60-64 Indian Wells 70.3. What a great way to end the super fun 2022 Tri Season !!! 🏊‍♂️ 🚴 🏃‍♂️. Special thx to our sponsors BPD Physio, National Bank, and One Capital !!! https://t.co/ZeKt9v3YsW	0
15-Dec-2022 19:22:32	1150131630687866880	Cyclingbottle	349079712	Il_Lombardia	1603455481942622218	@Il_Lombardia @gasparini_alice @giroditalia @RondeVlaanderen @bruggedepanne @jenskeukeleire Cycling cities : 🇪🇸 Bilbao 74 times in @lavuelta 🔴 25 times in @ehitzulia 🚴 @rogla already won 2 stages here 🚴🏆🎉 Birthplace of @Jonathanlastra_ 🍼 #cycling #Bilbao https://t.co/4GBKaMRXtV	2	In the heart of cycling
15-Dec-2022 17:30:00	741048929735872513	HSscorecard	351734485	NewhamLondon	1603427164430270466	📢 If you're a #Newham resident or business please fill in @NewhamLondon's borough-wide Sustainable Transport Strategy consultation. Survey takes approx. 5 mins and closes 8/01/2023. 🚲🚶👩‍🦽🚌🚉 @BetterStsNewham @NewhamPavements @NewhamLS @EastLondonforLT https://t.co/OV5OZ20mRW	2	London, England
15-Dec-2022 17:15:50	2166982208	Melvin_RV			1603423599184039937	🚴‍♀️ Another view of the city 🏢 #Antioquia #Bike #bici #city #adventures https://t.co/Ww05G6ulvw	0	Caribbean 🌴
15-Dec-2022 17:08:49	17416707	virginia_tech	552026251	VTSPIA	1603421831813386241	When the City of Falls Church needed assistance getting their cycling plan up to speed, #Hokies helped get things in gear. 🚲 @VTSPIA graduate students are looking at road conditions and networks to make recommendations on cycling solutions for the city. https://t.co/bAoYHrAx35	5	Blacksburg, Virginia
15-Dec-2022 16:48:06	1440314767483101200	eelisaDISCOVERY			1603416618557661184	We are happy to announce the prize of our sustainable contest: "What do you think about ...?”🎁🪴 It has been ten weeks since we started this campaign, in which we have learned about urban forests🌳, green walls 🏢🌿, renewable energies 🪫 ⚡ and mobility 🚲 . 👇🧵 https://t.co/YN2r4v6xO5	0
15-Dec-2022 15:46:47	1531959439	ITDPAfrica			1603401188338286594	Scenes at the graduation of the first cohort of ‘🚲 ትችያለሽ’, a free cycling training programme for women organized by Egre Menged and Lem Ketema in Addis Ababa. Initiatives like this complement the work the city is doing to achieve the goals highlighted in the NMT Strategy. https://t.co/JyLHO8QY0c	4	Africa
15-Dec-2022 15:38:50	84105845	LBRUT			1603399187126779907	There's still time to have your say on the list of 33 streets across the borough that could soon have new bike hangars installed. 🚲 We want you to have your say on the proposed locations via our online consultation 👇 https://t.co/u0SXDosKuf https://t.co/Q4SiRGR6aw	3	Richmond upon Thames
15-Dec-2022 15:17:28	2850716123	VelocitySeries			1603393808955219972	Do you work in street infrastructure, road safety, parking solutions, 🚲-sharing, smart cycling &amp; ITS, urban planning, or bicycle tourism? Then Velo-city is the place to position your company ⬇️ Download the Partnerships &amp; Exhibition Brochure 👉 https://t.co/l1CYUe6AOP https://t.co/KOanZm1EiC	0	Leipzig, Germany
15-Dec-2022 15:11:55	154258228	jdavey_2	1024100569412251648	ward1wilson	1603392411211816960	This budget context needs to be highlighted more often. Cities know that 🚴🚶‍♀️ are the true zero-emission transportation, yet fund it with the crumbs left over from road budgets. Thank you @ward1wilson for asking the right questions last week. @CycleHamilton #HamOnt https://t.co/602DPLGqYu https://t.co/ewnpHyR14A	7	Ontario
15-Dec-2022 15:00:49	2870669842	bhamconnected	1323948556613541890	WMCycleHire	1603389618262605825	With the festive period underway, Birmingham is very busy. You can reduce congestion by planning ahead... ❌🚙 LEAVE the car at home and use the city's excellent public transport options 🛴🚲 Use @WMCycleHire and @voitechnology to get to your destination https://t.co/xpMRSnwq29	0	Birmingham, UK
15-Dec-2022 15:00:09	404870951	WestYorkshireCA			1603389450960211968	We secured an £830 million transport settlement to make it easier to walk, cycle and use public transport. 🚎 £200 million to develop our vision for a mass transit system 🚴 bus cycle lane improvements 🔌 new zero-emission buses. https://t.co/pWQcmcLuFC #DeliveringForWY https://t.co/YtBZrWqJtS	6	West Yorkshire & York
15-Dec-2022 14:30:56	884633131	BerylBikes			1603382101075714049	We're offering a 15 minute discount on pedal bike journeys in Bournemouth, Christchurch and Poole town centres today from 5pm! 🚲 Find out more here. 👇 https://t.co/2ys5dDarry https://t.co/vWIyEdiHFM	0	United Kingdom
15-Dec-2022 14:21:48	867151686871244800	McrConnected			1603379798662938628	Frosty day in Manchester 🥶❄️☃️ Keep safe whilst travelling through our great city 🚗🚉🚍🚴‍♂️🚶‍♂️	0	Manchester, England.
15-Dec-2022 14:15:13	252034817	ageuklondon			1603378145205407744	🚲🚽7th stop - City Road (junction with Central Road). OUT OF ORDER ❌ - The public toilets were not in use. 👇 https://t.co/zdHF1hPne4	0	London
15-Dec-2022 13:48:49	2421951333	qucit	1145711	Ute	1603371501956333571	💬 “I think Qucit's strongest point is its capacity to adapt to every city where it is implemented. ” Daniel Vallés Lusilla 🛻🚲 2021 is the beginning of the partnership between @UTE Pedalem and Qucit! Find out more about UTE Pedalem here ↩️ https://t.co/hE3Qc4s4w7	0	Bordeaux, FR
15-Dec-2022 13:46:04	384380199	ELALUK			1603370809547956224	Explore Tel Aviv on 2 wheels! 🚲 With over 100km of dedicated bike lanes throughout the city, it's a safe + convenient way to discover what the city has to offer 🚴‍♂️ The Tel-O-Fun system is an easy, simple + cost-effective public bike hire system with 150+ stations citywide ☀️ https://t.co/7JF5vscZuu	0	London: Heathrow & Luton
15-Dec-2022 13:21:24	1170345221705654273	IPetraj	340841083	BYCS_org	1603364601869090818	Bicycle Mayors around the World. 🚲 My mind and heart is happy to meet people with the same passion and ideas on cycling in the city. @BYCS_org https://t.co/6yw7WIpcRq	1	Albania
15-Dec-2022 13:00:02	25508529	WokinghamBC			1603359225199136768	Congratulations to Harvey from Gorse Ride Junior School who won a scooter after taking part in this year's Active Journey competition 🛴🎉 There were also goodie bags with great prizes handed out to pupils from ten schools across the borough 🚴🏃 More ➡️ https://t.co/xSTV3I3epN https://t.co/TNLnkPP6Nf	0	Wokingham, Berkshire
15-Dec-2022 13:00:00	15929531	DevonCC	28536632	ExeterCouncil	1603359215929679875	🚲 A trial to treat some of Exeter’s busiest cycle routes during cold weather is being extended. More routes will now be “de-iced” on around 14 miles of routes across the city when conditions are freezing. @ExeterCouncil @EnvAgencySW, @HighwaysSWEST @ExeterCycling	0	County Hall, Exeter
15-Dec-2022 12:28:14	215918291	IreneTsakiridou	1496391037782274048	RideSafeUM	1603351222081265665	The #RideSafeUm results and lessons learned are presented today at Thessaloniki.✌️Kudos to the @RideSafeUM team for creating such a tech solution on an issue that concerns most of the cities and that is #Micromobility #safety 🛴🚲 https://t.co/X16UzpWrrj	0	Thessaloniki, Greece
15-Dec-2022 12:14:16	1411348521031241731	SuperillaSally	120116382	TowerHamletsNow	1603347705077669890	@TowerHamletsNow Action needed now for 🫁 - enforced traffic reduction/removal. Protect children and communities from private car dominance in this borough, where 70% have no cars and should be able to 🚲 🛴 👟 safely as a priority without breathing 💨 💨 💨 #THTrafficSewer	0	London, England
15-Dec-2022 12:00:40	1519698689996038144	JansLifestyle			1603344281363746816	🌟 Christmas Deal No.3 🚴 Get up to £350 off Electric Bikes! The ultimate way to travel in and around towns and cities – why not give it a go? 📍Visit our Belfast showroom on the Boucher Road ➡️ https://t.co/IAkH1PqWmz #JansLifestyle #christmasgiftideas #ebikes #ebikestyle https://t.co/WQaH8etEx2	0	Belfast, Northern Ireland
15-Dec-2022 10:50:10	1055064598766854145	OMIFoundation	1055064598766854145	OMIFoundation	1603326540074614784	What’s the mode of transport unique to your city? 🛺🚗🚘🚌🚍🚴‍♀️🚃🚆 📢 Coming out soon - 𝙀𝙖𝙨𝙚 𝙤𝙛 𝙈𝙤𝙫𝙞𝙣𝙜 𝙄𝙣𝙙𝙚𝙭 2022! Keep following @OMIFoundation for more! #EoMI #ComingSoon #OMI4Mobility #UrbanMobility #EaseOfMoving #HowIndiaMoves #Kolkata #Mumbai #Kochi https://t.co/ZihBmaYieC	1	Delhi, India
15-Dec-2022 09:23:22	78247803	blkjam	121639467	7NewsMelbourne	1603304698630766592	@7NewsMelbourne @paul_dowsley @tonytardio has all the answers 😂😂😂😂 More public transport 🚊🚃 More safe separated cycling infrastructure 🚲 LESS car dependent urban sprawl 🚫🚗	0	Melbourne, Australia
15-Dec-2022 09:00:00	1296834445777997824	CountUsInSOCIAL			1603298816806961152	Should other cities take on Malmö’s sustainable♻️ economic model? As an example, Malmö has smart housing🏡, renewable energies, and clean transport- bicycles🚲 represent more than a quarter of urban traffic. 🔗https://t.co/ue1Qh6MMAU #countusin #climatechange #sustainableeconomy	0
15-Dec-2022 07:24:41	983596884827693057	Djarum_USA			1603274831109058565	Late night rides through town. #TakeTheJourney #Djarum 🐦 🚲 #arizona #tucson #graffiti https://t.co/Scc9Y4athy	0	Los Angeles, CA
15-Dec-2022 04:21:45	253284672	410h			1603228793426034691	NYC has BIG plans to improve quality of life in the city… I’ve never been so optimistic! Here are my favorite parts ⬇️ 🚲 🐀 🗑️ 🌳 🚌	0	New York, NY
15-Dec-2022 03:55:30	75019718	NayakEsKay	97217966	nitin_gadkari	1603222187577470976	For decades, we have spent cores to retrofit our cities, our public spaces and our society around CARS. It just didn't work, if only we had an alternative... if only we could have adopted cycling for commuting...🚴 #Budget2023 @nitin_gadkari @NITIAayog @PiyushGoyal @nsitharaman https://t.co/92XaABQ0cH	2	Bombay, India
15-Dec-2022 03:54:35	68141256	arjitsoni12			1603221955494047744	“For decades, we have spent trillions to retrofit our cities, our public spaces and our society around cars. It just didn't work. If only we had an alternative. If only... 🚲” - Anonymous #London #MYBYK #MakingCitiesLiveableAgain #MovePeopleNotCars #SustainableMobility https://t.co/X25WOFR093	9	Ahmedabad
15-Dec-2022 03:28:44	61261275	LADOTofficial			1603215451512721409	#GoodNews! 🎉 The City of Los Angeles was awarded over $200 million for active transportation projects by the California Transportation Commission! The ATP grants fund transportation projects that support and encourage transportation through active modes of travel🚶🏽‍♀️🚲 🚌 🛴 https://t.co/XiaKyzb3Jj	6	Los Angeles, CA
15-Dec-2022 02:49:21	918873290864844801	PTBO_Currents			1603205541421105152	🚓 🌳 🏥 🚲 💵 Policing. Environment. Public Health. Transportation. Taxes. And more! The city budget maps out spending priorities across a wide range of issues. Next month, council will debate and finalize PTBO's 2023 budget. Here are 8 things to know. https://t.co/XKUPGFezzE	2	Peterborough, Ontario
15-Dec-2022 02:01:59	1216815253264035840	AKenreich	2808136894	CoachBalto	1603193620986593280	@CoachBalto Here in Denver we convinced the @DenverDOTI executive director to be a #CelebrityCrossingGuard along with our @DPSNewsNow superintendent and 8 city councilors on #WalkRollToSchoolDay October 2022. 🦺👩‍🦯🚲🎒👩‍🦽🤓	1	Denver, CO
27-Sep-2022 14:16:17	95617247	HaggiePartners	916644078	LMAppeal	1574734669509120000	🚴 The team giving their all for the Tour de City Wattbike challenge as part of #CityGivingDay! @LMAppeal #London #CGD @rowenanelson @CarolineSKlein @emmajmccarthy76 🚴 https://t.co/n97oA9CKXD	3	London
27-Sep-2022 14:11:50	199116990	0xastrodegen			1574733553606496256	GM... back in saddle. Was great to drop literally everything and get out of town for a few days to hit the trails. 🌲🚴‍♂️	0	Rift Valley Motel
27-Sep-2022 13:41:15	3119619157	BishkekInt			1574725856768966656	Join the action "To work by bike" 🚲 Energy points will be opened in different parts of the city, where you can get discounts, treats or bonuses if you ride a bicycle (scooter, monowheel, etc.) https://t.co/SHxBktqMbh	2	Bishkek, The Kyrgyz Republic
27-Sep-2022 13:30:51	884324432	CadwynClwyd			1574723239519322112	🌱GREEN COMMUNITIES PROJECT🌱 This is how Llanbedr Dyffryn Clwyd Village Hall has benefitted from the Green Communities Project, from installing solar panels☀️, electric bike charging points🚲, and a new lighting system 💡. https://t.co/BCsjwxsKkb https://t.co/8YglesLPuP	1	North East Wales
27-Sep-2022 13:00:01	25508529	WokinghamBC	4244110204	Windmill_Sch	1574715479586967554	🧒 Pupils from @Windmill_Sch, @TheHawthornsPr1 and St Paul's Junior School are enjoying our newest greenway in Wokingham town. 🚴 They're also learning about active travel through @MJWokingham and @DefraGovUK-funded Air Quality Schools scheme. 📰 More: https://t.co/ozRF9XpYiq https://t.co/YxjaQ51nvn	1	Wokingham, Berkshire
27-Sep-2022 12:54:25	179702307	open5book			1574714069755432960	Congratulations cycling by the City of Sydney. Today rode the entrance to Prince Alfred Park on Chalmers...🚴‍♀️ Good possibilities with more shared zones .. https://t.co/c5IbKOJA7V	0	Sydney, Australia
27-Sep-2022 12:32:31	1315571728190406657	ScottCities1st			1574708558175899655	Welcome to "The #CitiesFirst Weekly", your regular digest for all things #mobility, #urbanism and #decarbonization. This week, we're talking about #artificialintelligence and #transportation! 🖥️ 🚌 🛴🚲 While there's been much promise of the application…https://t.co/v0iEIDXMS2	0	Lisbon-Los Angeles-Global
27-Sep-2022 12:01:07	185043343	c40cities	240421228	cityofmelbourne	1574700654853033984	Residents of @cityofmelbourne can now access an additional 40km of bike lanes across the city! The new lanes will: 🚴 Reduce CO2 emissions 🚴 Support 20-minute neighbourhoods 🚴 Enable a strong recovery from the #COVID19 pandemic https://t.co/aJYYwKs0F5 #UnitedInAction	2	Global
27-Sep-2022 11:14:05	3044530944	NTStreetLife	358826142	NTynesideLab	1574688818875318272	The North Tyneside #KidicalMass was the biggest ride in England; only Edinburgh was bigger. We had more riders demanding decent cycle infrastructures than a number of cities with much larger populations. We have a strong voice 🚲📢🚲📢🚲📢 @NTynesideLab @NTCouncilTeam	6	North East, England
27-Sep-2022 11:11:35	1462959250897092618	AdeyeniKolade	217039576	Ycenews	1574688188337094659	@Ycenews …But you see bicycle 🚴 in other cities across the world London for example	0	Lagos / Ilorin, Nigeria
27-Sep-2022 10:24:00	394037460	ResproUK			1574676214177882112	The Respro® Cinqro™ Mask 🏃‍♂️designed for active people 🚴 for urban trainers, runners or the multi-sports types with higher breathing rates #respro #resprouk #facemask #pollutionmask #cleanerairforall #cycling #cyclinggear #running #sportswear #camo #airpollution https://t.co/3oIZwSduQN	2	London, UK
27-Sep-2022 10:11:27	1170345221705654273	IPetraj			1574673055825027072	City of Tirana invested in bicycle parking 🚲 which is an important part of facilitating cycling in a city as it provides a secure and convenient location for people to leave their bicycles. Every bicycle parking sends a message, that the city values cyclists. We sent 63 of them. https://t.co/JJgXrMSlJg	1	Albania
27-Sep-2022 09:00:06	2312449568	TranquilTouring			1574655103176515584	tranquilparks 🤩 Space to relax at Keal Lodge Caravan Park – only 11 pitches!! Closing end Oct, reopening 3 Apr. 👫 Adults only 🐶 Dogs 🍺 Nr village 🚲 Cycling &amp; walking 👀 Explore #TheDeepings 🔒 Secure #caravanstorage ☝️Use onboard sanitation! ↪️ https://t.co/Up7gs5ne2r https://t.co/RnNj9fjgAi	1	United Kingdom
27-Sep-2022 08:31:39	425396765	MartinaCallanan			1574647942404636673	Calling a (much needed) learning opportunity a “junket” doesn’t serve anyone. The benefits of immersive and experiential learning are well documented. Galway city councillors really, really need opportunities to learn how to make #OurGalway walk- and cycle-friendly. 🇳🇱🚲♿️🚸 https://t.co/GHnJN3GJhd	1
27-Sep-2022 05:05:41	56889731	brycethenice			1574596110177673217	Wish I was spinning around town right now 🚴 https://t.co/BuSMV1E5Sn	0	Makati City
27-Sep-2022 03:08:27	16412728	arnavm1	15458277	UCSF	1574566604121088000	Beautiful day to visit @UCSF @GladstoneInst and discuss 🧬 science with the brilliant @vram142! Thanks for inviting me up 🚊 felt great to get a taste of city life biking around SF 🚴 https://t.co/ekXhB4i5eY	0	Perpetual training
27-Sep-2022 02:34:09	2400408805	LeifQuitlong	247142943	holyawkwardness	1574557972126003200	@holyawkwardness @CTVVancouver I had been attacked so many times with my young son and I was been Attacked again last year he had hurts me Here in downtown Toronto one guy kicking my bike 🚲 want to punch me Ye I should carry a pepers spray for real	0	Toronto, Ontario
27-Sep-2022 02:21:52	558333660	MrBlairHughes			1574554883855745024	Bought a new bike so taking it for a spin around Brisbane's stadiums and city sights today 🚲 https://t.co/MkkdMELvIT	0	Brisbane, Australia 🇦🇺✌️🍻
27-Sep-2022 01:20:06	742354529086242816	soc_justice1	995321338591002624	JFN1971	1574539338574188546	@JFN1971 @brianlilley @sugartymefarm also bicycle 🚲 on pedestrian crossings right down the middle of the crossing forcing pedestrians 🚶‍♂️ to the road leftist city councilors protect them	0
27-Sep-2022 01:19:00	22796929	outandaboutnow			1574539060579749888	🚲 𝗥𝗶𝘃𝗲𝗿 𝗧𝗼𝘄𝗻𝘀 𝗥𝗶𝗱𝗲 𝟮𝟬𝟮𝟮 🚲 Explore our nearby Historic River Towns! THIS WEEKEND 👇 Saturday, 10/1 at 9AM Delaware City, New Castle, Wilmington Riverfronts TIX https://t.co/v6qPNj4h1t RSVP https://t.co/EnWVSGy8zy #GetOutAndAbout #RiverTownsRide https://t.co/UJ38djxz6i	1	Wilmington, Delaware
27-Sep-2022 00:15:11	95702531	AHAIowa			1574523003462856704	🚲 Have fun, get active AND support a great cause with #DSMCycleNation on Oct. 6 at the Ankeny Town Square! This high-energy, stationary bike event raises funds for the American Stroke Association and American Heart Association. Register and learn more 👉 https://t.co/loRTWsyBUr https://t.co/0dDa3YerCJ	0	Iowa
27-Sep-2022 00:00:27	1345575908653076485	SaturnDrag0n			1574519293009592321	#Freedom 🕊4 Me it’s When at the End of the Day U Can Take Your Bike🚲&amp; Go 4 a Tour of the Port’EXPO🌊🌊🌊🛟⚓️🪝🚴🏻‍♀️Eat Alone,in Peace✌🏻with Myself…Sitting on a Bench,a Vegan 🌱 Roll with 5 Giant Falafels with Spicy Sauge &amp; Hummus…Looking at the City at this Hour is So Stunning🤩 https://t.co/GgAmYATXgL	0
26-Sep-2022 23:05:50	61234549	CollierVotes			1574505547939864578	When Justin isn't verifying signatures and sorting mail-in ballots, you can catch him riding his Harley across town. Justin also spends a lot of time on the other kind of bike 🚲 and last spring, he and his brother biked from Naples to Key West...that's almost 300 miles!	0	3750 Enterprise Ave, Naples FL
26-Sep-2022 22:51:23	18122424	hollo	964247281431203842	strandedcivil	1574501913739116569	Tonight! Monday Night Foodball at Kedzie Inn (chicken &amp; waffles! wings!) Plus @strandedcivil at @Schubas (free show!) Plus learn about @ctaaction &amp; the Black Transport Project (free bikes for Black trans people!) ⬇️ 🎶🚲 https://t.co/t0InCVwISu	4	Chicago, IL
26-Sep-2022 22:30:49	18314587	cityoflancaster			1574496738211250207	#LancasterWellness Celebrate #NationalFamilyHealthAndFitnessDay by: 🚲 Go for a family bike ride 🏀 Play a game of family pick-up basketball 🥗 Prepare a healthy meal together #Getactive by signing up for one of our classes! https://t.co/Hiqr501Ziw. https://t.co/WNvP49Zhtk	1	Lancaster, CA
26-Sep-2022 22:04:48	109670393	austinmobility			1574490188398706703	This week in #AustinMobilityNews: 🛠️ #VisionZero toolkit: How intersection improvements are chosen 🚗 A carbon-eating car rolls through Austin 🚶 🚲 🛴 Give feedback on ATX Walk Bike Roll to shape the future of our urban trails, bikeways &amp; sidewalks https://t.co/CSGVexd1fh	3	Austin, Texas
26-Sep-2022 22:00:30	62381902	rossfbrown	2845170252	SD34DPAC	1574489106645762055	@SD34DPAC @ShirleyPWilson I'm not a parent, but I'd like to know which candidates will work with the City for safer streets around schools: all-ages-and-abilities active transportation network and transit investments. 🧑‍🦽🚶🚲 🚌 👇 https://t.co/h4YGfWshu2	0	Abbotsford, British Columbia
26-Sep-2022 22:00:00	62381902	rossfbrown	2845170252	SD34DPAC	1574488983270174720	@SD34DPAC @ShirleyPWilson I'm not a parent, but I'd like to know which candidates will work with the City for safer streets around schools: all-ages-and-abilities active transportation network and transit investments. 🧑‍🦽🚶🚲 🚌 👇 https://t.co/h4YGfWJSlA	0	Abbotsford, British Columbia
26-Sep-2022 21:05:02	1013865262993399808	CityofTrentonNJ			1574475149558136846	The City of Trenton is hosting a virtual Public Meeting to present the final design of the D&amp;R Greenway Connector project on September 28 from 6 pm - 7 pm. The design includes a series of bicycle lane enhancements in downtown Trenton🚲. Register here: https://t.co/qpIW4Tz7qm https://t.co/cVVRl3AyDo	0	Trenton, NJ
26-Sep-2022 21:00:28	1072571603123388416	CompoSecure	23126875	mssociety	1574473998729183233	🚲🌊 This past weekend, CompoSecure's cycling team took part in @mssociety's BikeMS: City to Shore Ride. Our team raised over $13,000 ahead of the event to support the Society's mission to cure MS while empowering people affected by MS to live their best lives. https://t.co/bshaZ8SBno	1	Somerset, NJ
26-Sep-2022 20:56:34	1482240649097355264	Marcus4NE	1553374186072150018	BrummieBull	1574473017689870340	Spotted @BrummieBull on the 🚲 into town today 👇🏼 https://t.co/p7rjBlzaGU	0	Birmingham, England
26-Sep-2022 20:52:01	2763989733	JanisOteps			1574471874960134157	Paris shows how it can be done even in big cities 💪🚴 https://t.co/9MTJUyrXxy	0	Berlin, Germany
26-Sep-2022 19:57:37	459359865	CityofPickering	844085900	Durham_Transit	1574458184391168003	When visiting #Pickering’s waterfront – how do you get there?🚶‍♀️🚲🚌🚗🚕 The City is working with @Durham_Transit to assess demand for public transit access to #Pickering’s waterfront, and we want your feedback: https://t.co/PougkoaPoa ‼️survey deadline is tomorrow at 4:30 pm‼️ https://t.co/EKoIXBZ3AT	0	Pickering, Ontario, Canada
26-Sep-2022 19:48:47	1574425729038794753	decarbomile	819057979	cinea_eu	1574455960491393025	The 2022 Urban Mobility Days were held this week in Brno (Czech Republic)🏙️🚲🚚 📦🌱 DECARBOMILE coordinator, Antoine RADAL from Interface Transport pitch our project during this 3 days conference! @cinea_eu #UMD2022 #UrbanMobility #Decarbomile #SustainableMobility https://t.co/lm1mk3xfhk	0
26-Sep-2022 19:42:53	1195486422	SLCgov	3107877486	slcmoves	1574454474130821139	We're just a couple days away from Mayor's Bike to Work Day! Join us at 7:30 am on Wednesday September 28th at 17th South River Park in SLC. We'll have snacks and coffee, start the ride at 8 am, and bike to the City &amp; County Building together! 🚲 https://t.co/kGQSuS6oXS @slcmoves https://t.co/Xl66lXwBsU	6	Salt Lake City Utah
26-Sep-2022 18:04:22	16666502	bouldercolorado			1574429681633398786	🚲 Learn about the Baseline Road Transportation Safety Project at a bike tour with city staff tomorrow, Sept. 27 at 5:30 p.m. https://t.co/U67VPapbyL Plus, answer the questionnaire by Friday to help improve Baseline ➡️ https://t.co/8eeHcBZ4ez #CoreArterialNetwork https://t.co/H72RXuz7zF	1	Boulder, Colorado
26-Sep-2022 17:39:23	20183501	darrengoldner			1574423393776050177	walking to school &amp; work is a sustainable, healthy way to move in our city that's why we're launching massive accessibility &amp; street redesign across all five boroughs. 👀 look out for: ♿️ wider, cleaner, flatter sidewalks 🚌bus prioritization 🚲fully protected bike lanes https://t.co/UGFTgKv9t4	0	Brooklyn, NY
26-Sep-2022 17:39:09	269795614	LauraHarrisNBC5	2516312634	Opendoor	1574423335622135813	N TX FAMILY FRIENDLY CITY 🌳 🏡 🚴 A North Texas city has just cracked the top 10 places considered the most family friendly in the country according to @Opendoor https://t.co/wPVoJ0Ba3F	0	Dallas, TX; ATL grown
26-Sep-2022 17:09:03	819312344543166465	TUMInitiative	25108596	WRIRossCities	1574415762067955713	The key of sustainable mobility is to go multi-modal: not just cars, buses, rail, bicycles or walking, but a coordinated system of various modes of transportation. 🚌⚡️🚉🚴‍♀️ To find out why, read into this article by @WRIRossCities 👉 https://t.co/iiV48juw04 https://t.co/J5oyWYfmfW	5	Global
26-Sep-2022 16:38:39	738401869492551686	lindylulu33			1574408111913406464	Just stood in town and had a cry when I came out of work and found my bike stolen. Ive had my bike for 25 years and used it to get to work and to pop to the shops filling the basket on the front. I loved that bike 🥲🚲 https://t.co/xdwddqyMY1	12	England
26-Sep-2022 16:28:25	1149277934131322880	DaveBikeSki	386232641	BikeOttawa	1574405534434066433	@BikeOttawa This summer I discovered my little hometown on the East Coast had built (its first?) a wonderful roundabout alongside a beautifully wide MUP and had done a great job with integrating the two so that 🚶‍♀️🚲🧑‍🦽 could get through the roundabout safely.	0	Ottawa, Ontario
26-Sep-2022 16:04:36	53473610	bikenewyork			1574399544233791491	We’re less interested in “hitting numbers” than in the city clearing the 🚛 🚙 🚖 out of 🚲 lanes &amp; building key network links &amp; paint-to-protected conversions with new work. Still a lot of room for improvement The numbers that matter are overall bike ridership &amp; lower crashes https://t.co/IIIu390YUj	3	New York, NY
26-Sep-2022 15:51:01	54169961	GreenAllianceUK			1574396124923891719	Ashok also highlights the four areas London must tackle to become a more decarbonised, active travel friendly city 👇 🚲 Strategic cycling network for London 🚌 Expansion in public transport 🤝 Increase in shared mobility ⚖️ Demand side smart and fair road user charging	0	London, United Kingdom
26-Sep-2022 15:38:46	1514697156975861766	CouncillorVic			1574393040453730307	Experience the Town of Whitby's beautiful natural environment by walking, cycling or hiking over 60 km of local trails. Fall 🍁 is the prefect season for a brisk walk or bike ride, exploring Whitby’s habitat and natural landscapes. 🚴‍♀️ https://t.co/ocB3X6oxri	0	Whitby, Ontario
26-Sep-2022 15:18:07	250007178	ternbicycles	13965622	ret3	1574387846387060744	We absolutely love seeing our riders exploring their city &amp; sharing their #MuralMonday. Tag us in photos of your Tern in front of a local mural!! 🚲 #TernHSD 📍 #Austin TX, #ATX, #ShoalCreekTrail 📸 @ret3 🎨 @Lithographette - "Meander" https://t.co/f0Izllkn8k	1	Migrating everywhere.
26-Sep-2022 14:58:24	31436564	UTG_UK			1574382883195785220	Our streets are called upon to serve many modes &amp; purposes. Balancing space for 🚲👟👩‍🦽🚗🚌🚚🛴🚒🌳🤸🛝🛍️ as well as being climate resilient, safe, accessible and attractive. Our #UTGNext online event, 5 Oct, will debate how to reconcile these demands. https://t.co/gE1DWAoqda https://t.co/4eIp7OneEG	0	Leeds
26-Sep-2022 14:54:06	1426177642441609220	emrebostanoglu			1574381798800474112	Eco-friendly etherium Eco-friendly art! 🚴💛☀️ An elegant silhouette emerges at sunset of the iconic overpass in Kocaeli's Izmit City. On the overpass, we see a pedestrian and a bicycle moving in different directions, with minimal patterns. 🔗https://t.co/gj3G0WsQpr https://t.co/GJ4H0bBwNO	1	Kocaeli
26-Sep-2022 14:48:27	464021445	baileybutler33	1223147920091828225	Leche1dura	1574380379297005569	launched sheep 🚲 @Leche1dura @Tearboymusic @3scalonaRon @DavidBoyerCz @dianjosport @CalisayNFT @FireX_Capital @TheRealBlackvz @Tema_Snejok @Emin7rk @tunahanuzunn @bepss33 @passivebitcoin https://t.co/2Njhx7EiDf	0
26-Sep-2022 14:01:33	1278945284299657218	DER_IC_UK	65678848	BikeBizOnline	1574368576009641984	🚲Great to see our article on #micromobility shared in this #WorldCarFreeDay roundup by @BikeBizOnline , alongside studies from @Dott and @tier_mobility on how efficient, affordable travel is possible in cities without using cars: https://t.co/HugQlqg1C1 #NetZero #ElectricBike https://t.co/chMY7Pnk0S	0	United Kingdom
26-Sep-2022 13:55:50	4093343003	Planetwaves20			1574367137011060737	While cycling through this beautiful and vast city pine forest park in 2010, Bob Dylan passed me cycling with a woman. He played a super outdoor summer show later that evening 😎 We nodded in each other’s direction as we passed on the trail 🚲🇮🇹 https://t.co/sbgNcEn6s1	5
26-Sep-2022 13:39:51	26971810	kschlenker			1574363114384101379	Long NY! These 🚲 learnings from Europe could make the city future-proof. https://t.co/e4w1E52LDi	0	Now
26-Sep-2022 13:28:16	997730760	GMCManning	1687033218	DzintraSullivan	1574360201058258951	@DzintraSullivan Feck it…where to start??? Climbed trees, rode 🚲 (no helmets), left in am and didn’t return til dark, got in fights, wandered round every neighbourhood, into city centre when I felt like it, garden hopping, adopted stray🐶, broke into abandoned buildings, swam in rivers…etc etc	0
26-Sep-2022 13:28:09	997730760	GMCManning			1574360172490887178	Feck it…where to start??? Climbed trees, rode 🚲 (no helmets), left in am and didn’t return til dark, got in fights, wandered round every neighbourhood, into city centre when I felt like it, garden hopping, adopted stray🐶, broke into abandoned buildings, swam in rivers…etc etc https://t.co/CoDlxXImzB	0
26-Sep-2022 13:20:05	1352193920759951363	AGePOP_H2020			1574358141197844485	🎙️Some very random facts about Jonas? 👨‍🔬Jonas: My colleagues think it’s funny that I eat a salad every lunch. I have a bike, even though there is only one bike path in Athens and even the salesman advised me to get life insurance to cycle in the city center 🚴‍♂️	0
26-Sep-2022 13:10:01	1347968751627620352	spoke_out	16419525	DerbyCC	1574355608798744578	😲 Our biggest #KidicalMass ride yet! 😲 Nearly 6⃣0⃣ people of all ages &amp; abilities joined us to cycle through Derby city centre yesterday 🚲 We had a great time ringing our bells, making new friends and calling on @DerbyCC to create safer streets for everyone ✊📢 https://t.co/9d1B8zOdI8	8	Derby
26-Sep-2022 12:57:35	20038584	CLIAUK			1574352478497300480	Copenhagen 🇩🇰 is a major departure port for Baltic cruises and visitors will have lots to do here: 🚲With over 350K of bike lanes, renting a local bike (or taking a tour) is a great way to see the city. 🎢 The magical Tivoli Gardens are a must-see favourite. ⤵️ #LoveCruise https://t.co/4cQDqYuBUU	2	London
26-Sep-2022 12:42:02	1239777241	jasmin4689	969179522540163072	HIFMB_OL	1574348566461616129	The @HIFMB_OL team finished the #City #Cycling 🚴‍♀️🚴‍♂️ challenge Friday evening with a fun 20km tour across some dikes &amp; past some farms. Topped it off with a hot tea &amp; cookie break at a lake 🫖🍪 The puppy also came along for a ride in her bike trailer :) #cyclinglife #outdoorfun https://t.co/g94xeeK28r	4	Queensland, Australia
26-Sep-2022 12:33:20	1478981662964961287	PakzonElectric			1574346377148112897	𝐏𝐀𝐊𝐙𝐎𝐍 𝐄𝐋𝐄𝐂𝐓𝐑𝐈𝐂 𝐏𝐫𝐞𝐬𝐞𝐧𝐭 FAT Mountain 𝐁𝐈𝐂𝐘𝐂𝐋𝐄 🚲 E-bicycles are the perfect way to glide through the city, especially for exploring Big Sur. Just don’t forget your helmet. https://t.co/I1UBTJmPES	0	Lahore
26-Sep-2022 12:05:28	952559286990893058	fluctuo	1029306973160923136	tier_mobility	1574339363114450945	Turin 🇮🇹 🚀 🚲 @tier_mobility launches 100 ebikes in the Italian town. https://t.co/kxs2K4qJ7G	0	Paris, France
26-Sep-2022 11:46:42	880329772890439681	metya_nur			1574334638713057281	Hopefully, I can go ✈️ to Yogyakarta. It's simple city. 🚲 Something wonderful place can make us so happy. It could be make us.. will meet real soul❤️mate. https://t.co/lsl2HbzaXJ	0	Depok, Jawa Barat
26-Sep-2022 10:02:46	980597187791998977	Young_T_KIM	780455585221316608	pedalmeapp	1574308482966331394	Amazing #GlobalSouth #cargobike 🚲 innovations will inspire this week's conversation on the cutting-edge of urban delivery. Join in our expert webinar on "Where the Cargos, Bikes Go" with your questions ❓ this Thursday 👉🏾 https://t.co/VR4kgDpuKa @pedalmeapp @willnorman @Sustrans https://t.co/3ezdJ7fAVE	1	Paris, France
26-Sep-2022 10:02:42	784693566320803840	WeeDragon_J			1574308466478518272	Great pic of the Water Tower with resident birds (mines always a bit squinty) &amp; old stables background. Can get 41 bus from town walk round or 31 bus to East Craigs Roundabout🚶‍♀️along back road or 🚶‍♂️🚴‍♀️upriver Almond Cramond to Grotto Bridge 😃 https://t.co/gp3IvSV6Np	0	Edinburgh, Scotland
26-Sep-2022 09:36:56	69621923	ITF_Forum	286079802	EuCyclistsFed	1574301982508355584	Join our conversation on the cutting-edge of urban delivery this Thursday 👉 The "Where the Cargos, Bikes Go" expert webinar takes a #deepdive into #cargobikes and city logistics across the globe. Bring along our questions! 🚲 https://t.co/cVEVi0Dk0q @EuCyclistsFed @biketo https://t.co/8i6F8lS5X5	2	Paris, France
26-Sep-2022 09:12:50	762731981180432386	citypass_SA			1574295918278594561	Our City Explorer Pass is your low-cost way to explore Cape Town's favourite attractions with friends and family this Spring/Summer! 🚲🌍✨ #SACityPass #CityPass #CapeTown #LoveCapeTown #TourismMonth [1/2] https://t.co/wH7NN3Q5xO	0	Cape Town, South Africa
26-Sep-2022 08:59:02	1542933387404525569	lovefilms23			1574292444715401216	Village guy/city guy: Timothée Chalamet riding a bike: 🚲💓 https://t.co/WIQa982586	19
26-Sep-2022 08:42:00	3532664603	DiabetesUKMidsE			1574288157402574853	Don't forget to sign up to our UK Wide Cycle Ride this October. Connect your Strava and complete a virtual distance between two UK cities, as you pedal for a stronger, fitter you. Raise £10 before the end of the challenge to earn the exclusive Diabetes UK neck warmer! 🚲 https://t.co/NaCAulJZMk	4	Wolverhampton
26-Sep-2022 08:28:53	107975788	Pablodelmar			1574284856674160643	🚲 Segregated cycling not that hard to do, is it? #Sitges cycling for tourists and locals alike. Many hotels now provide free push bikes for guests to get around and you can hire subsidised E-bikes freely across the city. #Edinburgh as a world class city needs to catch up quick https://t.co/rLywP7ZbgZ	3	Edinburgh, Scotland, Europe
26-Sep-2022 08:00:01	581934051	MyJourneyHants	1044524306875764737	WarblingtonSch	1574277591392870400	The Travel Planning Team at Hampshire County Council has been working with Havant Borough Council &amp; Bidbury &amp; Warblington schools to support pupils with travelling actively and sustainably to/from school 🚴‍♀️🚶‍♀️🛴 More info: https://t.co/vcRHW4ZQGR @WarblingtonSch @HavantBorough https://t.co/FaiZkWI0Wl	1	Hampshire UK
26-Sep-2022 05:16:36	4742363587	KereiRina	1485679220127039490	evan_henshaw	1574236468423204864	@evan_henshaw @serenity22 And also smoking in Govt Dept, Hospital, Bars and workplaces &amp; we adapted well. However Im a lazy cow and would miss my car if I had to peddle into town once a week🚴‍♀️	0
26-Sep-2022 05:02:26	4118005812	CarlsbadShops	1965512077	pedegocarlsbad	1574232902086303746	Sunday Funday—bike ride and beach day with my bestie. Powered by @pedegocarlsbad 🚲 📍 300 Carlsbad Village Dr Carlsbad, CA 92008 #carlsbad #carlsbadvillage #carlsbadstatebeach #carlsbadbiketour #oceansidebiketour #ebike https://t.co/t1WJDQRUwt https://t.co/ZXc4OitaO2	0	Carlsbad, CA
26-Sep-2022 03:56:27	3657633680	ChristinMP_	1565989485061451777	Sonia26dutta	1574216296136179712	Globally, pop-up cycle lanes became popular during Covid-19 as they helped provide temporary paths for cyclists at a short notice. While pop-up lanes started as a temporary solution, many foreign cities made them permanent 🚲 Meanwhile, Bengaluru.......🚳 @sonia26dutta reports https://t.co/NailxNdj2d	22	Bengaluru
26-Sep-2022 02:46:59	1453912264558317573	therealtonyJose	1045639865906253825	wollongong2022	1574198817699688451	🚴Hats off to @wollongong2022 , the organising committee for the 2022 UCI Road World Championships in Wollongong, NSW. I think, this being the first time that Wollongong has hosted an event of this magnitude, you guys did a brilliant job. @Wollongong_City @UCI_cycling https://t.co/JK31Vwnt9E	0	Australia
26-Sep-2022 02:16:04	59380597	AinslieClaire	111553960	UCI_cycling	1574191034720202753	Had an incredible day in the sunshine watching the world’s best cyclists compete in the @UCI_cycling Road World Championships in my hometown yesterday. Well done to Australia’s Michael Matthews who claimed Bronze in the men’s elite race! 👏🏼🇦🇺🚴 https://t.co/Is3L9Z1YUQ	1	Wollongong, New South Wales
26-Sep-2022 01:19:45	103610446	bikejc			1574176863639011329	#JCAST is coming, Jersey City!! Bike to the art with us! 🚲🎨🖼🎶🎭🎉 We’ll be running FIVE bike tours to arts venues (+ a bike valet) all over this great annual citywide event! All free, all welcome. Thursday through Sunday, 9/29–10/2. More info below 🧵, even more to come 1/2 https://t.co/StgNmwTcIh	7	Jersey City, NJ
26-Sep-2022 00:07:34	1440214417988222977	FWBRyeg			1574158698934849536	Comparing their modelling to actual cities found close parallels, &amp; policy implications: "To grow bicycle networks successfully, cities must invest into them persistently, to surpass short-term deficiencies until a critical mass of 🚲 infrastructure has been built up." /17 /end	0	Edmonton, Alberta
25-Sep-2022 23:11:24	1440214417988222977	FWBRyeg			1574144563379568640	They then model possible bike network growth strategies as if from scratch, based on their sample of 62 cities, using criteria of #betweenness, #closeness, &amp; #random growth. (They use 'from scratch' b/c most cities have negligible 🚲 infra, w/ 100s of disconnected components.) /8 https://t.co/N6ZWg0j951	0	Edmonton, Alberta
25-Sep-2022 23:06:20	537818331	BruceCarscadden	369901017	JenStDen	1574143286792826880	@JenStDen @TheTyee 🚲 🦽🦼🛹 ask them about active transportation, it’s at the cross roads of health, equity, climate action and a better city	1	vancouver, bc
25-Sep-2022 22:47:38	1440214417988222977	FWBRyeg			1574138580985073664	They say "boosting active travel in cities has some of the highest potential to mitigate #ClimateChange &amp; to improve public health". They're also aware of "historical political inertia in growing 🚲 networks". Hence the research on city-wide, comprehensive dev't strategies. /6	0	Edmonton, Alberta
25-Sep-2022 22:26:41	165174988	carlafrancome			1574133306928644103	LOOK, all I am saying, is that if you’re a councillor in active travel who’s transforming a borough, it’s perfectly okay to jump on a bench and tell people what you’re up to!! Councillors across the land, don’t YOU want to be jumping on benches? Then get busy!! 🚲🚲 🥳🥳 https://t.co/lnSW6ET8Aq https://t.co/ppyf4FAcg3	10	London, England
25-Sep-2022 21:38:24	1440214417988222977	FWBRyeg			1574121156315348993	2) Their bike infrastructure algorithms rapidly improve connectedness &amp; directness of a 🚲 network. Compared with baselines, the research shows value of growing a 🚲network on a *city-wide scale* rather than randomly adding local bicycle infrastructure. /3	0	Edmonton, Alberta
25-Sep-2022 21:35:36	212052023	JayRoberts86	19815652	Charliee1972	1574120453081387013	@Charliee1972 The only way we can improve cycling in the city is to make sure we have active travel advocates in the administration, so any support you can offer to those of us pushing for it would be appreciated. 🚲	0	Liverpool, UK
25-Sep-2022 21:20:21	1337042161284620295	001Lebo			1574116615880605696	Town bicycle 🚴 if you know you know!!💀 #Uyajola99 #Uyajola99Sundays #jubjub https://t.co/KFGIQKtm3e	1	AKA SOUTHY🇿🇦
25-Sep-2022 21:16:02	765312679	LeratoM__			1574115528846843904	Town bicycle 🚲 😂😂#Uyajola99	0	South Africa📍
25-Sep-2022 20:55:23	457275860	rsnxmt	198324664	CityOfVictoria	1574110332259536896	My kid learned to ride his bike this summer. We had so much fun riding into town for Ghost Ramen! Love seeing ship refit up close at Pt Hope too. But can't do it without protected lanes! @CityOfVictoria @saanich,♥️🚴#yyjbike https://t.co/dVLQ1Ssp8q	0	Canada
25-Sep-2022 20:48:19	134545259	hirr4	19976630	IPPR	1574108552549076997	Had SUCH a great time proselytising about car free cities 🚶‍♀️🚴‍♀️🚌👩‍🦽🌳 Left feeling hopeful, uplifted, joyous! 🌟 Thanks to @IPPR and my co-stars @kategobell @guyshrubsole, @Ed_Miliband, @fortuashla, @LukeSMurphy &amp; @carysroberts for having me in Liverpool. https://t.co/h3NYGcFgae	2	London
25-Sep-2022 20:04:37	2422183664	charlie_baker23	300844354	giles_fraser	1574097558418460672	Love to see this 🥰 Cargo bikes are huge enablers 👏 @giles_fraser you’d be welcome to join us @RichmondCycling in advocating for safer infrastructure in the borough! 🚲 #bikeisbest https://t.co/o1ldbv8Zi7	2	UK
25-Sep-2022 19:51:28	22796615	gerwindehaan	214112168	WarrenJWells	1574094246503669760	@WarrenJWells Good overview, blessed 🚲 🇳🇱! Fastest option to run errands with the kids in downtown #Rotterdam is on the e-cargo bike. This road’s been recently upgraded with dual cycling lanes. Also spot the various bike &amp; moped sharing options. https://t.co/TUtnFDuewU	0	Rotterdam, The Netherlands
25-Sep-2022 19:49:31	1119982610036473857	blairanderson35			1574093757095768064	Delighted to see Glasgow’s nextBike network expanding, with a new station on Dowanhill Street in #Partick! We need to make it easy and accessible for people to cut emissions - Greens in Government are making it easier for everyone to walk, wheel and cycle round our city 🚲💚 https://t.co/ok52p08aFO	3	Glasgow, Scotland
25-Sep-2022 19:37:52	838704455331762178	travelersleague			1574090824782077954	RT lonelyplanet "💭 This was something I could scarcely believe existed when I first heard of it: a virtually car-free bicycle route running a full 335 miles between two major American cities. 🚲 Sebastian takes us along his bike journey from Pittsbur… https://t.co/46mhyBACRQ"	0
25-Sep-2022 19:28:27	333653821	PeterMeiszner			1574088456518905856	This is silly &amp; typical of a City Hall that refuses to think outside the box. There’s already a Mobi station at Burrard and Drake, and several other places where this 🚲 share station could be placed around the development. The public art is beautiful, allow people to enjoy it. https://t.co/lmgh17j8V8	2	Vancouver, BC, Canada
25-Sep-2022 19:27:02	1090998638204121088	whitney_tori			1574088100086779904	💭 This was something I could scarcely believe existed when I first heard of it: a virtually car-free bicycle route running a full 335 miles between two major American cities. 🚲 Sebastian takes us along his bike journey from Pittsburgh to DC. https://t.co/cjx1HItPvC	0	Washington, DC
25-Sep-2022 19:08:06	15066760	lonelyplanet			1574083332316581893	💭 This was something I could scarcely believe existed when I first heard of it: a virtually car-free bicycle route running a full 335 miles between two major American cities. 🚲 Sebastian takes us along his bike journey from Pittsburgh to DC. https://t.co/Sk18QG92w2	2
25-Sep-2022 17:56:13	1329245405641576448	ParkTourism	3120474034	MammothFriends	1574065243189379072	Beautiful Day for Friends of Mammoth Cave Mammoth-on !🚴🚴‍♀️🌞 @mammothfriends Park City SAG stop at Bells Tavern. #visitparkcityky #mammothcavehikeandbiketrail @ Bell's Tavern https://t.co/aNOIN9v2lZ	0	Park City, Kentucky
25-Sep-2022 17:19:57	1565142939399258112	shivgovindaasan			1574056115360321536	Bharat yatra by Cycle 🇮🇳🚲❤️ Tiruvannamalai temple of City Tamil Nadu Visit all State in India Mission green India Clean India 🇮🇳❤️🚲 #bharat #cycleyatra #shivgovind #greenvillage #bharatyatri #tamilnadu #tiruvanmalai #SaveSoil https://t.co/HtUgBXnTKX	2	Jaunpur, India
25-Sep-2022 17:18:24	1565142939399258112	shivgovindaasan			1574055728611983361	Bharat yatra by Cycle 🇮🇳🚲❤️ Salam village side stay Tamil Nadu Visit all State in India Mission green India Clean India 🇮🇳❤️🚲 #bharat #cycleyatra #shivgovind #greenvillage #bharatyatri #tamilnadu #salam #SaveSoil https://t.co/Ia5z9IgMWQ	1	Jaunpur, India
25-Sep-2022 17:15:29	1565142939399258112	shivgovindaasan			1574054993757364224	Bharat yatra by Cycle 🇮🇳🚲❤️ Salam village side stay Tamil Nadu Visit all State in India Mission green India Clean India 🇮🇳❤️🚲 #bharat #cycleyatra #shivgovind #greenvillage #bharatyatri #tamilnadu #salam #SaveSoil https://t.co/3SicA9i8fm	1	Jaunpur, India
25-Sep-2022 17:15:29	1565142939399258112	shivgovindaasan			1574054993606447105	Bharat yatra by Cycle 🇮🇳🚲❤️ Salam village side stay Tamil Nadu Visit all State in India Mission green India Clean India 🇮🇳❤️🚲 #bharat #cycleyatra #shivgovind #greenvillage #bharatyatri #tamilnadu #salam #SaveSoil https://t.co/VuVSVj3iJP	2	Jaunpur, India
25-Sep-2022 16:06:36	3236936184	JamiHilland			1574037656211701760	Seeing Winnipeg come alive like this (even for one night) gives one hope for what our city can be. More please! P. S. Biking through Portage and Main with hundreds of others on bikes felt all kinds of awesome 🚲 https://t.co/JCUKdvqV9N	9	Winnipeg, Manitoba
25-Sep-2022 15:37:25	156553871	vamsee123	2408319242	ltmhyd	1574030315399815168	In this regard request @ltmhyd for safe cycle parking across all 3 routes (Blue, Green,Red lines) of Metro stations in city #resethyderabadwithcycling @sselvan , @RaviSpy1836 , @PruthviChauh , @kgarikapati7 , @steelstreetbikr Each step working to reduce carbon footprint🚲 https://t.co/Ws1uwO8geo	4
25-Sep-2022 15:01:27	293104740	WightHot	923281280946409473	silvernailsea	1574021263705735169	@silvernailsea @modacitylife I wrote about topic for @iwcponline in relation to hyper-local walking routes, and how "urban planners have made it all but impossible to visit supermarkets other than by road." Oil industry gotta hate walking, cycling and other human-powered travel. 🚶‍♀️🚴‍♀️ https://t.co/6OJkiaSe7N	0	Isle of Wight
25-Sep-2022 14:41:58	277585663	AlisonVStewart	16831522	CycleToronto	1574016358618128386	Yesterday I participated in ⁦@CycleToronto⁩ #BTBR supported by ⁦@BikeLawCanada⁩ in Scarborough with others from around the city to discover &amp; support making this area better connected &amp; safer for 🚲🚶‍♂️. Please consider donating to my ride. 🌈🙏🏼 https://t.co/W1xScxO5ho	2	Toronto
25-Sep-2022 14:33:29	415461786	ajdc123			1574014223386034178	No ice today, but plenty of conker / acorn / motorist hazards on the village roads instead! 🚴‍♀️ https://t.co/QVyXudiT4c	0	Knaresborough, England
25-Sep-2022 14:00:20	314577954	BikeChattanooga	12512092	IRONMANtri	1574005883096416256	Are you headed to @IRONMANtri today? 💪🚲 Cheer on your favorite triathletes by bike and ride with #BikeChattanooga! There is easy station access along the downtown course and remember to dock every hour. #ironmantri Plan your trip here 👉 https://t.co/3T429DyeJx https://t.co/icvxEnf1U8	0	Chattanooga, Tennessee
25-Sep-2022 13:37:29	3290606392	katereillyjames	1315766023753273344	liverpoolpost	1574000131267039234	Another brilliant read @liverpoolpost by Jack this week. Shining a light on the immense positive impact @PelotonLiv and co and group cycling has on the city 🚴 💙 👏	0	Liverpool
25-Sep-2022 13:00:34	68981225	corkcitycouncil			1573990842506874882	🚌Our City Is Changing🌆 🚦The ongoing MacCurtain Street Public Transport Improvement Scheme will support economic activity and enhance access to our city through improved options for walking, cycling &amp; public transport 🚴‍♀️🚌 👩‍💻For current works: https://t.co/RDPYNv6ss6 https://t.co/6YmYWFbyyV	4	Cork, Ireland
25-Sep-2022 13:00:28	2373735295	MiddleEastEye			1573990817626202113	Cairo's first bike-sharing project hitting the wall raises multiple questions over reasons for its failure. Cairo Bike's suspension comes over 8 years after President Sisi got on his bike with hundreds of cyclists to promote cycling in the capital 🚲 https://t.co/Odqv4aDyu2	2
25-Sep-2022 12:05:19	1109027884801421312	Jordica90			1573976936526876673	Cracking ride exploring my favourite little area of the city. A crispy cold but sunny autumn day exploring on my bike while listening to music is pure bliss for me. 🍂 ☀️ 🚲 🎶 https://t.co/psPiYnf5sj	0	📍Finland
25-Sep-2022 11:57:41	21654010	meonwanderer			1573975014956752897	Sunday morning ride past the culinary capital of the south coast! 🚴‍♂️😎 https://t.co/GgjiRXPCha	0	Hampshire England
25-Sep-2022 11:27:59	1333544603291619329	ModernEraNews			1573967541914968065	🚴🚴 #UPDATE Belgium ace Remco Evenepoel finished 2min 21sec ahead of Frenchman Christophe Laporte after an epic 266.9-kilometre (165.4 miles) slog around the coastal city of Wollongong south of Sydney. #AFPSports https://t.co/S91LIPhmeE	0	EARTH
25-Sep-2022 11:16:36	2753183229	solomon_obodo	1044836083530452992	optimismFND	1573964676513374209	Economic Engine. One of the most innovative projects in the defi space also part of the future. But funds are required. From the progress so far . I urge @optimismFND to deploy more capital on Velodrome. 🚴🚴🚴🚴 https://t.co/RJ1WOxC0yK	0
25-Sep-2022 11:15:00	380648579	AFP			1573964273231040515	🚴🚴 #UPDATE Belgium ace Remco Evenepoel finished 2min 21sec ahead of Frenchman Christophe Laporte after an epic 266.9-kilometre (165.4 miles) slog around the coastal city of Wollongong south of Sydney. #AFPSports https://t.co/emKxdEHI6O	6	Around The World
25-Sep-2022 11:07:00	126589183	ScimitarCustom	20680082	worldtriathlon	1573962259990192129	New City. More Action. Same Drama! The @worldtriathlon Championship Series is back for 2023 as Sunderland brings the best of swim, bike, run to the North East. @BritTri Home Nation Member Entry is open now, while places last! 🏊‍♀️🚴‍♂️🏃‍♀️ #britishtriathlon #swimbikerun https://t.co/sKd8kPykix	1	Worcester, UK
25-Sep-2022 10:32:09	2961879329	dillyboase	88162169	Casnewydd_Cycle	1573953492242386948	@Casnewydd_Cycle You may already know, there's a new active travel link that takes you under the City Bridge feeder bit of the A48, using the toucan 🚲🚶crossing rather than waiting at 2 🚦. It means you don't have to join the road traffic between the riverside and the Spytty A48. https://t.co/H3hoYqaMJR	0
25-Sep-2022 10:00:59	1261527117411557377	Georgiatodd22	1149211194789466113	ThePXRODI	1573945649443348480	@ThePXRODI Oh yes!! The sword fighting one is a cool one too! ( Don’t know if I’m getting mixed up from another game ) I used to play on the biking one. Or the jogging one, around the city that it had in the game. Those were cool is well to go onto! 🚲 🏃🏻‍♀️	0
25-Sep-2022 09:31:11	1292911486084550658	StudioJohey	44974922	modacitylife	1573938146735263745	@modacitylife @_Katja_Diehl_ Or for large things like trees or cargo bikes themselves. And once you transported all of this without a car, on the shortest route through your city without paying for fuel and are not looking for a parking space you wonder why car manufacturers are not switching to bikes 🚴 https://t.co/CrA8g7LyRy	0
25-Sep-2022 09:19:20	15267066	NonLeaguePaper			1573935166862643201	𝓣𝓱𝓲𝓼 𝔀𝓮𝓮𝓴’𝓼 𝓝𝓛𝓟 ⚽️ National League’s goal crazy 🏆 FA Trophy &amp; Vase action 🔵 Unsworth tastes defeat in opener ⭐️ Congleton Town 🟡 Worksop Town 🟢 Ritchie Sutton on Nantwich 🟡 AFC Sudbury 🔷 Anthony Johnson 🎠 Managerial merry-go-round 🚲 Ashley Vickers ➕ More https://t.co/YsAyOCrHIy	9	Wimbledon, UK
25-Sep-2022 09:08:21	441213452	CathyTuttle			1573932400488620032	Want to know what freedom looks, smells, sounds &amp; feels like? 🚲50,000 Parisians have already received grants to buy an e-bike. 🚲From 2022 to 2026 Paris will add 112 miles of new protected bike lanes. 🚲Paris plans to be free of gas cars by 2030. Then do 👆🏼 in your own city! https://t.co/b1cpAqs9Tp	201	Seattle, WA and Portland, OR
25-Sep-2022 09:00:13	23445151	DebTodd21	20678866	MENnewsdesk	1573930354792087553	@MENnewsdesk Quickest way to get around the City…. 🚲	0	Ancoats
25-Sep-2022 09:00:04	263050917	Bergamont			1573930318209466368	Discover your childlike curiosity with the E-Cargoville LJ and explore your city from a new perspective. 🧐🚲😍 More info: https://t.co/gQdpFo5FMI #straightfromstpauli #bergamontbicycles #bergamontecargoville https://t.co/o5G2VXGa5q	0	Hamburg
25-Sep-2022 08:54:30	301954847	barryhaylor			1573928915529342976	Beniarbeig a crazy bicycle 🚴 race with 100s of bicycles through the village. Check out my YouTube channel: https://t.co/zWE4t105Hg https://t.co/hIFW7RU8XO	0	Beniarbeig Spain
25-Sep-2022 02:26:21	519936959	TinyBeaches	243816504	JumpingOnATrain	1573831234752761856	@JumpingOnATrain @jpaskey @WestHillhurstCA @cityofcalgary @youthenroute @Cupe40 @HenryWiseWood @CupeAB The rack pictured above is @HenryWiseWood’s😉 Maybe Local37 could help city’s older community associations like @WestHillhurstCA @HillhurstSunny etc. convert their old 1950’s style racks? Upgraded racks are better at efficiently parking 🚲 than staples. @YYCTKW @gccarra	0	Calgary, Alberta
25-Sep-2022 02:23:52	400034821	CameronPWalters	111553960	UCI_cycling	1573830611508527104	They’re off 🚩🚴‍♂️🚴‍♂️🚴‍♂️🚴‍♂️🚴‍♂️🚴‍♂️🚴‍♂️🚴‍♂️🚴‍♂️🚴‍♂️🚴‍♂️ Helensburgh residents sending the Men’s Elite Road Race off in style 🥳 Amazing way to start the final race of the @UCI_cycling 2022 Road World Championships @wollongong2022 @Wollongong_City https://t.co/zuuDMkcGGi	0	Helensburgh, New South Wales
25-Sep-2022 02:07:10	400034821	CameronPWalters	111553960	UCI_cycling	1573826406592966656	Backyard views looking amazing today ❤️ Helensburgh putting on the goods for the final day of the 2022 @UCI_cycling Road World Championships 👏 Here we go for the massive Mens Elite Road Race 🚴‍♂️🚴‍♂️🚴‍♂️🚴‍♂️🚴‍♂️🚴‍♂️🚴‍♂️🚴‍♂️🚴‍♂️🚴‍♂️🚴‍♂️🚴‍♂️🚴‍♂️🚴‍♂️🚴‍♂️🚴‍♂️ @wollongong2022 @Wollongong_City https://t.co/cSJDvqcbxQ	0	Helensburgh, New South Wales
25-Sep-2022 00:52:46	606532394	staceyblanchet2	1519404775355342848	WalkBikeAndover	1573807684025040897	@WalkBikeAndover You all encouraged me to by caring about getting around town 🚶‍♀️🚴‍♀️ safely.	0
24-Sep-2022 23:21:58	4903195634	_KennyUong_			1573784833729433603	Correct me if I’m wrong but Boston is probably the second city in the US to host an #openstreets event that passes through a Little Saigon! 🤓❤️💛 🚲🚶🏻‍♂️🚶🏻‍♀️🛴🦽🛹🛼 #OpenStreetsBoston #LittleSaigon https://t.co/OdMLHByssq	1	Providence, RI
24-Sep-2022 22:36:18	161670927	advntagehyundai			1573773341361676293	🏄🚴🏕️ The open road is calling, are you going to answer?📱🍃 🔎 Browse our #HyundaiSANTACRUZ inventory by visiting https://t.co/JYEhN9IydJ. 🏆 2022 Best Pickup Truck - NAPA 🛡️ 2022 IIHS Top Safety Pick 📍 Hicksville, NY 🌐 https://t.co/JYEhN9IydJ 📞 516-806-5766 https://t.co/rJIxVo0rFQ	0	440 Plainview Rd. Hicksville
24-Sep-2022 22:01:10	2557350530	MCDOTNow	19539948	WABADC	1573764498992893959	🚴Space is LIMITED🚴‍♀️ MCDOT is sponsoring a @WABADC 'Confident City Cycling' class that will teach you the skills you'll need to ride safely and confidently on streets and in heavily trafficked areas To register👉https://t.co/GSafD6I73V @BethesdaUP @BethesdaBeat @bethesdatransit https://t.co/mojXw90XaQ	1	Montgomery County, MD
24-Sep-2022 21:29:04	451526898	danfarrow9			1573756422315282434	Pretty happy with these #bloodglucose levels after an unexpected 18 mile 🚲 ride into #London city to see the #ThamesFestival boats 👌🏻 few snacks and reduced basal! #GBDoc #NIDoc #T1D #Type1Diabetes #NumbBum #QueensBarge https://t.co/ZYFtBoAy1h	1	London, England
24-Sep-2022 20:25:30	28259514	berkie1	2535372901	MBTA_CR	1573740423184539648	Come join the party but don’t drive to Salem on weekends through Halloween! Garages were full &amp; some streets closed before noon today. 🚂 Take @MBTA_CR ($10 all weekend!) ⛴ Ride the Salem Ferry from Long Wharf in Boston. 🚲 Bike into town. 🚲 Use @RideBluebikes to get around!	1	Salem, MA
24-Sep-2022 20:02:36	1065883424	joyce_pugh	128749672	Spottnik	1573734662861885445	@Spottnik @KingCountyMetro #GregSpotts, please continue to use transit on a regular basis to get around town, both for business and fun. That way, Seattleites will know ARE the real deal in helping solve this city's transportation issues.🚶‍♀️🚶‍♂️🚴‍♂️🧑‍🦼🚗🛴	0	Seattle, WA
24-Sep-2022 19:30:35	1520218744244498432	AkaEncien	1427687276675481606	Russo49057433	1573726602868858880	@Russo49057433 @hrrysgreysuit @mailplus Keyword; BICYCLE 🚲, as in town bicycle 🚲 aka Hollywood bicycle 🚲. Not actually referring to her being Hollywood class, just her passengers.😂🤣	0	Earth
24-Sep-2022 19:10:07	68316247	DowntownStkn			1573721454444691457	2 weeks away! Register to Ride for Free DSA Swag - link below 🌕 Downtown Cycles is giving away a 26" Kink Drifter BMX 🚲 #bikeride #fullmoon #bicycling #fallfestival #familyfun #familynight #spirits #ghosthunting #paranormalactivity #screening #premiere https://t.co/POvCGceXTG https://t.co/JMdHLPLcPs	0	Stockton, CA
24-Sep-2022 18:41:19	2984276261	StudioSchatto	1251981278	CambMA	1573714207073337345	⁦@CambMA⁩ ⁦@JillBrown75⁩ ⁦@FopianoJoy⁩ ⁦@streetphotofdn⁩ ⁦@GBHArchives⁩ ⁦@BostonGlobe⁩ #streets_of_Cambridge_Massachusetts #college_town #smalltown #NewEngland #bed_and_breakfast #bikes 🚲 #leafy_trees #editorial_photography -SChatto 9.24.22 https://t.co/rgtFku5FMx	0	United States
24-Sep-2022 18:40:16	2703659198	JyrkiJorge	120924076	the_transit_guy	1573713941586477059	@the_transit_guy Helsinki, Finland 🇫🇮 lot of great transit options as it is, and more on the way, not just in Helsinki but in the whole Capital Region 🚇 🚋🚉🚍🚴‍♂️⛴️ https://t.co/OpowM873wu	0	Helsinki/FI/EU
24-Sep-2022 18:33:50	2560257757	NormRCN31			1573712321179942913	Wonder why they "drove" to Montreal to "explore the city on 🚲". Why wouldn't you RIDE to Montreal if it is so great? I guess the city still needed the infrastructure to accommodate their motorized vehicle, right? https://t.co/uxfETchcIU	1	Ontario Canada
24-Sep-2022 18:30:19	284111222	EdTodayFM	3316290844	limebike	1573711437922443264	First spin ever on an e-bike on one of Castlebar's snazzy new @limebike Super easy to set up and a right buzz to use. Great addition to the town. 🚲 https://t.co/HXPfpx9x2R	1	Dublin
24-Sep-2022 18:13:36	1549247444243779584	AnchorageRising			1573707231614631936	Anchorage is a car required city. All we’re asking for is for adequate infrastructure to allow it to be a car optional city. 🚲🛴🛵🚶‍♀️🛼🎿 https://t.co/MI03BJfZch	2	Denaʼina Ełnena
24-Sep-2022 18:09:23	1192070775270002688	generalpiper_02	1647305408	drpenking	1573706169503436800	@drpenking Who be city boy bayi?🤣🤣🤣 Are you talking about Lagos landlord? 🚴🚴🚴🚴	0	Lagos, Nigeria
24-Sep-2022 18:02:44	3290695295	CarmenRoseWx			1573704494411644928	Big Dam Bridge 100 was absolutely fantastic! Such an enjoyable ride this morning in this beautiful city 🚴‍♀️💙 #arwx #ARStormTeam https://t.co/9eDMNs8M5S	1
24-Sep-2022 17:31:23	987655454963785728	Tommyhen78			1573696606330830848	We're only at round 1 of the BusConnects public consultation &amp; I'm already exhausted. It's gonna be a long road. Btw, we've bought multiple pairs of kids shoes from this guy, &amp; we've always accessed the village by 🚴‍♂️ when doing so. Time to start making a list for future ref... https://t.co/mx6TvBYGfV	0	Cork, Ireland
24-Sep-2022 17:05:00	189003665	SaskatoonCycles	2383836247	NuitBlancheYXE	1573689966592417799	REMINDER! Tonight is our @NuitBlancheYXE "slow glow roll" tour of Saskatoon's premier nighttime art festival! We'll be at City Hall at 6:45PM We'll go over the route at 7PM We'll depart at 7:10PM Ride will be approximately 2.5 or 3 hours You can break off at any point 🙂🚲🌃 https://t.co/9sgRzKpqQ5	5	Saskatoon, SK
24-Sep-2022 17:00:26	58536467	CityofGresham			1573688815667085317	So many fun things going on today! Start your Saturday off with the annual Teddy Bear Parade at 10am in Downtown Gresham then head over to Main City Park for the Bike Rodeo! You'll be able to try out our obstacle course, learn safety tips &amp; even get basic repairs done. 🐻🚲🐻🚲 https://t.co/gZg0KMhewb	2	Gresham,Oregon
24-Sep-2022 16:48:42	19376208	bernicebuffalo			1573685865745891332	I would like to see the forest bike lane connect with the elmwood / Olmsted bike lane. There’s a sidewalk there (north side) - we could pave a lane next to it instead of it being in the street …connecting Delaware park to Niagara St. &amp; Downtown! Is this in the works? 🚲 #buffalo https://t.co/hyMuMsUBBH	0	Buffalo
24-Sep-2022 16:15:27	391919054	CBeaune			1573677496054288387	Plan #Vélo 🚲🌳🇫🇷 https://t.co/qagQJ73OKI	12	Paris, France
24-Sep-2022 15:06:03	1285065498422648842	MissCyclingNow			1573660031534485504	BIKES &amp; BITES GROUP RIDE: 🎉 *TODAY* Sat Sept 24 @ 1:00pm from 📍Mississauga Valley CC to the 2nd Jaguar Valley Block Party (Info 🔗: https://t.co/uhhzgbymLz) 🔄 9km 🚴🏿🚴🏼‍♀️🚴🏾‍♂️ GPS Map 🧭🗺 + 🆓️ Registration 🔗⤵️ #BikeMississauga 🚲 https://t.co/blIuo0htNk	1	Mississauga, Ontario
24-Sep-2022 14:59:04	1103300281981390848	StittsvilleBike			1573658276755116034	#Stittsville today is a big day! 1) Butter tart fest at Village Square from 10-3 2) Advanced voting starts. For us the Cardel Rec Centre is the place. Have a few butter tarts then walk it off with stroll down the TCT to vote. 15 minute #Ottwalk 🚶 5 minute #OttBike 🚴 https://t.co/jO4Qf9fosN	3	Stittsville, Ontario
24-Sep-2022 13:22:16	244149052	NormanBrennan			1573633913016274948	Well folks not great nights sleep; sitting in high st with me☕️feeling a little lost; putting together a plan of action to get my mate back 🚲 ; checking every cycle rack watching every bike that goes by; contacting all the SM groups It will be somewhere in my borough I’m sure!🤷‍♂️	24	London
24-Sep-2022 13:21:49	2154819540	PressGreekEmbas	24234024	GemeenteDenHaag	1573633801590292481	The 46th edition of the City-Pier-City Run will take place tomorrow 🏃🏃‍♀️. The #Hague’s biggest running event attracts thousands of spectators. This is why it is better to come by public transport 🚌 or bike 🚲 🔗https://t.co/FvcQ5PvhYh @GemeenteDenHaag https://t.co/8IAJNMIP1q	1	The Hague
24-Sep-2022 13:05:00	22796929	outandaboutnow			1573629568799297541	🚲 𝗥𝗶𝘃𝗲𝗿 𝗧𝗼𝘄𝗻𝘀 𝗥𝗶𝗱𝗲 𝟮𝟬𝟮𝟮 🚲 Explore our nearby Historic River Towns! Saturday, 10/1 at 9AM ☝️ WEEK! Delaware City, New Castle, Wilmington Riverfronts TIX https://t.co/v6qPNj4h1t RSVP https://t.co/EnWVSGy8zy #GetOutAndAbout #RiverTownsRide https://t.co/tivFuM3hBa	0	Wilmington, Delaware
24-Sep-2022 11:52:51	99811423	canuckcarl	1199695331535052802	kellyPMCG	1573611413725224961	@kellyPMCG @FBorgal Thanks Kelly. A normal 25k each way to get to downtown Barrie becomes 42k each way. A better chance I won't be mowed down and arrive alive. 🚲	0	Barrie, Ontario, Canada
24-Sep-2022 11:40:36	1565142939399258112	shivgovindaasan			1573608329393639424	Bharat yatra by Cycle 🇮🇳🚲❤️ Salam village side stay Tamil Nadu Visit all State in India Mission green India Clean India 🇮🇳❤️🚲 #bharat #cycleyatra #shivgovind #greenvillage #bharatyatri #tamilnadu #Coimbatore #SaveSoil https://t.co/aEIH6ZMjCP	0	Jaunpur, India
24-Sep-2022 11:40:03	1222084828100775945	Odessa_Journal			1573608191514054658	🚲 2,000 forgotten bicycles will be delivered to #Ukraine from the city bicycle storage of #Amsterdam . This was announced by the Dutch foundation Zeilen van Vrijheid, which takes care of the initiative 🇳🇱 🇺🇦 https://t.co/4QaegLkgxk	8	Odessa, Ukraine
24-Sep-2022 11:20:48	749617919508656129	sanfordmouth	386238451	tegsyjack	1573603344232456192	@tegsyjack 😄 I live just outside of Lincoln. Village 🚲 Lincoln Lincoln 🚆 Barnsley Come on you Reds! #cafc https://t.co/3ApfqqcfkZ	0
24-Sep-2022 10:46:22	907193486285447168	orbbike			1573594680410923008	Saturdays in the city. 🏢🚲 . . . #activetravel #gatescarbondrive #urbanbicycle #urbanbike #lightbro #bike #ride #cycle #ridelondon #bikecommute #rideyourbike #lifebehindbars #commuting #commutebybike #biketowork #ridetowork #outsideisfree https://t.co/miBismNUQV https://t.co/kSUf7YUkZW	0	London, England
24-Sep-2022 10:46:03	51076271	SanneDD			1573594600534691842	The boy and I spent ages figuring out the safest route to the ride from north Edinburgh. Our chosen 🚲 route is 50% longer than that of a 🚗 but at least safer than crossing town without protected lanes in many places. This is why we’ll be there! #KidicalMass https://t.co/2uqXaX6eU6	1	Edinburgh
24-Sep-2022 10:10:56	26179896	timeouthk			1573585763853389824	From well-known city parks to beautiful spots far from Hong Kong's high-rises, here are some of the best biking spots in the city sure to get you love on the 'gram 🚴 https://t.co/3cWPOup64F	1	Hong Kong
24-Sep-2022 10:00:34	1501803695398277122	chandra53439767	405427035	ArvindKejriwal	1573583156409561088	@ArvindKejriwal Gujarat All the Village's AAP Stall ⛺ Campaign Karyyekartta Goess firstly Jantta--- Ya---Buss Stops Working important Karyyekartta Stall ⛺ Campaign firstly ---? Goess to be 🚴三Faster Working Jantta--- important AAP Sceams	0
24-Sep-2022 09:59:05	20038584	CLIAUK			1573582780851789825	On a river cruise you: 🌆 Explore beautiful historical cities 😎 Experience a relaxed intimate atmosphere on board 🚲 Enjoy onshore excursions on canoe, bike or foot 💚 Arrive into the heart of the cities you visit 🍽 Get top quality food and service #CLIACruiseWeek #LoveCruise https://t.co/EMMtwAQVlM	6	London
24-Sep-2022 09:43:34	131517399	Andrew4Pendle			1573578875602456577	Plans for the site are currently being developed and will be shaped by ongoing discussions with retailers &amp; residents. However the plan is to create a revitalised Nelson town centre with a strong retail offer, food &amp; drink options &amp; improved outdoor areas 🛍🍕🏬 🌳 🚴‍♂️	0	01282 614748
24-Sep-2022 08:47:03	1414414038247907329	starrtowncrier			1573564651996123136	City of Rio Grande City: Join the Race! 🚴 Camargo extends a warm invitation for their first ever Mountain Bike Race! 12mile - 22mile - 37mile options available: https://t.co/0FmpYlVPtj https://t.co/shsIOa8d4n	0	Rio Grande City, Texas
24-Sep-2022 08:33:42	332182349	RoyRn			1573561293348696064	The UCI Road World Championships is in my home town to-day WOLLONGONG. NSW. 🚲🚲	0	koonawarra New South Wales
24-Sep-2022 05:08:55	9650902	kornfeind	397920310	Italia	1573509758786707461	☀️#goodmorning #buongiorno from #Cremona the town in #Lombardy where you can see both musicians and cyclists 🎻🚴‍♂️@italia #cicloturismo in #Italia 🇮🇹 🚴‍♂️ #cicloturismosportivo #cicloturismoculturale #cyclinglife #cyclingphotos #saturday #sabato #citybreak 👋 https://t.co/GnMrpuvDUY	1	Caorle, Veneto
24-Sep-2022 03:53:10	37566853	xo_guy			1573490694034964501	Please don’t come at my mayor like this, he’s doing all that he can! HE MADE THE CITY BETTER BY GIVING US BIKE LANES!! 🚲 😂😂 https://t.co/eaJvysI0ZZ	1	📍Long Beach, CA
24-Sep-2022 03:51:14	1072720947176603648	artisafuntime	2543001424	samwightt	1573490209769271296	@samwightt @ExtinctionR Protests like these are how Amsterdam got the way it is! 🚲 In the 70’s the Dutch city was dominated by cars but thanks to actions like these it is a bikers dream today! These collective actions is how real change comes to the US. Keep it up!	1	Transylvania 🧛‍♂️
24-Sep-2022 03:04:39	839480027360063492	one_valenzuela			1573478483833257986	You are now entering Valenzuela City. Always thankful for the bike lane. Kakain naman ng agahan sa Tagalag Fishing Village. 🚲🍴 #biking in #ValenzuelaCity #SarapSaValenzuela https://t.co/Qj52pCC8qV	0	Valenzuela City, National Capi
24-Sep-2022 00:25:01	38462541	bentonvillecvb	1437874772331929603	format_festival	1573438314421669893	#FoodieFriday 🤤 Coffee, wine, beer, pizza, burgers, patios, and BIKES 🚲 Hit The Meteor for all the things while in town for @format_festival ✨ - 📸: @format_festival - #VisitBentonville #BikeBentonville #BentonvilleAR #FORMATFestival https://t.co/pY0fD11bxv	0	Bentonville, Arkansas
24-Sep-2022 00:01:00	2679606558	hnojces	84718924	HamiltonPolice	1573432267783000084	Thank you to Officer Krista @HamiltonPolice for leading our primary and junior students in #railwaysafety #bikesafety #streetsafety #watersafety 🌊🚂🚦🚲 It takes a village. We all have our role to ensure our Ss safety and well-being. @JulieAngiolillo @HWCDSB https://t.co/HaQnRtVuRb	0	Hamilton, Ontario, Canada
23-Sep-2022 23:59:38	2733648128	HarryChemay			1573431923770556421	Wait, even the Vatican City has a competitor at the Road World Championships in #Wollongong2022? 🚴‍♂️	0	Australia
23-Sep-2022 23:51:34	195146976	JaneSThornton	44974922	modacitylife	1573429895824302085	Happening now: @modacitylife taking us through beautiful scenes and the multiple reasons for a low car city for our first session at the ACTIVE for Health Symposium. #ACTIVE4HEALTH #MyActiveIngredient 🚵‍♀️🚲🚴‍♀️🚶‍♀️🚶👨‍🦽🧑‍🦼🛵🛴 https://t.co/c9C8e8H8ZU	5	@R2HPLab @MyActivIngrednt
23-Sep-2022 23:47:45	385508094	ayohkeego			1573428932875259905	We're so excited to be joining the other 18 towns and cities in the UK and 200 places worldwide for this weekend's #KidicalMassWeekend! Join us on Barry island tomorrow at 12 for a fun ride along our beautiful coastline. Open to any &amp; all wheelers! 🚲🛴🦽🦼🛼🛹 #KidicalMassBarry https://t.co/mghfC8xcvF https://t.co/SuT9nixSM3	1	Barry, Wales
23-Sep-2022 23:35:26	16320842	dimitristrobbe			1573425835276931078	I was in Paris last 2 days. What a pleasure! More and more streets car(e) free, many cyclists, pavements in asphalt, wharfs well organised, garbage containers, flowers in the streets,… Inspiring for many cities! 🌼🚴‍♂️🗼 https://t.co/UelgmAGfXd	5	Brussels
23-Sep-2022 22:20:50	1202696904523554816	TJRPitt	99811423	canuckcarl	1573407060376551424	@canuckcarl Enjoyed the article Carl!👍 My wife &amp; I are attempting a move closer to the city for the sole purpose of biking(safely on a designated bike trail)much more🚴‍♂️🚴‍♀️and driving much less. A movement that is definitely gaining steam globally🌎 Looking forward to #WorldCarFreeDay 2023!😉	1	Clearwater,FL + Pittsburgh,PA
23-Sep-2022 22:16:48	58350885	adrianelliot			1573406044918890516	saving gas all over town i’m bi cycling 🚲 listen to me in stereo call me bi naural 🎧 belonging to the mollusca phylum i’m a bi valve 🐚 anyway just workshopping a bit #BiVisibilityDay2022 ⚖️	0	Los Angeles, CA
23-Sep-2022 22:03:04	1212021413927768065	bikemayorwat	2615719460	activeguelph	1573402590150361103	Looking forward to an awesome cycling weekend starting tonight at 7pm in Guelph for Bike the Night. Hey @activeguelph see you soon and really looking forward to the bike ride. Did I hear right that there is a concert at City Hall after the ride? 😉 🚴‍♀️🚴‍♂️🚴 https://t.co/Wg6henriOx	0	Waterloo, Ontario in Canada
23-Sep-2022 22:02:18	1372141952	CityBrampton			1573402398474862598	Stay healthy and active with Community Bike Rides in #Brampton! Explore the city on your bike and meet other cyclists, led by the Brampton Cycling Advisory Committee. 🚲 Register for the next ride: Sept 25, 6:15pm @ Downtown GO https://t.co/zQhYasPBOB https://t.co/orkQM1qSr6	1	Brampton, Ontario, Canada
23-Sep-2022 22:01:30	516946337	PantherPavilion			1573402197186019335	Explore the #trinitytrails and Downtown Fort Worth by renting a bike from Fort Worth Bike Sharing🚲 Head over to the B-cycle station located at Taylor Circle to rent your bike today! https://t.co/jrARM4EfLf	1	Fort Worth, Texas
23-Sep-2022 21:41:36	49342976	TreasChest			1573397188490788889	🚲 Amsterdam will hand over two thousand forgotten bicycles to Ukrainian cities Bicycles are collected for doctors, social workers and volunteers who help people in the de-occupied territories. https://t.co/J90DhqAnhR	144	United States
23-Sep-2022 20:42:19	947080138990252032	CllrJamaalMyers	1280589273335500801	BikewaysTO	1573382267111886848	Proud to be endorsed by the @BikewaysTO!!! 💛💙🤍 As a long time advocate for safe 🛣, 🚲 infrastructure and🚶🏾‍♂️👩🏿‍🦯👩🏼‍🦼 friendly cities, I'm committed to fully implementing #VisionZero and building a sustainable city. 🌎 #Jamaal4ScarbTO #WeAreWard23 #ResultsMatter https://t.co/TubzyhWRIG	0	Scarborough, Ontario
23-Sep-2022 20:21:40	111878564	NCC_CCN			1573377071501524992	Admire the colours in Ottawa-Gatineau via the multi-use pathways. Discover the shorelines, shops, cafes and beautiful urban parks along the way! 🚲➡☕ https://t.co/zAcD3LznQO	0	Ottawa-Gatineau, Canada
23-Sep-2022 20:11:18	68316247	DowntownStkn			1573374463298633728	👻 Catch the premiere episode of Spirits of Downtown at the Full Moon Riders event happening Saturday, Oct 8 at Janet Leigh Plaza 🌕 6 - 8pm 👻 🚲First 111 bike riders to register get free swag 👕 #fullmoonriders #bikelife #ghosthunting #paranormal https://t.co/zTLDzuxehM https://t.co/4iiKLcIqyZ	0	Stockton, CA
23-Sep-2022 20:01:02	1519870342398980098	BlayneBree	235764167	jen_keesmaat	1573371879569920000	@jen_keesmaat Just say it Jennifer. 🗣 📢 John Tory, the city &amp; city council &amp; are the worst. Never forward thinking. 🚴‍♀️ #AlwaysStuck @cityoftoronto @TorontoCouncil #Toronto #TOpoli	0
23-Sep-2022 19:35:19	332582176	GabeComolli	1420150671593017350	DoTheLoopVic	1573365408086003712	Had to get creative with Do the Loop this Year as I was out of Town. Happy to Support Threshold Housing Society and their Work with At Risk Youth.If you don’t already know look up what they do.2 Days,2 Rides 🚴‍♀️🚴‍♂️ @DoTheLoopVic @THSVic #dotheloop #thresholdhousingsociety #yyj https://t.co/yOkR0BVbpz	1	Victoria, B.C. , Canada
23-Sep-2022 19:08:42	31219459	SierraClubMN			1573358709782216704	In the Twin Cities? Experience (via 🚲!) your local national park on #NationalPublicLandsDay: the Mississippi National River &amp; Recreation Area. RSVP👇🏾 https://t.co/YpLTqphTh7 https://t.co/ehKygdqUIH	0	Minnesota
23-Sep-2022 19:00:02	62381902	rossfbrown	87632735	AirdFlavelle	1573356529863909389	@itsjim84 @AirdFlavelle @City_Abbotsford Abbotsford: 🚗&gt;🧑‍🦽🚶🚲🚌🚚 🚗&gt; Wages 🚗&gt; GDP 💸* 🚗&gt; Cost of living, quality of life 🛩️🍹🎪&gt;🚗 * Flight plan: Kelowna (YLW)	0	Abbotsford, British Columbia
23-Sep-2022 18:55:04	21125929	VisitWmbg			1573355278711640064	Weekend rides on the Virginia Capital Trail are here! 🚴‍♂️ Starting in Jamestown, this incredible 52-mile biking and walking path treats visitors to beautiful views of the region, including a stunning panorama of the Chickahominy and James Rivers coming together. #VisitWilliamsburg https://t.co/0lrGLbIdtL	2	Williamsburg, VA
23-Sep-2022 18:51:49	241886171	IrinaBi			1573354460570599425	Traffic light🇩🇰waiting for green🙂🇩🇰🙋‍♀️🚴‍♂️🚲🚲🚲🚲🚲🚲🚲 #denmark #cycling #city #copenhagen #onmyway @ Copenhagen,Demark https://t.co/3TN1OmPEJM	0	Copenhagen
23-Sep-2022 18:27:05	980597187791998977	Young_T_KIM			1573348237674795008	As our cities grow ever faster, we struggle to optimise deliveries. #CargoBikes can provide speedy, efficient, low-carbon, safe and quiet solutions. Join next week's interactive expert webinar to learn more about this booming industry 🚲 https://t.co/0CRASvszrg #cycle https://t.co/DKYfeGIpgN	2	Paris, France
23-Sep-2022 18:20:26	69621923	ITF_Forum			1573346563791126539	𝐖𝐡𝐞𝐫𝐞 𝐭𝐡𝐞 𝐜𝐚𝐫𝐠𝐨𝐬, 𝐛𝐢𝐤𝐞𝐬 𝐠𝐨! Don't miss our #cargobike webinar next Thursday 📢 Everything you need to know about the cutting-edge of urban delivery and services: 𝐓𝐡𝐮𝐫𝐬𝐝𝐚𝐲, 𝟐𝟗 𝐒𝐞𝐩𝐭𝐞𝐦𝐛𝐞𝐫 𝟏𝟓:𝟎𝟎 𝐂𝐄𝐒𝐓 🚲 https://t.co/ElDUiQVDR3 https://t.co/WqnfmSOXuU	11	Paris, France
23-Sep-2022 18:15:00	14920301	LiveDrive	2331959077	TFIupdates	1573345194237272064	🚴 City Centre 🚴 The Dublin Monthly Cycles Culture Night special sets off from Blessington Street at 6pm. Hopefully everyone will have a safe and enjoyable evening, and drivers will leave participants plenty of room @TFIupdates @DCCTraffic @dublincityfm https://t.co/Y1HG0dJmR2	0	Dublin
23-Sep-2022 18:05:24	1038199428933332992	Evelynkissing10	78624606	Fuchsiarius	1573342779807498245	@Fuchsiarius That could be our town! More &amp; better bicycle lanes needed👍🚲🚲	0
23-Sep-2022 18:01:10	1115460720	MountainViewGov			1573341714185601026	Apply at https://t.co/bLQ5bH1qny by Sept. 29 to advise the Mountain View City Council on: 🚲 bike and pedestrian concerns 🏗️ environmental planning 🙌 human relations 🏞️ parks and recreation 📚 library interests 🌇 downtown representation 🎭 performing arts https://t.co/TyA9pVzuDv	2	Mountain View, Calif.
23-Sep-2022 17:40:34	2168813497	BeverleyIngrid	722005457666236416	EyeyeSheffield	1573336528713318402	Cycled into town to pick up my specs from @EyeyeSheffield 😎 avoiding smashed glass everywhere &amp; daft drivers outside Showroom Cinema 🚴‍♀️🙄 #cycling #sheffield	0	Sheffield
23-Sep-2022 17:30:18	4753771406	ICS_Consulting_			1573333944187109380	Our Pennsylvania team is gearing up to attend their 6th annual Bike MS City to Shore Ride! 🚲 We're proud of them and their passion for this cause! #BuildingStrongConnections #BikeMS https://t.co/ic3CXC3ipy	0	Minneapolis, MN
23-Sep-2022 17:04:16	1049596035004289024	TheElectroheads	1090952073355714561	MiRiDERuk	1573327395469262850	🔔 NEW VID! This folding electric bike is IDEAL for people who live in cities 🚲 Check out our full review of the @MiRiDERuk One, it might just be the bike you're looking for... #ebike #cycling #bikereview https://t.co/8cIcxndMgE	1	London
23-Sep-2022 16:45:55	18419480	BikePGH	1355330846765568003	MayorEdGainey	1573322777519656960	🚲 More on our blog about the brand new S Aiken bike lane. The City still intends to add flex-post bollards to the stretch --&gt; https://t.co/xBznRbZ6bp @MayorEdGainey @PGHDistrict8 @PghDOMI	0	Pittsburgh, PA
23-Sep-2022 16:33:18	3378453183	UEarthOfficial	185043343	c40cities	1573319600971841540	#SomeHappyNews 🚴 @c40cities partnered with @NREP_com to bring the 15-minute city to life in a handful of locations globally. Urban areas will be transformed to become less dependent on cars by having all essentials of daily life close by! 😀Fewer cars = better #air to #breathe!	0	London and Milan
23-Sep-2022 15:48:47	23341536	we_are_magpie	16409968	LeedsCC_News	1573308396517965824	We're proud to have co-created the brand identity of the new Leeds City Bikes electric bike hire scheme with people from across Leeds. Always a pleasure to support @LeedsCC_News with active travel and positive behaviour change. The invitation is now open for contractors 🚲🚲🚲 https://t.co/8gIZxnm3WV	0	Leeds
23-Sep-2022 15:13:15	519936959	TinyBeaches	2993785898	notjustbikes	1573299455696474118	@notjustbikes I’m going to guess the muni elections in Ottawa and Toronto are playing a roll. Both cities have strong pro bike infra candidates. The naysayers are rolling out the 8 mo of winter card and the NJB winter biking video is being used to respond.❄️🚲😀👍 #ottbike #bikeTO	0	Calgary, Alberta
23-Sep-2022 15:02:22	2330741400	CorkCyclingCrew	792003095874142208	PaircUiCha0imh	1573296716786311170	ℹ️ DYK You can also cycle a short and protected cycle to/from the city to @PaircUiCha0imh Centre Park Rd Outbound Monahan Rd Inbound 🅿️🚲 Limited directly around the stadium: - Marina Carpark entrance (10) - Marina Park entrance (10) - Atlantic Pond by Blackrock Terrace (8) https://t.co/JGeJp5EVDC	3	Cork City, Ireland
23-Sep-2022 14:58:30	1123701292134797314	AdamSchaffer15	3545579416	Michelin	1573295744659906562	Why is Car-Free Day laughable? 1) Ask @Michelin shareholders 2) Even in a city with an elevation range of only about 100ft 🚴‍♀️ can’t pedal all the way to their destination on car-free day 3) Self-explanatory 4) The clear winner 🦛🏆 https://t.co/Ssfn92tubc	3	Manaos, Brasil
23-Sep-2022 14:55:28	1107106406	Jordan_AC90			1573294980587716610	Any followers ever in Belfast - check this out. Nice way to see the city and run by a good pal! 🚲 https://t.co/V1pPwp2LbV	0
23-Sep-2022 14:15:13	3092776893	Geopost_news			1573284851805212672	Last week, 🇵🇱 DPD Poland celebrated #BikeDays 🚴 &amp; took part in a debate on the challenges of #urban #logistics in a friendly city space. 👀 They also exhibited one of their cargo bikes. ⤵️ https://t.co/qJtDB2GOCW	1	Worldwide
23-Sep-2022 13:48:52	15261460	cathusmax	29420229	_pea_green_boat	1573278219289100288	I moved to a village in lockdown and am proud to say I am already regarded as the village 🚲for kissing one person 9 months ago in the local pub. This post reminds me it's nearly Hallmark Christmas movie time @_pea_green_boat https://t.co/8sXqMwUMsD	0	God's own country
23-Sep-2022 13:46:31	1266456656625504258	notkayray			1573277629330989057	This morning I released A Plan to Enhance Active Student Transporation (you can see the release on my website under Latest News). The 3 points are: 1. I will work with the City of Guelph Recycle Program to get gently used bikes in the hands of in-need students and families🚲1/3 https://t.co/5cItXoSVXv	2	Guelph, Ontario
23-Sep-2022 13:35:06	185043343	c40cities			1573274755544879104	Prof. Nieuwenhuijsen highlights that: 🌳 Barcelona’s superblocks have resulted in a 25% drop in nitrogen dioxide #pollution 🚲 London's low-traffic neighbourhoods have reduced congestion in residential areas, making it safer to walk and cycle 🔗https://t.co/4g96e5eXjw #C40Summit https://t.co/hlyvagA98q	4	Global
23-Sep-2022 12:07:32	1058002482	baxcompany	1207989772020518913	healthycitiesAP	1573252719024173057	Get to the heart of healthy #urbanplanning with the revolutionary #HealthyCities Generator tool from @healthycitiesAP 👉 https://t.co/m3D8eoFV9x Discover the simple yet holistic approach, based on 100+ scientific publications, and so far applied in 18 cities. 🌆🌳🚲 #SDGs https://t.co/HW4P4193ni	0
23-Sep-2022 12:05:09	1437367261854064644	mhcmobility			1573252120274665472	What a success #MobilityWeek has been! 🚲 We must continue to use this momentum to promote sustainable urban mobility. Our offices across Europe offer innovative and sustainable mobility solutions, find your nearest location here: https://t.co/pyB92YPl8B	0	United Kingdom
23-Sep-2022 11:15:02	588398451	PedalPowerPPA			1573239507574456321	Enter today and secure your entry to the biggest cycling celebration in the world, the Cape Town Cycle Tour. 🚴‍♂️Entries will open on https://t.co/ZNMBl796ne at 13h00 today for paid-up PPA Members. 📲If you not yet a paid-up PPA Member, now is your chance: https://t.co/151fZhs8YE https://t.co/snR18ULNDE	0	Mowbray, Cape Town
23-Sep-2022 11:12:40	1295680992062177281	TransitionTog	362411664	TransitionWilms	1573238913354928129	Marking #GreatBigGreenWeek and #CarFreeDay @TransitionWilms will hold a car free street festival. Town centre will be taken over by 🚴🛹🛼🚶‍♀️with non-stop tunes from @chris_hawkins @_joelgardner @butterflyjam1 @fondabath &amp; @LivTorc... if you don't stop pedalling to power the mics! https://t.co/2VTViBl6uw	6	Britain
23-Sep-2022 11:01:42	819312344543166465	TUMInitiative			1573236151988719618	Checkout these two episodes of the #TalkingTransportTransformation podcast on the power of bikes for more inclusive, happier, healthier and more livable cities! 🚴‍♀️ #justtransition 🧵⬇️	1	Global
23-Sep-2022 10:30:35	19142612	clicky_here	14920301	LiveDrive	1573228320594042880	@LiveDrive Morning, folks! Just to give you guys a heads-up: we'll be running a @monthlycycles #CultureNight special from 6pm tonight 😀 So, if city centre drivers see a group of very cultural women cycling culturally, give us plenty of space (and maybe a little wave). 👋🏼 🚲 https://t.co/Xl7Bkcnejz	5
23-Sep-2022 10:20:28	1432074581406269451	FilmendeFietser	1505063878220201986	zeilen_vrijheid	1573225774722781185	At the request of the @zeilen_vrijheid foundation, the city of @AmsterdamNL will donate a maximum of 2,000 orphaned bicycles (bikes that have been confiscated and not collected by their owners) to medical staff and volunteers in #Ukraine. 👍🏼🚲🇳🇱🇺🇦 https://t.co/RmF1CyrZdI	1	Utrecht
23-Sep-2022 10:17:54	408074642	YorkCycle	82311486	CityofYork	1573225129391591424	@CityofYork @AndyDAgorne What would it take for #York to trial a car-free Sunday as many other European cities are now doing monthly? #ActiveTravel 🚲🚲🚲🛴🚶🚶🚶‍♂️ https://t.co/lZBaocSthh	1	York, England
23-Sep-2022 10:06:59	14863500	springwise			1573222382214447104	Today's Innovations! Focus on Austria 🇦🇹 🚲 Modular e-bikes for urban transport 🌎 Making food out of CO2 🎮 A platform gamifies sustainable shopping Get the latest innovations to your inbox: https://t.co/cho73MgCvd 📩 https://t.co/J4Vrs5K0UJ	0	London/Global
23-Sep-2022 10:00:00	77029876	dragonsrugby	1538443344413597701	RugbyGreat	1573220624427794434	🚲 The @RugbyGreat - in support of @MNDoddie5 - will travel through Newport at around 1.30pm today 👀 The cyclists will arrive in the capital later today having completed over 700 miles in eight days 🚲 How you can support▶️https://t.co/GH7dkwVZ8v https://t.co/WE5v14lv7x	0	Rodney Parade
23-Sep-2022 09:25:35	48683269	enrightrachel			1573211961831329792	More of this is badly needed. Whilst this street is very welcome and fantastic for @modscoil one safe school street does not make a safe city. More needs to be done to protect kids who walk or cycle 🚶🏻‍♀️🚶🏽🚴🏼‍♀️🚴 and to encourage more to consider #ActiveTravel https://t.co/IbfobwRhrt	0
23-Sep-2022 08:20:52	133618113	lenardkim_			1573195676795965441	Agree, boss! We need more walkable cities now more than ever. Hopefully maipasa na agad ang Safe Pathways Network bill!!🚶‍♂️🏃‍♂️🚴‍♂️💯 https://t.co/qFGmUPF5OT	0
23-Sep-2022 04:48:01	52482795	youtopos	756134750746619905	LondonOntarioCA	1573142110789931012	@LondonOntarioCA @ThrivingLdnOnt https://t.co/i4vzYwxGJU + https://t.co/fNNQLQZPan…very helpful;👍 helps see that Cadden, Graham, Fisher, Murphy, Trosow, Rahman, McCauley, Hopkins, May, Franke, Peloza, Millie, Ferreira &amp; Lehman are the candidates that support Protected Bike&amp;Hike🚲🚶routes throughout the city.👍	0	˙˙˙ ˙˙˙ ᴷᴼᵀᴱQᵒᴳᴼᴺᴳ ᵒⁿ ᵗʰᵉ ᴬˢᵏᵘⁿᵉˢˢⁱᵖᵖⁱ ˙˙˙ ˙˙˙
23-Sep-2022 04:12:13	1208140525490049026	ZEROVISIONPHIlL	1849681435	PHLCouncil	1573133100942610433	This article is nothing more then about how can the new Philly mayor and @PHLCouncil can easily not only remove your car. But also remove travel and 🅿️ lanes away for 🚴‍♀️ lanes . And do it in the most congested parts of the city. https://t.co/AVtGTfOG2L	0
23-Sep-2022 03:18:43	38379126	rilgen	1480124472	MyCommTrans	1573119638107738112	Last leg of Day 4: 🚲▶️Swift Green to Airport Rd/99▶️Swift Blue to Aurora Village TC▶️🚲 home. Tally: 5 bike segments, 5 bus rides, 3 types (local fixed route, BRT, Express) LTC aside, big arterial transfers aren’t super hospitable. #WeekWithoutDriving @MyCommTrans @goSnotrac https://t.co/qFA614HZm3	3	Seattle, WA
23-Sep-2022 02:01:33	480041456	NEOhioFamilyFun			1573100219054555143	Fall is almost a magical time in Ohio with so many fun things to do! 🍂🍁 🚲 Explore a New Playground &gt;&gt; https://t.co/mzzWVzxMCg 🌻 Walk through a Field of Sunflowers, pick a bouquet, and take amazing photos! &gt;&gt; https://t.co/VfFXrO7YbM 🐴 Take a Hors… https://t.co/Y5sZvcudes	0	Northeast Ohio
23-Sep-2022 02:00:35	1324475702490492929	StanSportAU			1573099974786658306	The first road race roll out has begun with the Men Juniors facing 8 laps of the city circuit🚴 ↳ UCI Road World Championships Wollongong LIVE NOW on Stan Sport. Start your 7-day free trial. #StanSportAU #Wollongong2022 #RideOfYourLife https://t.co/IOFmDrY4BA	3
23-Sep-2022 01:27:56	1535743192213114882	Rora52666958	111553960	UCI_cycling	1573091757931515906	The first road race roll out of #Wollongong2022. 🚴 Men Juniors face 8 laps of the city circuit. 135.6km to go! @UCI_cycling https://t.co/oIwxdibRYM	27
23-Sep-2022 01:23:00	22796929	outandaboutnow			1573090515859275777	🚲 𝗥𝗶𝘃𝗲𝗿 𝗧𝗼𝘄𝗻𝘀 𝗥𝗶𝗱𝗲 𝟮𝟬𝟮𝟮 🚲 Explore 3️⃣ nearby Historic River Towns &amp; scenic connecting byways! Saturday, 10/1 at 9AM Delaware City, New Castle, Wilmington Riverfronts TIX https://t.co/v6qPNj4h1t RSVP https://t.co/EnWVSGy8zy #GetOutAndAbout #RiverTownsRide https://t.co/2OrTcHlaZu	0	Wilmington, Delaware
23-Sep-2022 00:52:45	1429618291694178305	oliviadolstv	15446773	cronkitenews	1573082902526828544	For this exciting bike story, we followed a bicyclist on his route and spoke with the City of Phoenix! Stay tuned to @cronkitenews on @arizonapbs at 5:30pm next week to watch 🚲🚴 https://t.co/pVYe7TEEzw	0
23-Sep-2022 00:34:52	1328029779094884357	DarkWaterPhotos	15493820	shawnmicallef	1573078402017419265	@shawnmicallef I tend to prepare before I ride, I bring my own tube(s), patch kit, levers, tools, and a mini pump, extra flashlight and energy packs 'coz ya gotta eat too. A windbreaker and anything else I might need on the roads inside or outside the city. 🚲	0	Toronto, Ontario, Canada
23-Sep-2022 00:25:44	111553960	UCI_cycling			1573076103995850752	The first road race roll out of #Wollongong2022. 🚴 Men Juniors face 8 laps of the city circuit. 135.6km to go! https://t.co/2ouplfMP09	45	Aigle, Switzerland
22-Sep-2022 23:54:01	1195486422	SLCgov			1573068124785721348	We're less than one week away from the next Mayor's Bike to Work Day! Join us on Wednesday September 28th 7:30 am at 17th South River Park in SLC. We'll have snacks and coffee, start the ride at 8 am, and bike to the City &amp; County Building together 🚲 https://t.co/kGQSuS6oXS https://t.co/5d96eq9uau	6	Salt Lake City Utah
22-Sep-2022 23:18:38	4131566172	JohnBauters	792305478	perrierappa	1573059219917770753	@perrierappa Van City ❤️ 🚲	0	Emeryville, CA
22-Sep-2022 23:14:37	2398573634	EvoTriCoach	1166450382719135751	cyclist_andyc	1573058206263545859	@cyclist_andyc It only works when there is A. enough land to fit both road &amp; cycle lanes in, B, the local Government can be arsed to implement these strategies. Many Towns n cities simply don’t want to nor have enough free land to do it. Instead 🚴 share the crap roads that aernt maintained ☠️	0	Windsor, Berkshire UK
22-Sep-2022 22:37:29	358865187	thejcorn			1573048862922637317	Celebrating #WorldCarFreeDay with a great podcast on the history of car culture in Canada. No more! 🚲🚎🚊🚶‍♂️🧑‍🦽 https://t.co/dLnIarHQY6	0	Calgary, Alberta (Treaty 7)
22-Sep-2022 22:19:01	1631297582	DowntownForks			1573044217659756544	Need a fun fall date night idea? Hop on a FREE Grand Ride to your favorite Downtown Forks restaurant for fall eats, treats, and drinks! Remember to join the "Grand Rides 2022" membership for your 100% free rides! 🍂 🚲 https://t.co/ugkADEddov	0	Downtown Grand Forks, ND
22-Sep-2022 22:14:53	1102241	tackaberry			1573043175639351298	This is the #Ottawa I want. The urban park plan, cycling plan (I'm a 4-season e-cyclist) and affordable housing plans - are all important parts of a vision of the city I want to be a part of. 🚴‍♂️🌲🏙️ https://t.co/b2swzsM7mu	0	Ottawa
22-Sep-2022 22:02:09	1149277934131322880	DaveBikeSki			1573039971828736006	With safe 🚲 infrastructure maintained year-round, parents wouldn't have to take their kids to ringette. They would ride there themselves or w/ friends. That is what is so great about a city with active mobility options - freedom for kids and parents. #BikeTwitter #WinterCycling https://t.co/v5KLA2Iphy	7	Ottawa, Ontario
22-Sep-2022 21:01:39	2987304412	WeTweetTOWN			1573024748040507393	It’s particularly gratifying that the efforts of the Wolverton project team and community to make a healthy, walkable place with lots of amenity space in a compact urban form was recognised with the Building for a Healthy Life award. 🚶‍♀️🏃🚴‍♀️🚌🚂🚆🌳🌻🥖🍻	2	UK
22-Sep-2022 21:01:15	235285773	ZwolleFietst	46899264	HarryPlantinga	1573024645846032385	@HarryPlantinga @Gemeente_Zwolle well, Zwolle is an international cycling city….but it is probably a message for international drivers at work on the road. We zagen vanavond deze borden. Die vonden we zelf wel bijzonder, ook al omdat adviesroute doodloopt 🤨|🚲👍 https://t.co/yFFVmBUSud	0	Zwolle
22-Sep-2022 20:56:48	3226115813	DrBike_Lewisham	17041719	LewishamCouncil	1573023525128249344	Been a long busy day checking/making adjustments to 🚲 at 4 locations within #Lewisham Borough. 1st hr at one venue an average of 1 bike was checked/adjusted every 6 minutes &amp; session was extended for those #cycling on #WorldCarFreeDay @LewishamCouncil #cycling https://t.co/g49knY2E77	1	Lewisham, London
22-Sep-2022 20:52:11	102365065	BethlehemCSD			1573022364350267392	Friday a.m. Don't be alarmed if you hear sirens around Delmar/Slingerlands. The 100-mile Ride for Missing Children bike ride will be in town, making a stop at Hamagrael at 9:30a, along with a police escort. 🚴‍♂️	0	Delmar, NY
22-Sep-2022 20:10:03	17214825	UM_Dearborn			1573011758507347976	Please join Chancellor Domenico Grasso and Dearborn Mayor Abdullah Hammoud for a fun, relaxing and community-focused bike ride through campus and the west Dearborn area on Thursday, September 29 beginning at 4 p.m. 🚲 Get the details ➡️ https://t.co/xO70djHS92.	1	Dearborn, MI
22-Sep-2022 19:43:18	1290571650921095169	LetsGo_Zero			1573005029904351232	Schools will play a central role in getting to #NetZero in our towns and cities by: 💡reducing school energy consumption 🚴reducing traffic congestion ♻️increasing use of local recycling facilities 📝committing to a sustainable procurement policy. https://t.co/OrYowiHLSW	1	UK
22-Sep-2022 19:41:55	421187891	mindthegraph	38146999	UNEP	1573004679801339906	The car-free day is a @unep initiative that aims to highlight the importance of alternative and non-polluting transport in big cities. 🚫🚗 Take your bike, skate or rollerblades and enjoy the day outside reducing air pollution! 🚲 #worldcarfreeday #carfreeday #breathelife https://t.co/oYDsr6Km9w	0
22-Sep-2022 19:22:50	1663712214	Sundar_Dom	445318678	maruthanmvo	1572999878011420672	@maruthanmvo I agree. I enjoy 🚴. I wish that kind of city would be my living condition in the near future.	0
22-Sep-2022 19:18:31	208602646	dankap67	25977925	_MarkSutcliffe	1572998792105836544	@_MarkSutcliffe This is dog whistle politics. You can get anywhere in this city by car. It isn’t easy, or safe, to get many places by 🚲 🚶 or 🚌. Money spent there increases their usage, get some people out of their cars, and will reduce congestion for those who need or choose to drive. Win win	0	Ottawa
22-Sep-2022 19:15:18	2557350530	MCDOTNow	19539948	WABADC	1572997982978441222	🚴Register Today!🚴‍♀️ MCDOT is sponsoring a @WABADC 'Confident City Cycling' class that will teach you the skills you'll need to ride safely and confidently on streets and in heavily trafficked areas. To register👉https://t.co/GSafD6I73V @BethesdaUP @BethesdaBeat @bethesdatransit https://t.co/iWhsKwLFIR	0	Montgomery County, MD
22-Sep-2022 19:15:09	1501040902613184514	MarkMilan25			1572997945762496514	Riding a bike 🚴 in the village at night is another skill	5	Kampala, Uganda
22-Sep-2022 19:02:19	702224725322309632	LACityDPW			1572994716328923136	It’s #WorldCarFreeDay! Try walking, biking 🚲, or taking public transportation Ⓜ️ today for your commute. Showcase your commitment to clean &amp; sustainable 🌱urban transport and help prevent the rapidly increasing pollution threats to our planet 🌎. https://t.co/3SzNejaXof	1	Download MyLA311 App
22-Sep-2022 18:45:48	1531226660690878464	exesustainaward			1572990558544486400	Meet the judges.💚 🚴‍♂️ Will Page, Head of Charity from Ride On Exeter ⛪ Cllr. Phil Bialyk, Leader of Exeter City Council 🎓 Andy Seamon, Head of Environment &amp; Climate Emergency Team from University of Exeter https://t.co/drvf5zywNP #ExeterSustainabilityAwards #Sustainability https://t.co/ERUjxQMecg	0	Exeter
22-Sep-2022 18:43:37	1531226660690878464	exesustainaward			1572990010487631872	Meet the judges.💚 🚴‍♂️ Will Page, Head of Charity from Ride On Exeter ⛪ Cllr. Phil Bialyk, Leader of Exeter City Council 🎓 Andy Seamon, Head of Environment &amp; Climate Emergency Team from University of Exeter https://t.co/drvf5zz4Dn #ExeterSustainabilityAwards #Sustainability	0	Exeter
22-Sep-2022 18:15:59	44215740	AMSB777			1572983053718528002	My morning bicycle 🚲 ride through my beautiful city @ Goleta, California https://t.co/N5hzUBN6Xy	0	Santa Barbara
22-Sep-2022 18:14:54	441912969	HorshamDC			1572982784074842113	Do you cycle in #Horsham? 🚲 If so, please be aware that there's been recent reports of bike theft in the town. Horsham Police have shared some useful security tips below for the next time you're locking up your bike 👇✅ https://t.co/Ufmr9oHaFt	0	Horsham, West Sussex, UK
22-Sep-2022 18:10:12	1471578749124685833	ClimateWestMids	80916316	ecobirmingham	1572981597468491777	#CarFreeDay2022 in #Birmingham included 6 commuter 🚲 rides into the city centre co-ordinated by @ecobirmingham, meeting at Gorilla Coffee Cafe’s new outlet in @brindleyplace Cheery chat and inspiring stories… @MyBikeAdventure https://t.co/bQ2SMxGuDv	4	Birmingham, England
22-Sep-2022 18:04:41	17823767	SantaClaraCity			1572980209225437185	🚴‍♀️ Join the City of Santa Clara for a virtual community meeting to hear about potential parking removal and added bike lanes on Lafayette St. between Memorex Dr. and Parker Ct. 📅 Thurs., Sept. 29, 6 - 7:30pm 💻 Zoom Link: https://t.co/sSYoJCUsCk Visit: https://t.co/DBJE6AtdoD https://t.co/C0TLdD3LWh	0	Santa Clara, CA
22-Sep-2022 17:54:37	578076754	monsieurballard			1572977679103840258	This evening, as in many cities around the world, to recognise #WorldCarFreeDay there will be a #velodemo in my city 🚲✊🏼 Will there be one in yours? Will you join? #Streets4People #LivableCities	0	Somewhere or other 🌍
22-Sep-2022 17:36:46	25108596	WRIRossCities			1572973184684593157	More #cycling 🚲 in cities would lower GHG emissions + improve #PublicHealth. Our Safe Bicycling Lane Design Principles provides planning &amp; design guidelines to help cities implement bike lanes quickly, effectively &amp; safely. https://t.co/ILF6z70qRb	8	BRA, CHN, IND, MEX, TKY, USA
22-Sep-2022 17:35:56	986623676	REGENTmanADB	958669614866747394	Nigel100007	1572972976450031617	@Nigel100007 👇🏻👀🤣🤣 SORRY ABOUY TH MISSING GUY &amp; really hope the 👮‍♂️👮🏿‍♀️👮🏼 get’s knowledge of his whereabouts,BUT,seeing a tweet about a missing 🚲 posted by one of our finest 👮‍♂️-farces,when serious knife crimes are STILL RAMPANT IN BIG CITIES (DAILY ?)🤬if we didn’t laugh,we 😭! https://t.co/RRWtPkHe1m	1	Hampshire UK
22-Sep-2022 17:31:05	2759399473	yarbatman			1572971755446366208	2. What I love about this project is that Tashkent, like many cities of the former Soviet Union, has an amazing collection of apartment blocks decorated with mosaics and murals. So the new mural fits right in while offering a contemporary vision of sustainable urban mobility (🚴‍♂️) https://t.co/vjT3qSeO3d	1
22-Sep-2022 17:20:11	404870951	WestYorkshireCA	16409968	LeedsCC_News	1572969011817902080	🚲🦉 We’re working in partnership with @LeedsCC_News @ConnectingLeeds to bring an electric bike hire scheme to the city. Read the latest news on the Leeds City Bikes at https://t.co/k64moWzoCW	1	West Yorkshire & York
22-Sep-2022 17:16:41	802222272	McPhyEnergy	1200942686	STADTRADELN	1572968132410593285	[#WorldCarFreeDay] 🚲 Today we celebrate worldwide initiatives to use #ZeroEmissions means of transport. McPhy is glad to support its German team in #Wildau participating to @STADTRADELN: a city #cycling competition😊 Congrats for avoiding 119 kg of Co2! #Schulradeln #CityCycling https://t.co/4sdar3grxg	1	Grenoble, France
22-Sep-2022 17:10:15	930195814013652993	copadurham			1572966514147426305	... 🏄 🚴 🏇 🏊 🚣 🏂 on down! Join us and other participating restaurants every Thursday for the Downtown Durham Small Plates Crawl. ... https://t.co/Vg9MyJOXqZ	0	Durham, NC
22-Sep-2022 17:01:08	26089698	SuttonCouncil			1572964219448078337	It's World Car Free Day and e-bikes have come to Sutton! 🚴⚡ Today we're rolling out 120 new #HumanForest e-bikes across the borough. The bikes are convenient, great for health and your first 10 mins each day are FREE 🔗https://t.co/x6TrMAo8ZD #ebikes #WorldCarFreeDay https://t.co/w9ehJTULb1	14	Sutton, London
22-Sep-2022 16:56:02	8399452	dwellington			1572962933306695686	Am I doing World Car Free Day right? These aren’t “workouts”, just my watch picking up on me running errands around town. Okay, blasting Rocket From The Crypt may have upped the tempo slightly… 🚲 https://t.co/zAYZH2vBRI	0	20' into the future.
22-Sep-2022 16:55:39	1550048077331021824	UNHabitatBH			1572962839266033666	Today on Word #carfreeday we are joining hands with #bahrainbus to raise awareness on the importance of public transport to help: Our environment 🌴 Our planet 🌍 Our cities 🏙 Our health🚲 If you are able, choose an alternative mode of #Transport #gocard #Bahrain https://t.co/86hG2MPEQF	1	Bahrain
22-Sep-2022 16:52:54	227936163	Storypaintings	19447898	loishh	1572962146039861254	@loishh I like cycling around the city that's something I've been enjoying recently 🚴‍♂️	0	Santiago de Chile
22-Sep-2022 16:45:09	850097751693991936	City_of_SLO			1572960194929246208	Check out our Deputy City Manager's eco-friendly commute. Greg loads his two kids on his e-bike 🚲 and drops them off at daycare before biking to City Hall. On International Car-Free Day, we encourage anyone who is able to walk 🚶, bike 🚴, or bus 🚌 to work! #CarFreeDay https://t.co/q8YuO9CI9q	2	San Luis Obispo, CA
22-Sep-2022 16:37:37	790655921382916097	PeakyDigital	884633131	BerylBikes	1572958300408532993	Wow, what a way to celebrate #NoCarDay in Falmouth! Amazing to see @BerylBikes sprouting all over town 🚴 https://t.co/LrafgeMmPR	0	England, United Kingdom
22-Sep-2022 16:30:01	4211532434	Mobvoi_Official			1572956386417381377	It's World #CarFreeDay today. How about commuting by cycling today? 🚲 Wearing your #TicWatchE3 to record your riding and feel the beauty of being close to the city. 🏙 #city #commute #cycling #Carfree #mobvoi #TicWatch #smartwatch #WearOS #outdoor https://t.co/HI6zu6Hkae	0	San Francisco, CA
22-Sep-2022 16:09:10	303100172	stephenharper4	214476599	lpoolcouncil	1572951139586396161	@lpoolcouncil @Merseytravel @MerPolCityCen @LpoolBIDcompany @theAlbertDock @Liverpool_ONE @EngageLiverpool @cycleoflife8 @squashliverpool @LifestylesGym Car free day abandoned today at 2 chaos all over city centre,that lad on his bike 🚴 needs to get back to Brookside and I’m sure Steve Rotherham(he used to be a brickie you know) had something to do with this.	0	Liverpool
22-Sep-2022 16:06:03	2428522513	nextbikeUK			1572950354144432132	Take #WorldCarFreeDay into your hands! Why not swap 4 wheels for 2 instead? New customers can get 60 mins for free! Just enter 𝗘𝗠𝗪𝟮𝟬𝟮𝟮 in the nextbike app and start exploring your city 🚲 https://t.co/dtliDTRIuM	0
22-Sep-2022 16:02:20	1254918182332256259	JuniTBiggs			1572949422157496320	10 weeks till check in @RatRaceHQ City to Sea Miami 🛶🚴‍♀️🏃‍♀️	0
22-Sep-2022 15:58:43	242797938	CityLuxembourg			1572948509451591682	#LuxembourgCity Today, the City of Luxembourg presented and officially inaugurated the cycling infrastructure on Boulevard Prince Henri. 🚴 More info: https://t.co/pQdgEHVumJ https://t.co/dX2s0ZBH4x	10	Luxembourg City
22-Sep-2022 15:56:30	748962396	GreenSqMile	16182706	cityoflondon	1572947951449952258	Have you noticed there are now more bikes on the road in the @cityoflondon? This: 🚲 Helps keep people fitter physically + mentally 🚗 Reduces congestion &amp; emissions 💸 Saves on money 💚 Is better for the environment 🏛️ Is a great way to see the City #WorldCarFreeDay https://t.co/ds7jY0ObW3	0	Guildhall, London
22-Sep-2022 15:48:31	737187498	RTrevalyan			1572945942495760385	I'm so proud to launch Platform Places today – carefully co-designed in dialogue with 25 leaders from communities, councils, asset owners &amp; law firms across the UK 💃 Please like, follow &amp; share if you want to see town centre buildings unlocked for amazing ideas 🥁🍅🚴‍♂️🏡 https://t.co/EOaHdjAAvu	22	Devon
22-Sep-2022 15:44:15	1302319912053075968	MomsOutFrontKC			1572944869181591552	Happy Car-Free Day, Kansas City! Please join us as we walk and bike and bus to work and school! 🚶‍♀️🚲🚌💪 Add your car free miles to the Mothers Out Front Team in Ride KC's Green Commute Challenge at https://t.co/1NXCtl8TAI. Use our Referral Code when registering: ten9p.	1	Kansas City, MO
22-Sep-2022 15:43:23	1370080804236328965	HamiltonRambler			1572944652193665024	🚲Cycling the Downtown Dundas Loop🚲https://t.co/sY9yhetQVu This loop in #HamOnt consists of York, Hatt, Bond &amp; Park Streets It is a safe way around the commercial district &amp; has some protected lanes. Also in this video is how to connect to Cootes Trail via King St E &amp; Olympic Dr https://t.co/DuxyCN4lkw	2	Hamilton, Ontario
22-Sep-2022 15:40:09	1151144831277764615	vianova_io			1572943839324692483	What better moment than #WorldCarFreeDay to announce our #AI tool for #CO2 reduction 🍃 helping cities &amp; operators efficiently curb transport CO2 emissions by identifying areas where 🛴🚲🛵 can be deployed to maximise chances of mode shift from private 🚗 https://t.co/nPtA49BVa0	2	Paris, France
22-Sep-2022 15:30:00	1531920360	ITDPUS	1304835586319155200	CarFreeBoston	1572941282799800320	Celebrate World #CarFreeDay today by joining @CarFreeBoston for a #rebelride around Boston &amp; imagining a city that prioritizes pedestrians, cyclists + public transit over the private automobile 🚍🚲 #InvestinTransit #ClimateCantWait #StreetsforAll https://t.co/uEout8af4P https://t.co/nWIT6udSf4	0	Boston & Los Angeles & NYC
22-Sep-2022 15:29:38	69941209	BikeBikeYYC			1572941190349324288	So, to stay positive and offer solutions, here are some things they could do without much effort. 🚇Make transit free for the day 🚲Setup free coffee spots downtown for people wheeling and walking 🎒Encourage families to walk and/or bike to school	2	Calgary, Alberta
22-Sep-2022 15:15:31	1270316905740599297	itisotherside	819312344543166465	TUMInitiative	1572937638969221124	@TUMInitiative @EuCyclistsFed @JillWarrenECF @copenhagenizers @Cycling_Embassy @FahrradClub @CyclingEmbassy @WorldWinterBike @CyclingCities @Bicycles4Dev @BikeRecyclingMX @transform_zero @GlobalStreets Believe, apart from urban, nowadays suburban also picked the tool...🚲..to ferry themselves because of fuel price. Truth is,not all. Some are on healthy issues &amp; on behalf of climate also. Chang…	0	India
22-Sep-2022 15:14:55	136435486	bikedenton			1572937488901230593	Happy #WorldCarFreeDay, Denton! When people can safely travel by 🚲🚶‍♂️🦽🚌, we: - Decrease⬇️ air pollution, noise, congestion, traffic injuries and transportation costs for households and the city; - Increase⬆️ inclusivity, health, safety and fiscal/environmental sustainability. https://t.co/DWcLah6AIb	1	Denton, TX
22-Sep-2022 15:13:26	1285065498422648842	MissCyclingNow			1572937115985498113	BIKES &amp; BITES GROUP RIDE: 🎉 Sat Sept 24 @ 1:00pm from 📍Mississauga Valley CC to the 2nd Jaguar Valley Block Party (Info 🔗: https://t.co/uhhzgbymLz) 🔄 9km 🚴🏿🚴🏼‍♀️🚴🏾‍♂️ GPS Map 🧭🗺 + 🆓️ Registration 🔗⤵️ #BikeMississauga 🚲 https://t.co/blIuo0htNk	2	Mississauga, Ontario
22-Sep-2022 15:05:21	334295000	cdialliance			1572935080762540033	3. #CarFreeDay 🚗Be conscious of the impact of travel, is a virtual meeting an option? 🛣️Consider car sharing with people in the same building or town you are travelling to. 🚌Use public transport – not always easy at the moment. 🚲If you’re close enough – get on your bike!	0	Leeds, England
22-Sep-2022 15:04:39	109627705	Sustain_City	105153020	CycleConfident	1572934904614195207	7/7 Dr Bike 🚲 Still unsure about the best way to travel to campus? If you are thinking of cycling why not bring your bike to Northampton Square on Friday 30th September to get a free check up from @CycleConfident 📍Northampton Square ⌚️10am - 4pm 💻 https://t.co/oPm5D9LvA6	0	London
22-Sep-2022 15:00:11	14115234	KerryCoeo	1477069163721998339	citythreadorg	1572933780062736389	COOL NEWS ALERT 🚨@citythreadorg is changing the way that cities across America move, connect, and thrive. This exciting new grant program will accelerate that work in 10 communities. Learn more and apply now! 🚴‍♀️🚴‍♂️ https://t.co/wj5EYKSc48	0	Tennessee, USA
22-Sep-2022 14:57:17	1058002482	baxcompany			1572933049934876674	"Change the narrative from focusing on the tool (ie the bike or cycle route) to how design &amp; policy decisions around the tool influences quality of life."🚴 Celebrate #CarFreeDay with #mobility &amp; #HealthyCities insights from Melissa &amp; Chris Bruntlett 👇 https://t.co/MI8RInzYxM https://t.co/QpovX4V4uK	10
22-Sep-2022 14:37:39	1915949486	TimesNewRomanIT			1572928108780572672	Today is #worldcarfreeday ! 👍 😀 #September22 We were a one-car family, but now we are a no-car family. 😎 Living in #Valencia 🍊a beautiful, walkable 🏃‍♀️ bike-friendly 🚲 city, we do not need a car, 😅 #spain 🇪🇸 https://t.co/SPs09Ft4st https://t.co/5V8NEkuJMz	2
22-Sep-2022 14:30:01	1017422887496699905	GreenerGtrMCR			1572926186635677696	🚲Wythenshawe's new cycle hub is set to open on Saturday 24 September. Providing a safe space for residents to practise cycling in a traffic-free environment, it's hoped the hub will encourage #cycling and #activetravel in the city region. https://t.co/n4drvRT40a #Manchester	0	Manchester, England
22-Sep-2022 13:27:54	1366669496245571584	uaeclimateenvoy	408338751	expocitydubai	1572910554704117762	#DidYouKnow: Expo City Dubai is a climate-friendly, car-free city! An inspiration and a blueprint for the cities of the future! This #WorldCarFreeDay, let's park our vehicles aside and try out different, more sustainable modes of travel 🚴‍♂️🚶‍♀️. @ExpoCityDubai https://t.co/XTFLo6nFAw	3	UAE
22-Sep-2022 13:23:42	436634306	emilie_events	14585528	freiburg	1572909500566216705	This is amazing. I just learned so much about @Freiburg! So glad the city is getting back on the right track (and such a shame about those gorgeous old buildings and the forest). 🏦🌳 Happy #CarFreeDay2022. 🚲 https://t.co/IKRdyWgFvd	0	Freiburg Im Breisgau
22-Sep-2022 13:07:58	1151805417816809477	Kaila_eu			1572905541147529220	Have you changed your mode of transport recently? 🏃🚗🚴‍♂️ Today marks the end of European Mobility Week 2022🇪🇺, an event that nearly 3,000 cities in 47 countries have joined. 👀Find out more in our new blog post!😊 #BetterConnections #MixandMoves https://t.co/yeaH4EE9q8	0	Europe
22-Sep-2022 13:00:02	109670393	austinmobility			1572903544725811200	Help decide how to prioritize the location of new urban trails, bikeways, and pedestrian street crossings.📍🚲 Give your feedback now through Oct 23. https://t.co/qLFb9Qhdkv #ATXWBR	1	Austin, Texas
22-Sep-2022 12:59:59	741048929735872513	HSscorecard			1572903532725997568	On #CarFreeDay, here's a quick summary of your local London borough's tweets about the day, events to join in &amp; actions you can take! 💚🚶🚲🚏🚌🚋🚃💚 #Camden: give #carfree a go https://t.co/3nKoCcLUS5 #Hackney: bike check, #playstreets https://t.co/nQRWpetpPS	5	London, England
22-Sep-2022 12:41:07	288189150	FurnitubesUK	18045594	livingstreets	1572898781552865280	The road in #DulwichVillage was closed to improve air quality - adding #seating and #planters to make the #publicspace more pedestrian-friendly - a fitting project on #carfreeday @livingstreets 🚲🚶➡️ https://t.co/JHBLZMLkxV https://t.co/Q547JOEYzt	0	London, UK
22-Sep-2022 12:40:43	1132215789245882369	carboncopy_eco			1572898683045269505	It's #WorldCarFreeDay 🚴‍♂️ What #ActiveTravel projects are taking place in your local town/city comment and let us know in the comments⬇️ Here's a whole range of #lowcarbon projects, from councils to businesses to local community action on our website: https://t.co/kMPN9YowYZ https://t.co/J6G4SHmF4d	0	Britain
22-Sep-2022 12:31:53	17041719	LewishamCouncil			1572896460534059008	Today is #WorldCarFreeDay! We're helping create a #GreenerLewisham by: ⛹️ Supporting Play Streets across the borough 🏫 Rolling out 48 School Streets to help children walk and cycle to school safely 🚲 Installing over 100 bike hangars https://t.co/v5c7Jv3Gtu	15	Greater London, London
22-Sep-2022 12:11:15	465366213	grspartnership	38146999	UNEP	1572891267486584833	Today is World Car-Free Day! 🚶🚴‍♀️ According to the @UNEP, every 22 September is an opportunity for motorists to choose to walk or cycle and leave their car at home. Let's promote cleaner air, healthier habits and safer cities. #WorldCarFreeDay https://t.co/vL3YA0mbFE	3	Geneva, Switzerland
22-Sep-2022 12:08:46	160734060	THANASIGOUNARIS	49017811	Gregorydoucet	1572890642749046785	europeangreens: 🎉 On World #CarFree Day, we’re celebrating our Green mayors and elected officials leading the way in making cities greener, safer and cleaner! 🚲 In France, @Gregorydoucet from member party @EELV has made Lyon more walkable and bikeable. https://t.co/VUIRuoPSFX	0	Ελλάς
22-Sep-2022 12:06:59	29958529	europeangreens	49017811	Gregorydoucet	1572890192234643457	🎉 On World #CarFree Day, we’re celebrating our Green mayors and elected officials leading the way in making cities greener, safer and cleaner! 🚲 In France, @Gregorydoucet from member party @EELV has made Lyon more walkable and bikeable. https://t.co/T1L1ThEgRp	25	Brussels, Belgium
22-Sep-2022 12:00:02	82870489	EdinburghGreens			1572888444866822144	Good morning from the City Chambers! 👋 Our Green councillors are attending Full Council today. Follow along for discussions of: 🚲 Cycle training 💬 Freedom of speech 🏠 Rent freeze 💷 Tourist tax 🩸 Sanitary bins ⚡️ EV charging 🏛 Young people’s participation &amp; more! https://t.co/hLf0JvDgBA	8	Edinburgh
22-Sep-2022 11:56:17	552237170	MattPinder1	1479163997588963329	BetterSouthKeys	1572887499986579456	Living my best #WorldCarFreeDay today: - transit downtown for a site meeting for a bikeway under construction - lead a professional training on cycling infrastructure design - meet up with the @BetterSouthKeys team to rehearse our transit plaza park visioning event 🚲🚌🚊🚶	2	Ottawa, Ontario
22-Sep-2022 11:50:04	711030662728437760	steemit			1572885936072929280	Does your city have any travel/tourism businesses🚂🚃🚲🚋🎢🎠🛺⛴️🎡 worth exploring? 🙌👏Check out this post &amp; join the #Steemitians on a virtual trip to El Teleférico de Mérida (The Merida Cable Car)!🥳🥳 https://t.co/izEJFY19Zm	4
22-Sep-2022 11:36:19	819312344543166465	TUMInitiative	25108596	WRIRossCities	1572882475021639681	This report by @WRIRossCities shows that with effective management and safe infrastructure, dockless bike-share systems can be an excellent last-mile urban mobility solution! 🚲🚴 Read full report in English or executive summary in Chinese here 👉 https://t.co/E1M6sLNQxV https://t.co/4z3zHP31kf	1	Global
22-Sep-2022 11:34:18	486418551	Deveho1			1572881967301132297	At DEVEHO we are committed to being environmentally responsible. Based in major cities such as Paris, Lyon or Bratislava our teams travel to offices mainly by bike or public transport. 🚲 So ride with us! 🚲	0	FR-ES-CH-CZ-HU-NL-SK-RO-PL
22-Sep-2022 11:27:49	22903129	MSI_Images			1572880336404480002	🚶🚴🚌 Today is #WorldCarFreeDay! The aim is for those in cities to leave their car at home and walk, cycle or take public transport - let these #F1 drivers show you how it's done! 😉 https://t.co/URdc0E7rBY	1	England, United Kingdom
22-Sep-2022 11:12:07	588398451	PedalPowerPPA			1572876384283856896	📲If you not yet a paid-up PPA Member, now is your chance. Become a PPA member here: https://t.co/151fZhs8YE 🚴‍♂️Read more here: https://t.co/K2DeU4EoXi https://t.co/dvJPha9hlm	0	Mowbray, Cape Town
22-Sep-2022 10:56:14	2850716123	VelocitySeries			1572872389569937408	The Velo-city 2023 Leipzig website is up and running! 💻🚲 Check it out: https://t.co/sDe829KpUk PS: Don't forget to submit your abstract by 31 October. #VC23 https://t.co/jbIaDOCzJf	5	Leipzig, Germany
22-Sep-2022 10:55:00	1377704398860779520	best_edinburgh			1572872076347817984	If it was up to us, Car Free Day in Edinburgh would be a glorious celebration of moving around the city by foot, bus, wheelchair, tram, cycle and other sustainable transport modes. #CarFreeDay🚶‍♀️🚌👨‍🦽🚎 🚲🛴🏇 🚡🚉 (1/3)	21
22-Sep-2022 10:54:50	880329772890439681	metya_nur	17607201	mardoto	1572872037118668800	I want talk to you again, Pak @mardoto. I need talk privately.🙂 I will work for 3 months later in simple city 🚲, special region of Yogyakarta. I will be there in Yogyakarta with my teamwork. I will take a picture 📸 if I have been there. https://t.co/yjO6O6QCPD	0	Depok, Jawa Barat
22-Sep-2022 10:54:34	880329772890439681	metya_nur	17607201	mardoto	1572871966968942593	I want talk to you again, Pak @mardoto. I need talk privately.🙂 I will work for 3 months later in simple city 🚲, special region of Yogyakarta. I will be there in Yogyakarta with my teamwork. I will take a picture 📸 if I have been there. https://t.co/xjLMMQwiIs	0	Depok, Jawa Barat
22-Sep-2022 10:47:06	271004511	SmartCityexpo			1572870088453242880	🚲🚌🚶‍♀️Happy #CarFreeDay! Building protected #bikelanes is key to creating #sustainable and #healthy cities! Are you happy with your city's #cyclinginfrastructure? #SustainableMobility #ActiveMobility #Cycling https://t.co/ARSEfp8ba1	0	Barcelona, Spain
22-Sep-2022 10:35:25	948621816830005248	LessWasteLaura	2428522513	nextbikeUK	1572867148627812352	Today is #WorldCarFreeDay 🚶🏻‍♀️🚲🚆 Why not think about the shared transport options near you to reduce your car usage? Like these city bikes!🚲 @nextbikeUK https://t.co/K4iHiD7MkX	6	Scotland, United Kingdom
22-Sep-2022 10:30:03	294028805	EURLex	157981564	EU_Commission	1572865798615728130	Today is #CarFreeDay The @EU_Commission actively supports sustainable urban mobility planning, which promotes a shift towards cleaner ways of city travelling. Read the Action Plan on Urban Mobility on @EURLex 🚴‍♂️ https://t.co/SOGs7sBabp https://t.co/ouGmHlqhpW	2	Luxembourg
22-Sep-2022 10:28:27	84405106	PlanetKorriban	522298732	HansGutbrod	1572865396822212610	@HansGutbrod Maybe jams are part of City hall green strategy? :))) I was using 🛴 sometimes. Although Tbilisi is not a very 🚲 🛴 friendly.	0	Horuset
22-Sep-2022 10:27:25	952559286990893058	fluctuo			1572865137811550208	The #CarFreeDay2022 is today! 🚙 ⛔️ Choose to cycle, scoot, walk or take the public transit - it’s good for you and our planet! 🧐 Curious of how shared-micromobility is doing this European Mobility Week? Check out our amazing dashboard 🚲 🌍 🛴 👉🏼 https://t.co/BT8GLMO151 https://t.co/o4O1jbmjpx	0	Paris, France
22-Sep-2022 10:20:14	1100052393901940737	_tomorrowcity			1572863330049757185	🚲🚶🚌 Is it possible to have a car-free city? That's the aim of today's #CarFreeDay, a part of #MobilityWeek! What does the future hold for cars in cities? Will cars end up disappearing?https://t.co/MC2k2fL4Bw	3	Barcelona, Spain
22-Sep-2022 10:06:20	1368957571609092099	FastTrackMobi			1572859829798211584	FastTrack will be delivering a Fast PITCH today at #UMD22 to highlight the project achievements so far🚴‍♀️🚶🏼‍♀️🚎 Learn how we’re helping cities #accelerate the rollout of sustainable #mobility innovations! Come check us out: ⏰ 11am 📍Rotunda Room https://t.co/dI8kv4prV0	1
22-Sep-2022 10:01:36	166496628	CrownGateWorc			1572858638821396480	Today is Car free day 🚶‍♀️ Why not use your bike instead of your car when visiting Worcester city centre and park it in the free secure cycle storage facility at Crowngate whilst you shop 🚲 https://t.co/VHjUzMtssg	6	Worcester, UK
22-Sep-2022 10:01:07	1365237121179672576	WeBalkans			1572858516842610688	Cycling around Podgorica 🌞 sounds like a great idea, but there are some dangers. A grassroots organisation wants to change that with #EU funding to make #Montenegro's capital safe✋🛑, visible and fun for #cycling🚴‍♂️. Read our story 👉https://t.co/7IdL0V8ynI #EUandYOU #WeBalkans https://t.co/KBSV41M5mq	3	Western Balkans
22-Sep-2022 10:00:19	339012345	ERSCharter	126596936	mobilityweek	1572858316765921280	In this year's @mobilityweek we also celebrate #CarFree Day!🚶‍♀️🚲🌳 Go out for a walk and enjoy the car free roads in your city! Make sure to tag us in your activities for the day and let us know how you're celebrating it! @Transport_EU #ActiveTransport #MixandMove https://t.co/eAfPqTX0rf	3	Europe
22-Sep-2022 09:30:05	40887253	ExploreKent			1572850709430947842	It's #CarFreeDay today: how will you be taking part? 🚲🚶‍♀️ If you're looking for tips and ideas including town maps and active travel routes, 👇head to the Active Travel tab on our website 🌍 https://t.co/LM3kLYCGgu #ActiveTravel https://t.co/Lk07MVQf8f	0	Kent, England
22-Sep-2022 09:22:02	959574252	UNDP_Uzbekistan			1572848680394457090	Meet Alpamis &amp; Elmurod, our colleagues who have been cycling to/from work every day for the past five months. We 👏🏻 to their #green choices! ❓And how are you moving around the city today on #CarFreeDay2022? 🛴🚲Send us your #CarFree photos in the comments! https://t.co/pJWgszPp9d	4	Tashkent, Uzbekistan
22-Sep-2022 09:21:32	4001356943	RMITEurope	23570919	fmrock	1572848554686947328	On #WorldCarFreeDay how exciting to hear @fmrock 's vision to increase #bicycle use in #Chennai! 🇮🇳 Chatting with Jan Scheurer @RMIT_CUR he highlights the need for major behavioural change to move away from non-motorised #transport in this city of 9 million people 🚴‍♂️ https://t.co/UpTPmk2ZZ2	0	Barcelona, Spain
22-Sep-2022 09:15:00	2840220508	BNPP_PF	14159148	UN	1572846910557155328	🚲 It's #WorldCarFreeDay! It is a #worldwide initiative to encourage motorists to take a break from driving and explore alternatives. A great opportunity to reduce air pollution... So, what will you choose today? @UN @WHO #Transport #Air #Cities #Health #UN #Environment https://t.co/smhTUebFgk	2
22-Sep-2022 09:00:16	37934846	WTGTravelGuide			1572843205778890752	Amsterdam and Copenhagen are well-known 🚲 bike-friendly cities, but we can name 11 other cities that also promote cycling. https://t.co/AcUB3gASEX #bicycle #bikeshare https://t.co/alPeXWxcht	0
22-Sep-2022 09:00:02	286079802	EuCyclistsFed			1572843143904403456	Happy World #CarFreeDay everyone! 🌍🥳 Car-Free Days show us the immediate benefits of reducing our reliance on cars, with up to a 90% reduction in air pollution in cities! So leave the car at home today, start #cycling! 🚲 Check out our article below 👇https://t.co/pF1a1mlSb7	52	Brussels, Belgium
22-Sep-2022 08:59:59	23746445	axainsurance			1572843130642219009	It’s Car Free Day, so we’re challenging you to give up the car for the day and jump on your bike instead! But, how do you stay safe on the roads? Follow our handy guide on top tips for safe cycling 🚴👇 https://t.co/faogyLspIs	0	London, United Kingdom
22-Sep-2022 08:57:55	1278625875747991553	MoveAsOnePH	4777148833	NLinPhilippines	1572842611320459265	Jedd Ugay, representative from @NLinPhilippines , shares how in Netherlands, they realized that the more car centric their city is, the more dangerous it is for their residents. 🛑 In the Netherlands, there are more bikes than people! 🚴‍♀️ https://t.co/9Wcjf3OeAK	2	Philippines
22-Sep-2022 08:45:42	3302584931	UrbanFutureConf			1572839539013726208	Happy #CARFREE day #CityChangers!🎉 What are your best tips for going car free 🤔, especially during the colder months? 🚲 ❄️ You can help other citychagers by leaving a comment with your answer. 😀 #urbanfuture #mobility #greenmobility #bike #biking #city #greencity https://t.co/YGe65UgQ8M	3	Graz, Österreich
22-Sep-2022 08:34:10	4001356943	RMITEurope			1572836637268140032	Happy #WorldCarFreeDay! We're currently livestreaming with urban experts in Australia, Spain and India on air quality for the cities we need – join us! https://t.co/4um3ej6CQd 🚴‍♀️🚶‍♀️🌿 https://t.co/f0OG7q4geW	0	Barcelona, Spain
22-Sep-2022 08:27:54	1010853091	GP_Award			1572835058121056256	As it is World Car Free Day today, we would like to present you CircularBIKE🚲 So far it is only a concept, but we are impatient to see it develop further! CircularBIKE is transforming Tetra Pak into a recycled raw material, then converting it into urban bicycles. https://t.co/9o2oD0BmNA	2	Berlin, Germany
22-Sep-2022 07:57:20	132744635	aussiewongm			1572827364672696320	I may have just ridden across town with a complete 4 burner BBQ loaded in the front of my cargo bike. 🚲	0	Melbourne, Australia
22-Sep-2022 07:24:11	1570982168746426370	SteveMccrea5	26692199	miketomalaris	1572819025075195904	@miketomalaris Hi Mike, big thanks from a local for talking so positively about our beautiful city. Really enjoying the whole 🚴‍♀️ experience up close. 🤞for a great weekend to showcase the coast and the mountains Cheers Steve	0
22-Sep-2022 06:02:35	1535517860960907264	OffordRoad			1572798489284775938	Well said 👇 Cities should be reclaimed for people with a focus on building infrastructure for walking, wheeling and cycling 🚶‍♂️👩‍🦽🚴‍♂️ https://t.co/LaAtDEnoju	0	Islington, London
22-Sep-2022 03:17:23	1429466516886523904	CReynoldsWR			1572756916132278272	Lastly, all candidates showed support for improved cycling &amp; pedestrian infrastructure as well as green spaces which is desperately needed for us to be a functional growing city. 🏞️🛝🚶🚴	0	Kitchener
22-Sep-2022 01:17:25	289153196	PanukuAKL			1572726722444767232	Today is #WorldCarFreeDay... Every year, Tāmaki Makaurau/Auckland joins thousands of cities around the world in recognising Car Free Day. It might be World Car Free Day today, but any day is a good day to go car free.🛴🏃‍♀️🛹🚲🚌 https://t.co/NSkfzO3kIc	1	Auckland, NZ
22-Sep-2022 01:00:23	1450766347	ArowanaCo			1572722438059737089	Every year on September 22, cities across the globe celebrate World Car-Free Day! 🍃 #WorldCarFreeDay is a global initiative to promote alternative modes of transportation and encourage people to think about how they move around their cities. 🚶‍♀️🚴‍♀️ https://t.co/QUGxEEjsEH	0	Sydney, Australia
22-Sep-2022 00:59:42	22730752	georgehahn			1572722267397980161	In terms of getting around #NYC with the U.N. General Assembly in session (and with the president in town), the bicycle won. Hands down. 🚲 #CityLife #EffectiveLiving https://t.co/YvV0s7hwrv	15	New York, NY
22-Sep-2022 00:58:09	1527703957136625665	NoMoreBikeLanes	1098251591499411456	c_rless	1572721875167612928	@c_rless @BikePortland @PDXParksandRec @KCMO311 touché :) we never claimed Portland as our #HomeRoads, but just like Urban Renewal was a NATIONAL urban planning fad, so is the bike lane fad national in scope, thats why we are a national grassroots org of regular cyclists riding regular 🚲 on regular roads. 🚲 safe :) https://t.co/o0Crtjuvzi	0
22-Sep-2022 00:31:30	2981503763	mario_mancebo			1572715170300047361	⚽️MANCHESTER CITY GYM TRAINING ✈Saltos bipodales asistidos por elastic band 🎯Single leg Side landing after being pushed ⤴️Double leg box jump 💥Footwork ⚡Step up venciendo elastic band 🧠Superficie inestable monopodal ✍MD + 1 group: 🚴‍♂️Bike. Aeróbico bajo impacto ✅Mobility https://t.co/PZl9CeXbPH	94
22-Sep-2022 00:05:49	2998674149	Sir_Alan_			1572708705564774401	Went to town for an after dinner stroll, had a tiny interaction with a random cyclist. Idk if he was a native or tourist but here's how it went... 🚴‍♂️: Where are you from? Me: The UK 🚴‍♂️: United Kingdom, England? Me: Yes 🚴‍♂️: I'm sorry for your Queen Me: Thank you 🥺 #Kos #Greece https://t.co/UGpPiOpFZv	0	United Kingdom
22-Sep-2022 00:02:15	1076041527523229696	CasinoCapital			1572707809740963841	Pretty cool how you can do the whole route from 2 major cities without riding on a road at all, and it's totally flat! 🚴 https://t.co/PMy9Ic5OCw	0	Edinburgh, Scotland
22-Sep-2022 00:00:30	93892158	peopleforbikes			1572707369297100800	PeopleForBikes, in partnership with the Wend Collective, set out to accelerate the construction of safe &amp; complete 🚲 networks in 5 U.S. cities through the #FinalMile program. ⬇️ #AustinTX #PittsburghPA #ProvidenceRI #NewOrleansLA #DenverCO Learn more: https://t.co/ij4Bh4oUkp https://t.co/HPskyRuS05	1	Boulder, CO
21-Sep-2022 23:39:01	56586712	StJohnsNow	19364978	Zipcar	1572701961702490113	Celebrate Car-free Day by entering @zipcar’s giveaway! 3 prize winners will win $1,500 in prizes to help them get around their city! 🚲 🚲 🚲 𝟙 Follow @zipcar 𝟚 Like their car-free post 𝟛 Comment the city (or school) you’re going to car-free in https://t.co/vducK6N398	1	Queens, NY
21-Sep-2022 22:59:43	1479856917036081161	creative_abz			1572692069071876097	New @KMGYeah mural in progress for Aberdeen Cycle Forum to help promote cycling and healthy lifestyle choices. Aberdeen would be a great cycling city but the council are too scared to change anything cause people love their cars. Maybe the new administration will but… 🚲 https://t.co/PnevyMRv4Y	9	Aberdeen, Scotland
21-Sep-2022 22:19:16	556043665	InvestPickering	844085900	Durham_Transit	1572681890405941252	When visiting #Pickering’s waterfront area – how do you get there?🚶‍♀️🚲🚌🚗🚕 The City is working with @Durham_Transit to assess demand for public transit access to Pickering’s waterfront, and we want your feedback! Take the survey➡️ https://t.co/kwJFVPVnx4 https://t.co/fvKXhv0uWK	2	City of Pickering
21-Sep-2022 22:16:17	2346247807	ondanceatron	3424537337	lisa_burry	1572681140498206720	Transition defense ✅ Proposal defense ✅ Up next: candidacy!⚙️ Celebratory lunch and a 🚴‍♂️ in this gorgeous city Grateful for amazing mentors. The work to move a person through a PhD is immense, and something I did not fully comprehend before getting to this point. @lisa_burry https://t.co/hDcCQK4nY2	0
21-Sep-2022 22:11:34	1202889912858619904	NKejin	984848801436487680	FMTreq	1572679954533425152	@FMTreq What a coincidence. I’m moving to Deventer in two months, hometown of Go Ahead Eagles😄. It’s only 12 minutes away, by bike 🚲 https://t.co/srkDS8OCGt	0	Deventer, Nederland
21-Sep-2022 22:02:27	18789843	heritagetoronto			1572677659813117952	🚲 Last chance! Join us for a free #HTtour of our waterfront #TOheritage on SAT. On this leisurely cycle, we'll visit the parks, beaches &amp; landmarks that span our lakeside trails &amp; learn how Lake Ontario has shaped our city's history. Spots are limited: https://t.co/Vsp22doWtQ https://t.co/oyjOikKUnn	0	Toronto
21-Sep-2022 22:01:10	1552002713197715458	ParksOnABike			1572677334263529473	Fresh Kermit on Schermerhorn in Downtown Brooklyn from my ride in this morning, here’s to hoping the new, bidirectional lane comes soon (and isn’t always blocked by cars) 🚲 https://t.co/8HSNzo5Uv1	2	Brooklyn, NY
21-Sep-2022 21:14:54	144561204	pierluigirufo			1572665691672612875	Greener, quicker and lower probability of finding stupid vans blocking bike lanes. 🚚&gt;&gt;🚴 "It’s Time for Cities to Ditch Delivery Trucks for Cargo Bikes" https://t.co/O9B7gRoqN4	1	Berlín, Alemania
21-Sep-2022 21:11:09	625668578	farfel54	14247236	funder	1572664748122017793	@funder @3ChicsPolitico I agree that 🕴must be arrested for getting in the WAY of 🚴‍♂️🚴‍♀️🚴🏍🛵🚲🛴🛸s on the sidewalks of New BEDLAM City. CLOCKWORK Tricycle-o-path🤖 careeening in mein 🙃 at will from Hoyt Playground to Bohemian 🍺🛖🎪	0	Polo Grounds
21-Sep-2022 20:56:56	94284381	JillWarrenECF	286079802	EuCyclistsFed	1572661173044281344	Want to share how you are #LeadingTheTransition with 🚲at @EuCyclistsFed's flagship Velo-city conference in #Leipzig 🇩🇪, 9-12 May 2023? Submit your abstract 👇👇 https://t.co/ez1qn4oMEv	7	Brussels, Belgium
21-Sep-2022 20:53:52	1681416950	frkkymkc	201218863	FatmaSahin	1572660400528949249	#EuropeanMobilityWeek 2022 Reception hosted by @FatmaSahin President of the Union of Municipalities of Türkiye @TBB. For a sustainable and healthy urban transport and future, carbon emission reduction, mobility&amp;cycling! Mobility: Fertilty! 🇹🇷🚲🇪🇺 @ABBaskanligi @EUDelegationTur https://t.co/ZdeAIhTK8G	9	Brussels, Belgium
21-Sep-2022 20:00:29	1116367214251315201	CI_Rising			1572646963241259008	GOOD NEWS! At our June meeting, some City Island Cyclists commented that the pedestrian/bike path on park drive needed to be refurbished. We reached out to NYC DOT and they have added this site to their refurbishment schedule for the year. 🚴‍♀️🏃🏽‍♂️ https://t.co/I8tKqHsbDi	1	City Island, Bronx
21-Sep-2022 19:30:17	263246710	kathietovo			1572639365184065536	🏃🏽‍♀️🚲🛴 Trails, bikeways, and sidewalks are a BIG part of Austin's mobility future. Let the City know how you'd like to get from Point A to Point B by filling out the ATX Walk Bike Roll survey by Oct. 23: https://t.co/IGe8IhWXSn	0	Austin, TX
21-Sep-2022 19:03:31	1901421109	SVCChamber			1572632630759145475	🚴‍♀️ Join the City of Santa Clara for a virtual community meeting to hear about potential parking removal and added bike lanes on Lafayette St. between Memorex Dr. and Parker Ct. 📅 Thurs., Sept. 29, 6 - 7:30pm 💻 Zoom Link: https://t.co/AF2YfcDjkN Visit: https://t.co/1OOBJghCbI https://t.co/FmLdYhsZSJ	0	Santa Clara, California
21-Sep-2022 19:01:22	243438630	BlueLakesRoad			1572632088578490368	So incredibly happy for all the residents of Summit and Eagle Counties to have this incredibly talented surgeon and excellent human being returning to town!! It’s an amazing time to be a hip/knee in the mountains 😃😃🎿🚴 https://t.co/hrdPmvQwDQ	0	Colorado, USA
21-Sep-2022 19:01:16	801550962	ttvomaha			1572632063047614466	Have you heard of the Market-to-Midtown bike trail? 🚲Great way to get active and explore our beautiful city. https://t.co/CGhnNMIvgy https://t.co/TWXm0iFBbM	0	Omaha
21-Sep-2022 18:40:06	58536467	CityofGresham			1572626735983894531	Grab your helmets and head on down to Gresham's Bike Rodeo coming up this Saturday, September 24th! We'll be at Main City Park from 11am-3pm with an obstacle course and even basic bike repairs thanks to Bikes for Humanity. It's the perfect way to spend the afternoon! 🚲🚲🚲 https://t.co/DW6maoSyat	0	Gresham,Oregon
21-Sep-2022 18:15:27	48055409	Matthias_Ring			1572620534529298436	quick fictional ideas for reclaiming urban spaces in #Hamburg with image generation via AI #stablediffusion Nordkanalstraße view to the east 🙂 🚲 Tomorrow is World #CarFreeDay - a great day to ride your bike! #autofrei https://t.co/85XyPGHONf	0	Hamburg, Germany
21-Sep-2022 18:02:41	15748493	wfcouncil			1572617318185996289	It was a summer of cycle fun 🚲 for children across the borough 🤩 Across the five weeks and at five locations a total of 150 children attended and received free cycle training. More info 👉 https://t.co/R8kbuleyis #WorldCarFreeDay https://t.co/YmyzI0u2M1	1	Waltham Forest, London, UK
21-Sep-2022 17:53:27	4919741009	Mozz74Jones			1572614997829910529	Could you give up your car for a day...? Liverpool City Council are promoting a Car Free Day on Thursday 22nd September... 🚗🚶‍♀️🚲 https://t.co/cu1HdgknAM	1
21-Sep-2022 17:44:43	104620152	eskubi	428867461	CIVITAS_EU	1572612797787152387	Time flies!!! Ten years since the CIVITAS FORUM 2012 in Vitoria-Gasteiz. A decade on the move… 🚶🏾‍♀️👩‍🦼🚲🚌🚉🚖 #UMD22 #UrbanMobility #conference #mobility #sustainable #urban @CIVITAS_EU https://t.co/PPtXvea1Pq	0	Vitoria-Gasteiz, España
21-Sep-2022 17:38:57	1402400448707928064	JMBKingPleasure	80374332	Citibank	1572611348583809024	We're excited to partner with @Citibank in launching a special edition to the fleet of NYC #CitiBikes this week! Tag @JMBKingPleasure when you hop on for a ride around town 🚲 #Citibank #CitiBike #ProudSponsor #NYCBikeLife #JeanMichelBasquiat #BasquiatKingPleasure https://t.co/MLuJfpyu0J	1
21-Sep-2022 17:26:54	1571180647036616707	TBNedo	1488892545874771979	TakeBackNaija_	1572608314508455939	Benin city is warming, up oooo!!!!!!!!......🕺🕺🕺 ARE YOU COMING?!......🚴🏂🏄🪂 @TakeBackNaija_ @Jack_ng01 @AishaYesufu @FS_Yusuf_ @firstladyship @Coalitionforpo @iciEventz https://t.co/88Op7gWecQ	1	Benin-City, Nigeria
21-Sep-2022 17:23:53	806373653164212225	Yimbyindenver			1572607556685824003	We here at YIMBY Denver ❤️ our ⚡️🚲. Did you know that half of all trips – in all of Colorado – are less than 5 miles? E-bikes are a fantastic tool to stitch together our urban fabric. https://t.co/4cxFwFOkZn	0	Denver, CO
21-Sep-2022 17:17:14	752603264672272386	MyBikeAdventure			1572605882747482116	Evening social ride from B'ham City Centre - TOMORROW (22/09/22) Everyone welcome! 🚲🙂🚲🙂 👉 https://t.co/73p8pUp15g https://t.co/njr3gyolpH	0	Birmingham, England
21-Sep-2022 17:01:09	1528364154	CityPtbo	2174704897	CyclingHubPTBO	1572601835617406979	🚲Planning to cycle to PtboEnviroX this Friday? @CyclingHubPTBO will have their Bike Valet set up near the event entrance at Beavermead Park. Ride, park &amp; they will watch it for free. Visit https://t.co/42qQSdBseg for more info on getting there, including trails &amp; Transit routes. https://t.co/XzJ4WNPa0u	5	Peterborough ON
21-Sep-2022 17:00:21	408087047	ColoradoCTW			1572601634647166978	Our Community Partner, The City of Castle Pines is making some big moves with making their roadways safer for all! With the expansion of their bike paths they will create safer roadways for all cyclist and promote a healthy lifestyle! 🚴‍♂️ We are pro... https://t.co/3t94Vy2edK	0	Colorado
21-Sep-2022 16:53:13	1238965788587053063	shes_adollbaby			1572599838294020103	Got a chance to ride bikes across town. &amp; I had the time of my life! 😄🚲	0
21-Sep-2022 16:46:29	45842047	spin1038	768821454293069824	NOW_Ireland	1572598143056855040	@NOW_Ireland are supporting #WorldCarFreeDay tomorrow by giving away free 1 days tickets for their #NOWdublinbikes across the city🚲 Get your free 1 day ticket by signing up to via the #NOWdublinbikes app🤳 For more see https://t.co/T786yyakCw #SP https://t.co/A0CzHjPVbM	0	Dublin
21-Sep-2022 16:39:41	45842047	spin1038	768821454293069824	NOW_Ireland	1572596432015863815	@NOW_Ireland are supporting #WorldCarFreeDay tomorrow by giving away free 1 days tickets for their #NOWdublinbikes across the city🚲 Get your free 1 day ticket by signing up to via the NOW dublinbikes app🤳 For more see https://t.co/T786yyaSs4 #SP https://t.co/kh7bPuAKOq	0	Dublin
21-Sep-2022 16:06:35	54669260	larryvsharry			1572588100353949698	the best time to remove vans from cities is ten years ago. the second best time is now 🚲🌳 #DecadeOfTheCargoBike https://t.co/EPhykKfRT2	11	Copenhagen, Denmark
21-Sep-2022 16:03:48	25108596	WRIRossCities			1572587403327700993	Our colleagues at WRI China found that dockless 🚲-share systems 🚍Enhanced connectivity to public #transit 🚗Reduced carbon #emissions by replacing motorized trips 🩺Prevented thousands of premature deaths w/ improved #health https://t.co/QovZWqLL97	2	BRA, CHN, IND, MEX, TKY, USA
21-Sep-2022 16:00:13	16831522	CycleToronto			1572586501296488448	Don't miss out on the 2022 Big Toronto Bike Ride presented by Bike Law! We've still got spots open for our Scarborough Route this Saturday, September 24 🚲 🎉 Sign up today and start fundraising to help us build a better cycling city for all! https://t.co/M6ENFyIunz https://t.co/o5YA3dwraB	0	Toronto ON
21-Sep-2022 15:55:35	286079802	EuCyclistsFed	126596936	mobilityweek	1572585333270937600	Free bike lessons? Sounds good to us! As part of @mobilityweek, our Turkish member @tubidef is offereing free bike training at different points across the city of Adana 🇹🇷🚲 Find out more 👉 https://t.co/dWYxCkwvbY https://t.co/k4vWfjBKbX	1	Brussels, Belgium
21-Sep-2022 15:53:36	61155830	Royal_Greenwich	541142792	GLL_UK	1572584834119401472	We’ve invested in leisure centres in the borough with @GLL_UK . Cllrs @adel_khaireh and Pat Greenwell tried out the brand new spin studio at the #theelthamcentre kitted out with 55 bikes! 🚴 https://t.co/i4Rb3bNE6E	1	Greenwich, London, UK
21-Sep-2022 15:50:13	380816922	ECFEuroVelo	286079802	EuCyclistsFed	1572583984713826304	Both everyday 🚴‍♂️ and tourists have one thing in common: they need good conditions for #cycling! #EuroVelo @EuCyclistsFed 📥 If you live in #Germany 🇩🇪 you can take part in the @FahrradClub Bike-Friendly Cities' Rating by 30 Nov and assess the bike-friendliness of your city/town.	3	Brussels, Belgium
21-Sep-2022 15:45:45	752603264672272386	MyBikeAdventure			1572582860804231169	Make the commute count #JustRide Wanna get involved?? Join me tomorrow and jump on the #BikeBus from Kings Heath for a party pace ride into the city centre 🚲☕🙌 Find all the details here: https://t.co/57ZTAvhk5V https://t.co/LR42SxAmFa	0	Birmingham, England
21-Sep-2022 15:20:10	294729093	ISGLOBALorg	1062004421989752832	EITUrbanMob	1572576422669041667	🚧🚶🏿🚲 "Cities that are currently designed around cars—sacrificing living space, #CleanAir and quality of life—need to be transformed," highlighted María Paula Caycedo (@EITUrbanMob) at #ParkingDayBCN22. 🤳🏿 https://t.co/VCFd4EoXLJ #BetterConnections #UrbanHealth https://t.co/OilQUIplmZ	1	Barcelona
21-Sep-2022 15:02:26	26872682	citymississauga	86975600	saugaparksrec	1572571957425754113	Happy #NationalTreeDay! Interested in learning more about our urban forest canopy? This week, join us for #NationalForestWeek events like: 🚶Forest walk 🚲Cycling tour 🐛Invasive species control event 🌱Tree planting Register now: https://t.co/yUxfCx2OGr @saugaparksrec https://t.co/fEo55uzq38	2	Mississauga, Ontario, Canada
21-Sep-2022 15:01:50	45842047	spin1038	768821454293069824	NOW_Ireland	1572571809110802433	@NOW_Ireland are supporting #WorldCarFreeDay tomorrow by giving away free 1 days tickets for their #DublinBikes across the city🚲 Get your free 1 day ticket by signing up to via the NOW dublinbikes app🤳 For more see https://t.co/isFJETaf5I. #SP https://t.co/4IvYQNp9mo	0	Dublin
21-Sep-2022 15:00:01	25508529	WokinghamBC			1572571349641416704	🚴 There's still just over a week to share your views on proposals for better walking and cycling links across Wokingham borough. 🤔 Find out more and share your views with us by Sunday, 2 October at https://t.co/0QObm8164E https://t.co/rWbD2nqQTz	1	Wokingham, Berkshire
21-Sep-2022 14:51:05	1263907020	LRsusisiekimas			1572569099972280323	As part of #MobilityWeek, we are happy to present 🇱🇹 🚴 bicycle path map today, in cooperation with municipalities &amp; communities of cyclists. Expanding the current 🇱🇹 bicycle &amp; pedestrian infrastructure from 3000 to 5000 km – one of our key priorities. ➡️https://t.co/C03ViTBOaY https://t.co/RgEx5yGUmJ	2	Lithuania, Vilnius
21-Sep-2022 14:31:52	247474797	Paraic_Carroll	22132266	ucddublin	1572564267853058051	Stop by our Sustainable Commuting stand in the @ucddublin Student Village this week to learn about how to get to campus more sustainably, and pick up some free bike lights 🚴! @UCDEstates https://t.co/cBWvjKaxDu https://t.co/HlBskXNXXp	9	University College Dublin
21-Sep-2022 14:15:31	1336613246	planofattackbiz			1572560151202377729	It's time to turn back the clock in Lonely Hills: Downhill 'Vintage Vibes' We're thinking Downtown Abbey meets extreme BMXING... 🚲⏱️ Make sure to check out how you can join the fun down below! ⬇️ #IndieGaming #IndieGameDev #GamingNews #TwitchGaming #Twitch #gamers https://t.co/JLjMoB3YUU	0	Europe + North America
21-Sep-2022 13:59:54	588155140	LivingCoastUK			1572556223060537345	22nd September - Car Free Day ⛔ Why not explore our beautiful biosphere by bike with guided rides on your phone to suit all abilities? https://t.co/bZlVvzsBZA 🚲 #WorldCarfreeDay is an annual celebration of cities and public life, free from the noise, stress and pollution https://t.co/PUqw81ZG8j	1	Brighton Lewes Downs Biosphere
21-Sep-2022 13:35:00	106121623	EastleighBC			1572549953984946177	We want to hear your views on our new Walking and Cycling Strategy, which will help us to prioritise how, when and where we invest in measures to support walking and cycling in the Borough. 🚶🚴 https://t.co/BPdIjaQQBY	4	Hampshire UK
21-Sep-2022 13:30:33	271004511	SmartCityexpo	1100052393901940737	_tomorrowcity	1572548834898903041	🚲 #Cycling is the solution to so many of the challenges cities are facing! But building more #bikelanes is not as easy as it seems! How can cities do so without opposition, and will people use them? by @_tomorrowcity #SustainableMobility #ActiveMobility #MobilityWeek https://t.co/jOXL3dwboS	3	Barcelona, Spain
21-Sep-2022 13:13:55	458430808	josebesselink	81312262	mobimaw	1572544647276142592	@mobimaw gives a sneak peek of this years @ramboll green paper @Walk21Ireland What kind of 🚶🏻🚲data do cities need? what is available and what is the data gap? @rotterdam is one of the partners and we know data is about guiding change! https://t.co/SbsKsMsBIJ	2
21-Sep-2022 12:23:25	1268529201658937346	uni_corvinus			1572531938870853633	🚲 Tomorrow is #WorldCarFreeDay. If you don't have an own bicycle, use #MOLBubi, which is a quick and eco-friendly travel option in urban transport with 24/7 availability, and you can find these bikes next to the #Sóház. But you can use bike racks at our buildings, too. #CorvinUS https://t.co/aFgzW8u6DV	0	Budapest
21-Sep-2022 12:13:33	2513251249	sabutanawa	1377310071500193792	TheBriefLive	1572529457474473986	@TheBriefLive @CoWMunicipality @UNEP @MinistryofEnvi2 @SadeGawanas If only police officers and city police would patrol the streets on bicycles 🚲 and make sure the people are safe. And the police 🚔 would save on fuel ⛽ and keep the forces physically fit. 🤨🤔 2 birds 1 stone	0	Namibia
21-Sep-2022 11:49:53	296253874	Transport_EU			1572523500870696960	#UMD22: strong interest at dynamic, interactive session 💬💻on how Member States can support 🤝their cities as they implement Sustainable Urban Mobility Plans. 🚴🚎🚃🛴🚶Results will feed into upcoming Commission recommendation. #UrbanMobility #MobilityStrategy https://t.co/omGfu8dHkD	8	Brussels
21-Sep-2022 11:14:00	18760904	LovinDublin	768821454293069824	NOW_Ireland	1572514469946617856	Looking to cut down on spending and do your bit for Mother Earth? No better time to give city cycling a go 🌎🚲 #ad @NOW_Ireland https://t.co/ROrZxZ8yv4	2	Dublin
21-Sep-2022 10:57:11	712564869929824257	bikestudioin			1572510239035133952	Light and agile, the Leopard 26 is the perfect bike for tackling your daily commute or leisurely urban ride. 😎🚴 . #bikestudio #patrol #patrolleopard #leopard26 #mtbbike #bike #ride #Cycle #cycles #cycling #cyclist #cyclinglife #cyclelife #hybrid #stayfit #bicycle 🚴 https://t.co/q1cAynYyfY	0	Ludhiana, India
21-Sep-2022 10:44:43	421788243	LASOVEREIGNBIKE			1572507100089307137	Light and agile, the Leopard 26 is the perfect bike for tackling your daily commute or leisurely urban ride. 😎🚴 . #lasovereign #patrol #patrolleopard #leopard26 #mtbbike #bike #ride #Cycle #cycles #cycling #cyclist #cyclinglife #cyclelife #hybrid #stayfit #bicycle 🚴 https://t.co/5QYfxhT7Q9	0	Ludhiana
21-Sep-2022 10:20:01	420234784	euronewsnext			1572500885808320513	🚲 Is there a link between this city's ambitious public mobility planning and its status as Poland's 'happiest city'? In full 👇 #MobilityWeek https://t.co/e7tIL7NdGH	0
21-Sep-2022 10:11:47	259712037	StrathEstates			1572498812257849344	Such a great way to get active and explore our city! 🚴 https://t.co/0gvMwAqD7D	0	Glasgow
21-Sep-2022 09:20:58	1071319136	conndonovan9			1572486023447199746	Autumn in the city 🌅🍂🚲 https://t.co/4Vx0sODLrO	0	Cork, Ireland
21-Sep-2022 09:15:07	4001356943	RMITEurope	23570919	fmrock	1572484553838665730	🚲🚃🚶🏽‍♀️How do you get around your city? Tomorrow on #WorldCarFreeDay, we'll be hearing from urban transformation leaders incl the bicycle mayor in Chennai &amp; the co-creator of tree emails in Melbourne. Come along! https://t.co/CS4OlWk9yB @fmrock @Yvesi @RMIT_CUR @billiegc	7	Barcelona, Spain
21-Sep-2022 09:06:17	312028258	EUROCITIES			1572482329230348290	🌇Cities are crucial in ensuring that 🚌🚴‍♀️mobility will be fully🍀sustainable in the near future. How to make that happen? Listen to Eurocities' Peter Staelens #UMD2022 on climate-neutral cities. 🗓️Live@10:15👉https://t.co/JDm8Zf7c37 #MobilityTransition #MobilityWeek https://t.co/ucSOmiR1gB	2	Europe
21-Sep-2022 09:00:02	1463483258230874114	ActiveTrvlKent			1572480757183807488	Everyone who arrives in a town by #ActiveTravel or public transport is one less person in need of a car parking space. 🚶🚴🧑‍🦽🛴 https://t.co/27QcCV2QNy	0	Kent, UK
21-Sep-2022 08:10:30	969963462813130752	kaejinnie			1572468290781577216	🚲🐟☃️📸🧚🏼‍♂️🎺🎤 September 20, 2022 💜방탄소년단 featurings coming up every 2 secs and I looooooooooooove 🌸just got reminded of how it’s almost Christmas season (already is in my home town BER months bb) and I still don’t have anyone to think of when I listen to SNOW FLOWER😭 https://t.co/446ruIC01Z	0	she/her/hers
21-Sep-2022 08:02:54	1478457703336873985	BohoLadyEdith2			1572466380846530560	Even New York city can limit cars...🚴🚴🚶 https://t.co/YMY3wgX9Kn	0
21-Sep-2022 08:01:15	2813685383	Zerynth			1572465966084419587	It's #MobilityWeek 🚲🚶and we are excited to share news on how #IoT can create a positive change in urban spaces, and improve mobility and logistics: https://t.co/xNy2q7KWsx	0	USA - Italy
21-Sep-2022 07:57:32	302528452	mlw_es			1572465030796570624	how cool. It's easier to cycle *between two cities* in the NL than for me to do it between home and work in Melbourne 🚲🚵‍♀️ The suburbs where I live and work are also way more than 12km apart. lol this city https://t.co/EbSTfehnTU	0	Melbourne, Victoria
21-Sep-2022 07:56:50	1478457703336873985	BohoLadyEdith2			1572464853020995584	City elections coming up Vancouver, let's make things even better! 🚴🙂 https://t.co/awLLbUxmXU	0
21-Sep-2022 05:27:56	109670393	austinmobility			1572427381985484800	Help decide how to prioritize the location of new urban trails, bikeways, and pedestrian street crossings. 📍🚲 Give your feedback now through Oct 23. https://t.co/qLFb9QyOJ5 #ATXWBR https://t.co/jPCPAUn4WX	0	Austin, Texas
21-Sep-2022 04:15:22	287262068	MAFS95			1572409117939060738	The World Capital of bycicles, Amsterdam! ❌❌❌🚴🚴‍♂️🚴‍♀️ https://t.co/ynhuTAglwT	0	Everywhere
21-Sep-2022 04:08:00	20399139	lakemac			1572407264924909570	🚶 🚲 ⛴️ 🚅 🚌 How are you getting to the Living Smart festival this weekend? There are a range of alternate transport options. Check out the ferry, train and shuttle bus timetables, or walk, scoot or cycle making use of our free bike and scooter valet. https://t.co/Dhq9NC1SnQ	0	Lake Macquarie, NSW Australia
21-Sep-2022 04:05:13	234888493	kkimel			1572406562429501442	🚴‍♀️🚶‍♀️🚶🧒👏🏼👏🏼👏🏼score for the walkers! https://t.co/6pEwTdQkm8	0	North carolina
21-Sep-2022 02:40:40	17962126	visitaugustaga			1572385285622611971	🏊🏽‍♀️ Augusta is home to North America's largest IRONMAN® 70.3® competition. 🚲 • Join us downtown Augusta this weekend to cheer on athletes. 🏃🏽 #ComeSeeAugusta #IM703Augusta https://t.co/FxoxN4YPc9 https://t.co/bx4fR1olFo	1	Augusta, GA
21-Sep-2022 01:39:38	752603264672272386	MyBikeAdventure			1572369925674602496	Thursday 22nd September celebrate #WorldCarFreeDay by bike - Join the #BikeBus from Gorilla Coffee Cafe, Kings Heath to #Birmingham City Centre - leaving 7.15am 🚲☕👇 https://t.co/57ZTAvgMgn	0	Birmingham, England
21-Sep-2022 01:07:27	770296262851760129	STvermont			1572361828520570882	Don’t miss World Car Free Day this Thursday at 3:30 PM in City Hall Park! 🚶‍♂️🚴‍♂️🚌 See the latest STVT blog post for details ⤵️ https://t.co/F3yozBvc5d #WorldCarFreeDay #BurlingtonVT #walkmore #bike	0	Burlington, VT
21-Sep-2022 00:30:31	1030550697157242881	Climatepledgeco			1572352532512481281	Want to reduce lung cancer? 🚲 Want less gridlock? 🚲 More exercise? 🚲 Save money? 🚲 Fight climate change? 🚲 Feel happier? 🚲 Quieter cities? 🚲 Less traffic fatalities? 🚲 So many questions all with the same answer.	2	Toronto, Ontario
21-Sep-2022 00:21:45	517581505	Rakanam_			1572350325650239489	A day at Amsterdam "Capital of Cycling"🚴‍♂️.. https://t.co/UXmFzz8Iz9	0	Riyadh
21-Sep-2022 00:00:00	1370146986314334213	cities_clean			1572344854067175424	😯 Woah! An app that includes... 🚲 bike-sharing 🚘 car-sharing 🚍 public transport Yes please, Prague! ✅ 🤓Great to see cities making it easy to combine various #transport options. https://t.co/eFdXmSH74M	0	Europe
20-Sep-2022 22:25:21	1178823173875257344	SVH_ActionFund			1572321034275266562	📣Check out the video from our Palo Alto City Council Candidate Forum on Housing (and related topics)! https://t.co/tsqyY3vab0 🌲🏘️🏡🚲🌎 What do you think of what the candidates had to say? 1/3 https://t.co/w5EjeYi7HI	3	Santa Clara County
20-Sep-2022 22:05:17	1505838862911913984	_optimismFND			1572315983225782275	VelodromeFi the City of Optimism is very bike friendly 🚴💨	0
20-Sep-2022 21:30:08	601958437	explorance			1572307138340614147	Over the weekend, a handful of our Montreal Explorers took advantage of their Saturday by going on a beautiful bike ride along the city's Lachine Canal!☀️😎🚴 #DreamTeam #PeopleInsights #CompanyCulture #WorkFun https://t.co/Ad8XEvPUM1	1	Montreal
20-Sep-2022 21:10:13	416089957	ActiveSGV			1572302127242051584	TONIGHT Tuesday 9/20 (6:30pm) the #SouthPasadena Mobility Commission will discuss the City's 2011 Bicycle Plan. 🚲 A great opportunity to weigh in on the state of bike planning in the City. MEETING AGENDA: https://t.co/voFqhazphO Zoom Link: https://t.co/wda4t9YSNI #BikeLA https://t.co/hHOU8cyxwp	3	San Gabriel Valley, CA
20-Sep-2022 20:34:16	33949520	DowntownCLE	732302792812048384	CLEPublicSquare	1572293079507369987	Don’t miss out on next week’s Slow Roll - right here in Downtown at @CLEPublicSquare! 🚲 https://t.co/Yv3v8TrDV3	2	Cleveland, OH
20-Sep-2022 20:30:04	41442779	yardsbrew			1572292023478259712	Bikes and Beers is BACK @ Yards on Sunday, October 2nd! Register for a day of cycling around the city, craft beer, live music, raffles, and much more! All riding levels welcome. Use code YARDS10 for 10% off at checkout. Don’t miss out on the fun! 🚲🍻☀️ https://t.co/l4ACsfqChS https://t.co/8rGgLrQJND	0	Philadelphia, PA
20-Sep-2022 20:25:58	1361619513490501633	BUnicycling			1572290989343252481	Just in case the organs are useless for donating bc some eejit driver got me on the 🚲... Almost happened on the way back to town.	0
20-Sep-2022 20:18:56	2842616010	FSGincorporated			1572289221066633217	Saturday, FSG Corpus Christi sponsored the annual Conquer the Coast - 66-mile bike ride. 🚴Team FSG was at the finish line cooking and celebrating the riders, while FSG’s Kris Rios biked through the “Sparkling City by the Sea.”🌊 Join TeamFSG at https://t.co/Wn3nFgE6Gf https://t.co/9fBm34JyN3	0
20-Sep-2022 20:17:31	1421254712272240642	ninocrozd1992			1572288862310875137	Wild hundo beldum in city.#4. I drive e-bicycle.❤😍🚲 https://t.co/CHKGfV74Zv	0	Zadar, Croatia
20-Sep-2022 20:10:00	32496789	WLOS_13			1572286971384193024	Downtown Asheville is getting more bike lanes this fall. 🚴‍♀️ https://t.co/zN7g5jfNmw	0	Asheville, NC
20-Sep-2022 20:05:24	26872682	citymississauga	573908194	MiWayHelps	1572285816382099458	The #SaugaBudget pays to maintain: 🚗 Roads &amp; sidewalks 🚴Bike lanes, multi-use trails &amp; park paths 🚍@MiWayHelps buses &amp; transit routes Visit: https://t.co/Gy0JYJ8v1P (2/3) https://t.co/UxlfSicA4y	0	Mississauga, Ontario, Canada
20-Sep-2022 19:57:22	17116264	ktWhitehead	48418321	activetrans	1572283790797737984	This unprecedented level of state funding for walking and biking infrastructure is thanks to @activetrans and a host of legislators who stood up for vulnerable road users in capital bill negotiations back in 2019. Thank you!🚶‍♀️ 🚲 💰 https://t.co/4X6tFhAFuk https://t.co/ev8BeHAmFM	2	Brookfield, IL
20-Sep-2022 19:23:59	51916061	jesusfuentes80			1572275390122696704	Folks, we need proper bicycle parking in Downtown. It’s crazy that I always have lock my bike to a pole, some utility pipes, or to some street signs. 🤦🏻‍♂️ Cyclists are customers and we too visit Downtown’s shops, restaurants, and cafés. Count us in‼️ #bicycleurbanism 🚲… https://t.co/SC6FtyoIyq	1	Fort Lauderdale, FL
20-Sep-2022 19:14:44	58947110	jonorcutt	209814743	BrooklynSpoke	1572273064368574464	@BrooklynSpoke I think you’re ascribing more attention than anyone high up in the city is giving 🚲	0	Greenpoint, Brooklyn
20-Sep-2022 19:10:33	1130153846905409536	EveCalderWrites	169986247	ReneeGendron	1572272009660321792	@ReneeGendron It's a small island town — she knows everyone!🚲	0	#Florida native🏝
20-Sep-2022 19:00:58	110773242	CreightonCAS			1572269597776019458	ICYMI: Dr. Ryan Wishart, assistant professor of sociology, recently released a report about how the Omaha Streetcar Authority’s proposed route will impact cyclists in the city. 🚴 Read Wishart's report &gt;&gt; https://t.co/NEPonYsxHr https://t.co/aILC7HfdtQ	0	Omaha, NE
20-Sep-2022 18:48:00	544756688	amtillie			1572266334435655680	A unique record today at City Hall: 2 bikes with small human carriers. Bike parents rock! 🚲👶🏼 https://t.co/wsZ2Gf242C	0
20-Sep-2022 18:30:00	32496789	WLOS_13			1572261806319570944	Downtown Asheville is getting more bike lanes this fall. 🚴‍♀️ https://t.co/zN7g5jxoL6	0	Asheville, NC
20-Sep-2022 18:17:38	2616990401	guydorrell1	519421795	nccollignon	1572258694372417539	This, from @nccollignon for @NextCityOrg is absolutely spot on.🙌🚲👇 #Cargobikes are well on their way to revolutionising urban #logistics. In a few years' time, there will be operators in almost every town and city across the UK. https://t.co/3PtRCs0MJf #futureoffreight	0	London, England
20-Sep-2022 18:03:39	1531920360	ITDPUS			1572255176916078592	This Thursday is #CarFreeDay 🚴🚶‍♀️🛴🎉 When cities prioritize people over cars, they offer residents more mobility choices &amp; more opportunities to connect with their community! https://t.co/RENHLqVfu7	1	Boston & Los Angeles & NYC
20-Sep-2022 17:50:00	230449986	JessonaJourney			1572251739176198145	Traveling to NYC solo? My top picks: 🎨 Museum Mile 🚲 Biking (Hudson River Greenway) 🥾 Urban hiking (Inwood Hill Park) 😍 Wander the car-free Governors Island 🎭 Immersive theater (Sleep No More) 🗽 Ride the scenic Staten Island Ferry (it's free!) https://t.co/qXPS46Nvvq https://t.co/8K6znvOfcL	0	New York (sometimes)
20-Sep-2022 17:43:51	819312344543166465	TUMInitiative			1572250193910960129	How walkable and bicycle-friendly is your city? 🚶‍♀️🚴‍♀️🚶‍♂️ This Mastering Mobility Webinar explores diagnosis tools applicable in cities around the world to understand ➡️ conditions for walking &amp; cycling ➡️ how this info can be applied to planning efforts 👉 https://t.co/2jBZ7dQvwd https://t.co/83lil6zgOh	7	Global
20-Sep-2022 17:35:32	17962126	visitaugustaga			1572248100714192896	🏊🏽‍♀️ Augusta is home to North America's largest IRONMAN® 70.3® competition. 🚲 • Join us downtown Augusta this weekend to cheer on athletes. 🏃🏽 #ComeSeeAugusta #IM703Augusta https://t.co/FxoxN4Zn1H	0	Augusta, GA
20-Sep-2022 17:35:23	39875521	JoshuaPressLDN	1523494772	MiriamBurrell	1572248061057069058	🚲A major London Borough Council has now called for fire risk e-bike chargers to be banned following our investigation last week - a great political development in our work to keep people safe 🔌W/ thanks to @MiriamBurrell https://t.co/tIiZhnfcMw	2	London via the New Forest
20-Sep-2022 17:29:36	16567922	CityofTacoma	327060597	DowntownOntheGo	1572246605147013121	Come for a bike ride with some of your #TacCouncil members on Sept. 21 at 5pm! 🚲Join @downtownonthego as they lead this ride through downtown #Tacoma and highlight new &amp; missing bike infrastructure. The ride begins/ends at City Hall (747 Market St.). https://t.co/buLxuIsmgC	1	Tacoma, Washington
20-Sep-2022 17:29:16	25108596	WRIRossCities			1572246523022561282	Car-centric transport planning has not only increased GHG emissions, but also detrimentally impacted #airquality, #RoadSafety &amp; traffic congestion. 🚗💨 As the world faces the climate crisis, a shift to sustainable #transport is needed. 🚴‍♀️👩‍🦼 https://t.co/3KPBTWxTOA	6	BRA, CHN, IND, MEX, TKY, USA
20-Sep-2022 17:20:00	1174154756224425984	quill_co	1216563746509873153	LShaonu	1572244189651271682	"The bicycle whisked along the Cincinnati streets. While the mouse pedaled with her strong little legs, the wind acted as one with her and she coasted the length of a city block on its power." 🚲 @LShaonu 🎨 *@Molibdena_fox https://t.co/ooSzassUTh	0	🇺🇸 UTC - 05:00 Standard Time
20-Sep-2022 17:02:54	83588539	POLISnetwork	1564547790243598339	EuropeMicro	1572239885309988865	𝙏𝙝𝙚 𝙗𝙞𝙜 𝙣𝙚𝙬𝙨 𝙞𝙨 𝙤𝙪𝙩❕👏 Last week, @EuropeMicro signed ‘The New Paradigm for Safe City Streets’ by #POLIS &amp; @EUROCITIES. They join us in ensuring #SustainableMobility is, 𝘧𝘪𝘳𝘴𝘵 𝘢𝘯𝘥 𝘧𝘰𝘳𝘦𝘮𝘰𝘴𝘵, #SafeMobility🚲 Read the news➡️https://t.co/EageUcIGHY	2	Brussels
20-Sep-2022 17:00:02	340841083	BYCS_org			1572239165869248512	👏 Welcome to the #BicycleMayorNetwork Vikas Goyal! 🚲 As #BicycleMayor of #Faridkot, his main objective is to make Faridkot city the cycling capital of his state by ensuring safety with the help of local administration. 👉https://t.co/AZYw2QUEKj https://t.co/0XnY0qOAhR	2	Amsterdam, The Netherlands
20-Sep-2022 17:00:02	981263210991861760	TallDarknJewish	80704749	sdbikecoalition	1572239163755069440	🚲🎉 So excited to announce that San Diego's biggest open streets event is back - and this year, we're opening miles of Downtown San Diego streets to pedestrian and bicycle traffic! @sdbikecoalition &amp; @SDPartnership will see you at CicloSDias on Nov 6th: https://t.co/F3b9CZhIl4 https://t.co/c3GVW6ij0E	7	San Diego County, CA
20-Sep-2022 16:32:12	16831522	CycleToronto			1572232160735797248	(7/11) 6. Accelerating the Cycling Network Plan to provide safe and connected bike lanes in every ward: We need bike lanes across the City, with the goal of allocating 20% of all road km with a network of high-quality, protected bike lanes by 2030 🚲 https://t.co/hxWJD5xvao	1	Toronto ON
20-Sep-2022 16:26:53	106145627	DoctorOctothorp			1572230822974951424	Predictable commute times &amp; getting to know your city better! 😉🚴🚴‍♂️🚴‍♀️	0	I'm right here!
20-Sep-2022 16:13:53	1510923407130603523	madhoneydrip			1572227553364176896	I wish I could ride bikes bc it really looks fun as hell. Or am I entering my weird phase of wanting to live by the seaside in a small town and ride my bike watching the shoreline like some coming of age movie🚲🏖	0	your nearest dispensary
20-Sep-2022 16:10:05	1270181856	MsKytzia	769154463512858624	drum_cycle	1572226593405140992	What a fantastic event on Sunday organised by @drum_cycle for their first FREE family cycling challenge! What a brilliant way to inspire a love of sport, GET ACTIVE and enjoy our wonderful city by bike!🚴❤️ #powerofthebike #activetravel @CyclingScotland #outsideisfree #cycle https://t.co/MQi4AlkO6U	0	Glasgow, Scotland
20-Sep-2022 16:08:11	64684139	greenmattbfd			1572226116659601411	🚲 Investing in #cycling isn't just a sensible #transport policy that will improve congestion in our towns and cities ... ❤️‍🩹 ... It's a great #publichealth policy that will help make British people fitter and healthier. https://t.co/t1gmpcHaDj	36	Bradford, West Yorkshire
20-Sep-2022 15:45:00	62381902	rossfbrown			1572220281510236160	In Abbotsford, we whine (😭) about needing infrastructure money because we made (and continue to make) poor choices in urban &amp; transportation planning: ✖️ 🚗 &gt; 🧑‍🦽 🚶 🚲 🚌 🚚 We need to: ✅ Own it, ✅ Identify evidence-based solutions and ✅ Allocate the budget accordingly. 💵 https://t.co/0j2lrpVdSl	0	Abbotsford, British Columbia
20-Sep-2022 15:25:19	25108596	WRIRossCities	835377529	WRISehirler	1572215330876923910	How can cities in #Turkey develop a strong #cycling culture? 🏙 Plan your approach based on your city's local context 🚲 Understand individual needs to motivate cycling 📃 Bolster city action with national policy Read on: https://t.co/1jgsHTyCOt @WRISehirler 🚲	0	BRA, CHN, IND, MEX, TKY, USA
20-Sep-2022 15:23:34	2278427029	ADayInTheSlife			1572214890240086017	Nobody: Me: Here's a time lapse of my 🚲 ride to work!! Montrose &amp; Warren (W. 147) to Downtown Y via Lakewood &amp; Detroit Ave. (1/2) https://t.co/0SljQRTUqW	2	Cleveland, Ohio
20-Sep-2022 15:08:20	296253874	Transport_EU			1572211054603796489	#MobilityWeek coordinator for 🇺🇦 L. Loyko described at #UMD22 how cities &amp; transport infrastructure have been destroyed in Ukraine. Bikes🚲need no fuel and are easy to carry over damaged roads. #StandwithUkraine💛💙 https://t.co/4tey7rQCIT	12	Brussels
20-Sep-2022 15:01:40	189251595	PHLHlthPrepare			1572209376403886081	Biking is a great way to stay active and see the city. Follow these tips to make your next bike ride a safe one! 🚲 https://t.co/vDCDlq4vkG	0	Philadelphia, PA
20-Sep-2022 14:56:10	3068631911	matshreeve	1429380649996128257	CyclingSparks	1572207993630130177	Sam from the @CyclingSparks team proving eCargo bikes are prefect for the trades to get into town⚡️🧰 @UrbanArrowcom 🚲 @FullyChargedUK 🏬 #onelessvan 👏 https://t.co/9UtI6VBQ53	0	Kentish Town
20-Sep-2022 14:49:37	1947025369	SustainPlymUni			1572206345004396547	Plymouth City Council are at the freshers fair today with their Beryl E-bikes, which will be hirable as part of an upcoming project to provide sustainable transport options in the city, also including electric cars! Pop down to see them on the SU roof to find out more 🚴‍♀️ https://t.co/OeJ022TzVl	0	Plymouth, England
20-Sep-2022 14:41:05	77080568	RealMaryz			1572204197449289728	Say Goodbye to Turning Right on Red in DC; Good for bicycles but really, really bad for getting around the city by car. Add in the speed limits being lowered. 🏎️🚲🚴 #rightonred #bikesafety #citylife https://t.co/fFtRO4VbeC	0	Annapolis, Maryland
20-Sep-2022 14:28:35	20774407	ayndroid	2615719460	activeguelph	1572201052543373322	#Guelph! Bike the Night is THIS Friday! We start in Exhibition Park &amp; ride through Sunny Acres, Royal City Park, the Ward, &amp; end at City Hall. FREE 7PM Prizes for best lit bike! 🌝🚲⚡️ @activeguelph https://t.co/DlgQ4mBl5T	0	Guelph, Ontario
20-Sep-2022 14:21:06	21307096	visitthecity	872939936000999426	CultureMileLDN	1572199169015840768	Join @CultureMileLDN on #WorldCarFreeDay Find out more about🚲cycling and🚶‍♀️walking options in the City of London - and much more! 🗓️Thursday 22 September 👇Details below: https://t.co/CHGBgnB15a	1	City of London
20-Sep-2022 14:19:25	892018845359198208	BABLEconnect	286079802	EuCyclistsFed	1572198745743187969	The first plenary session of the Urban Mobility Days has started! 🚲 Want to hear more from Jill Warren, CEO of @EuCyclistsFed? Listen to our podcast episode with her – https://t.co/XxqCQ7TaF6 @CIVITAS_EU @EltisPortal #umd2022 #urbanmobility https://t.co/Ih9FjbW4d0	0	Europe
20-Sep-2022 14:13:42	819312344543166465	TUMInitiative			1572197305993891842	The approach to project delivery using short-term, low-cost and scalable concepts to catalyze long-term change is called “Tactical Urbanism”. It can contribute to a #justtransition in transport, transforming urban infrastructure in a practical way. 🚴‍♀️🚉 👉https://t.co/4LA9FYxOld https://t.co/bFveg882iu	3	Global
20-Sep-2022 13:59:10	167144775	bikeshare			1572193648476815362	Capital Bikeshare turns 12 today! Since our last birthday, our teams have replaced over 44 original stations, added 45 new stations and introduced more member benefits like guest passes and the city explorer feature. Thank YOU for the CaBi love. 🚲♥️ https://t.co/gYMEjwSfOz	14
20-Sep-2022 13:52:22	1403373854303551495	namtaelover			1572191939243708416	i hate love triangle trope but ahhhh once upon a small town's an exception 🥰 sobrang calm &amp; relaxing ng vibe!!! 🍃🚲🌄	0	20+, 🇵🇭
20-Sep-2022 13:32:33	1585414837	foratheexplorer			1572186950865387525	i was born to live in a colourful town 🌈🎨🏮 🧳 🪵🌺💌🚲☕️🥯🥖 Wearing @adderyfashionhouse 📍Hoi An 🏮 @ Hoi An, Vietnam https://t.co/SwR2SR4zob	3	Mumbai
20-Sep-2022 13:28:13	19885888	MickeyCaskill	238147805	SuzyWrack	1572185858291404800	I squeezed in quite a few books in 8 days. Some fiction but a lot of sport: ⚾️ Ballpark: Baseball in the American City ⚽️ A Woman’s Game by @SuzyWrack ⚽️ Expected Goals by @RorySmith ⚽️ Golazo: A History of Latin American Football 🚴‍♂️ Le Fric: The Business of the Tour de France	0	London/ Switzerland/ Maidstone
20-Sep-2022 13:15:15	271493095	_TomorrowMob			1572182596112601088	🚲𝗚𝗼𝘃𝗲𝗿𝗻𝗺𝗲𝗻𝘁 𝗽𝗮𝘃𝗶𝗹𝗶𝗼𝗻𝘀 𝗮𝘁 #𝗧𝗠𝗪𝗖𝟮𝟮 🚌 More than 30 countries &amp; 50 cities will exhibit at the Expo! The pavilions are an unmatched opportunity to meet gov officials and mobility startups! Discover them all here➡️ https://t.co/mXvpDwdAaR https://t.co/TbthiSSMBP	1	Barcelona
20-Sep-2022 13:03:41	732930206135164928	MyUniSwansea			1572179687752728578	Travelling to and from campus couldn’t be easier! 🚲 First Cymru's Campus to Campus Services link both Swansea campuses to the city centre. We’re also lucky enough to have a Santander Cycles scheme here in Swansea, with bike hubs on Singleton and Bay campuses! https://t.co/Pa5vUUCZRf	1	Swansea, Wales
20-Sep-2022 13:00:10	969152352438620160	HeartlandsIRL	881547832922169346	DeadCentreBrew	1572178802507190273	5 amazing activities to do in #Athlone 🚲 Cycle the Old Rail Trail Greenway 💦 Sail with Viking Tours Ireland 📷 Go on a photowalk through town 🍺 Sample ale at @deadcentrebrew 🏰 Explore the epic Athlone Castle 📸 yourwayireland [IG] #KeepDiscovering #IrelandsHiddenHeartlands https://t.co/wtO0Dw1rBe	3
20-Sep-2022 12:46:09	296253874	Transport_EU	42072558	AdinaValean	1572175274162401282	“We need to cut emissions from transport &amp; encourage city-dwellers to use sustainable forms of mobility, such as🚶🚴&amp;🚎🚃. We urge cities to put in place their own Sustainable #UrbanMobility Plan detailing how they will do this.” @adinavalean at #UMD22 📽️https://t.co/tVwe8xjKiM https://t.co/MKZq4Rwe2e	10	Brussels
20-Sep-2022 12:41:27	271493095	_TomorrowMob			1572174092362743811	𝗠𝗶𝗹𝗮𝗻 is on a mission to become the most #bikefriendly city in Europe. 🚲The city plans to build 750 km (466 miles) of protected cycling lanes by 2035, surpassing Paris’s 680 km of planned bike lanes in scope #MobilityWeek #WhatMovesYou #ActiveMobility #SustainableMobility https://t.co/Z1af7REYGq	0	Barcelona
20-Sep-2022 12:41:26	271493095	_TomorrowMob			1572174085823803392	🚲 #Cycling is the answer to so many of the challenges we're facing! During the pandemic, many cities committed to building new #cylinginfrastructure. Are cities keeping their promise? Thread ahead!👇 https://t.co/JcgP8fesWz #MobilityWeek #WhatMovesYou #SustainableMobility	2	Barcelona
20-Sep-2022 12:04:57	1408246614091657218	jooniegotme			1572164906950234115	What would you do with Namjoon? Would you rather 🚲 have dinner &amp; bike around the city? 🎨 have brunch &amp; tour around a museum?	0	Republic of the Philippines
20-Sep-2022 11:47:26	874631258151821312	GlobalClimathon			1572160499068063746	#Climathon Tirana aims to welcome 100 innovators to tackle five of the most pressing #climate challenges in the city: 🔋 Energy Efficiency, 🚰 Water Preservation, 🌆 Green Cities, 🚴‍♀️ Smart Mobility, 🌳 Biodiversity Learn more: https://t.co/jjYHTJU5qa https://t.co/MblSCL5A8f	3	Global
20-Sep-2022 11:42:46	2616990401	guydorrell1	16628161	BrightonHoveCC	1572159323484078080	Great to meet the folk behind the #cargobike accelerator project at @BrightonHoveCC, powerful tools for emission-free urban #logistics huge help to improve #airquality. Happy to announce B Corp @xeroeuk is launching here soon with our #zerotailpipe multi-modal service 💪🚲🙌 https://t.co/EEgHS1vDiP	6	London, England
20-Sep-2022 09:00:19	2312449568	TranquilTouring			1572118442559541253	🎃 Looking for some fun on your autumn break? Delph Bank Touring Park is open till 30 Nov, great local events for #Halloween, fireworks &amp; Xmas 🐶 Onsite dogwalk 👫 #nokids 🌳 In #Lincolnshire Fens 🍺 Walk to village 🚲 Fantastic walking &amp; cycling ➡️ https://t.co/89LfbiYBeq https://t.co/CNugJCkmxP	0	United Kingdom
20-Sep-2022 07:45:43	1923253519	LuukBouwers			1572099666959020038	20-22 September: Urban Mobility Days 2022 4 pictures I took this morning: going to school, supermarket and work. Let us together reduce emissions, improve accessibility of our cities and limit dependence on fossil fuels! Are you up to the challenge? #Cycling #diplomacy 🚲 https://t.co/tnXouiRwcI	0	Vilnius, Lithuania
20-Sep-2022 06:16:32	9650902	kornfeind	1276156545617756160	lechatavelo	1572077224815108097	@lechatavelo @UlrichKiermayr @gudroot It was nice to met you in #Cremona the Stradivari's town Ciao 🚴💪 https://t.co/LubvYM5nZK	0	Caorle, Veneto
20-Sep-2022 05:37:01	893129257530007552	Sharique0108	1331150399714119680	Gamof_Here	1572067277507555328	@Gamof_Here @CMOfficeAssam @himantabiswa @TheAshokSinghal @DGPAssamPolice @GuwahatiPol @CityGuwahati @GMDAGuwahati @DCKamrupMetro @TransportAssam @ParimalSuklaba1 @SBhttachrya Lets take a concious step not just for one self but for others aswell.. Survival in a healthy environment is the perogrative . Lets strive for net zero carbon emissions,no congestion, no pollution in making cities and commu…	0
20-Sep-2022 03:33:38	45663393	princeof416	1381318233567993857	MoreNeighbours	1572036230346379264	@MoreNeighbours RIP Toronto! I left the 416 for Montréal because it just wasn’t worth it for me to remain - why stay in a city that continues to value 🚗 over active transportation (with poor 🚲 infrastructure) with explosive rent costs that ↗️ every single year? Time for new #TOpoli leadership!	0	Montréal, Québec
20-Sep-2022 03:10:13	1345575908653076485	SaturnDrag0n			1572030337328234497	Good Night😴Everyone Worldwide😊 How Pleasant it’s to Ride a Bike🚴🏻‍♀️in the Late Evening in the City🌃 the Pedestrians are at Home and I Can Go on Sidewalks Without Feeling Fucking Me🚴🏻‍♀️Because I Kindly Ringed the Bell of my Bike🚲🔔🪬 #GoodVibesOnly💠#FLUX 🎩💎🤙🏻 https://t.co/bxcoVGeZt2	4
20-Sep-2022 03:07:54	255952276	ChristchurchCC			1572029753179381760	Leave the car at home on Thursday to mark World Car Free Day! 🚗❌ It's the perfect day to walk, jump on a Metro Canterbury bus or get your bike out of the shed and ride on one of the city's cycleways! 🚌🚴‍♂️🛴 More info 👉 https://t.co/GEcPhVUYTX https://t.co/mQ5wJ5VxZs	1	Christchurch, New Zealand
20-Sep-2022 02:54:56	2414172768	NewAuburnSchool			1572026489566302209	🚴‍♀️ Who loves to ride bike? 🚴 Our high school students are enjoying the weather while exercising and touring the town of #NewAuburn. They are always safe with their helmets, but a few students wanted their photo taken without their helmets on. 😀 https://t.co/m81WANhMil	0	704 East Street
20-Sep-2022 02:00:11	17823767	SantaClaraCity			1572012712011657217	🚴‍♀️ Join the City of Santa Clara for a virtual community meeting to hear about potential parking removal and added bike lanes on Lafayette St. between Memorex Dr. and Parker Ct. 📅 Thurs., Sept. 29, 6 - 7:30pm 💻 Zoom Link: https://t.co/sSYoJCUsCk Visit: https://t.co/DBJE6AtdoD https://t.co/cMrKp74Msy	0	Santa Clara, CA
20-Sep-2022 01:41:00	22796929	outandaboutnow			1572007881951612931	🚲 𝗥𝗶𝘃𝗲𝗿 𝗧𝗼𝘄𝗻𝘀 𝗥𝗶𝗱𝗲 𝟮𝟬𝟮𝟮 🚲 Explore our nearby Historic River Towns! Saturday, 10/1 at 9AM Delaware City, New Castle, Wilmington Riverfronts TIX https://t.co/v6qPNjlSq3 RSVP https://t.co/EnWVSGgxI0 #GetOutAndAbout #RiverTownsRide https://t.co/1RShjvCl5d	0	Wilmington, Delaware
20-Sep-2022 00:25:50	23307631	AmandakMoser			1571988968580984832	“Parking minimums impede the walkability of our neighborhoods and spread out the city -- placing buildings farther apart with parking in between. It creates challenges to traverse the city on foot, on wheels, by bike, or by scooter…” 🚲🛴👩‍🦽🚶‍♂️ 1/3	5	Dena’ina Ełnena (Anchorage)
20-Sep-2022 00:14:21	1027555507035426817	________scott	14850356	jjacobs22	1571986078164480000	@jjacobs22 Keep the trend going! Watch some @notjustbikes, read up on @StrongTowns, look what’s happening with @Cycling_Embassy and @JohnBauters. Spread the word! Single biggest climate thing we can do is get rid of cars in our city and promote other modes 🚴 + 🚊 . Can happen tomorrow! https://t.co/R5ltqriQdS	0	Amsterdam, Holanda
19-Sep-2022 23:52:51	70643860	ChallengeC	11071292	Herbalife	1571980666199486464	3rd Day London to Barcelona (via Paris) 🚴 trip with @Herbalife for #actionforchildren @actnforchildren 1 city completed 🇫🇷 https://t.co/QAbhPfJ99n	1	UK
19-Sep-2022 23:30:00	2851470723	PAHOCaribbean			1571974915686817793	Actions you can do to combat air pollution 🏭: ride a bike 🚴 to work, recycle, advocate for green spaces 🌳 in cities. Watch this video to learn more 👉 #WorldCleanAirDay https://t.co/HEJfkAeNMX	3
19-Sep-2022 23:05:10	1583748830	TownOfCaledon			1571968666182291458	We're developing a plan to guide our investments in sidewalks, multi-use trails, crosswalks, on-road bikeways, and off-road trails — but we need your input! What cycling and pedestrian amenities do we need throughout the Town? 🚴‍♀️🚶‍♀️ Take our survey at: https://t.co/gho9ETMNbZ https://t.co/Cfo0e0FV1h	1	Caledon, Ontario
19-Sep-2022 22:36:34	1436020298806009882	gw_chilly	1409184758	natalia_barbour	1571961470262611968	@natalia_barbour What if cities, states and even the federal govt - all entities that provide funding for K-12 school districts — were sued by families and school districts for failing to provide safe passage 🚴 🚌 for student-age people to get to and from school, other than by private car?	0	Left at the merge
19-Sep-2022 22:03:01	168487515	BikeShareTO			1571953026428174336	Have you heard? We're hosting a Demo Day September 29th at our City Hall Station (Queen St W/Bay St)! 🚲💚 Demo e-bikes, learn about our Corporate Membership Program and how to get started. We can't wait to see you there! Learn more here 👉 https://t.co/8d8RxHuO4I https://t.co/HAe1PuLeNr	1	Toronto
19-Sep-2022 21:47:02	253282069	ThinkInsure			1571949001976745985	You’ve finally committed to getting the road bike of your dreams – you’re ready to enjoy the scenic trails around your city. 🚲 But what happens if it is stolen from your home, even if it is locked up? Learn more about bikes and insurance on our blog: https://t.co/1XBdF6u1bD https://t.co/WrPsG54scq	0	Ontario, Canada
19-Sep-2022 21:11:26	1681416950	frkkymkc	258918857	baskanmemduhbyk	1571940045195718656	We cycled&amp;took tram to Cumhuriyet Square at #EuropeanMobilityWeek event, hosted by @baskanmemduhbyk, Mayor of @KayseriBSB. For a healthy life, better climate&amp;sustainable urban transport, "walk, pedal&amp;use public transport!" 🇹🇷🇪🇺🚴 @ABBaskanligi @EUDelegationTur @kayserivaliligi https://t.co/cYj2dJKw6h	4	Brussels, Belgium
19-Sep-2022 21:02:24	367860060	WhitlaMike	1235521	timbray	1571937770821783552	@timbray @Henryz_mom Not a great interm step and will require way to much infra for charging. EVs are really not enough better than combustion cars. It's going from worst to 2nd worst. We should be going hard into trains and more sustainable modes. Redesigning cities to be transit and 🚲 friendly.	0	Toronto
19-Sep-2022 20:54:08	1386411768600154112	GoSCCounty	2781542910	BlixBike	1571935691877257218	#ICYMI Downtown Santa Cruz employees enrolled in GO Santa Cruz can apply for an #ebike rebate.🔋🚲 Two amounts are available: $400 base rebate and $800 income-qualified rebate. Get started: https://t.co/ZbPCXfJJ33 📸 @BlixBike https://t.co/wjmmwv3NgU	0
19-Sep-2022 20:42:27	41426260	scottsdaleazgov			1571932750906785797	Transportation plays a part in all our lives, every day. 🚴‍♀️🚗🚌🛫🛹🏃 Learn more about the City’s Transportation Action Plan: https://t.co/8up36cCOxg	1	Scottsdale, AZ
19-Sep-2022 20:19:50	72582295	Putsky88			1571927057478881280	Somewhere between Montreal and Quebec City on the historic Chemin du Roy Trail along the St. Lawrence 🚴❤️ #iloveCanada https://t.co/vvx0HnQ01c	1	Kamloops, BC, Canada
19-Sep-2022 19:48:52	498892550	marcingabrys	17897698	ottawacity	1571919265023905792	I’ve biked 🚴 ca. 300km in @ottawacity and @NCC_GatPark for the last 3 weeks &amp; I’m amazed with the network of paths and trails around Canada’s capital. Glad to have a chance to explore them 👍Next time I bring my enduro bike 🚵🏼‍♀️ https://t.co/hrz6ziDV28	0	Polska
19-Sep-2022 19:30:23	2510158290	AmaralPhilip			1571914613947604992	Off to Brno 🇨🇿 for the Urban Mobility Days conference. Looking forward to the sessions and discussions on the most obvious point in the world: we need more cycling in our cities 😉🚲 #UMD22 https://t.co/ByhZAFMf51	1	Brussels, Belgium
19-Sep-2022 17:54:52	274281129	mmarginet			1571890578916544512	"What are you doing to cut the costs?" This senior's first respose: "I bought myself an e-trike with a lovely basket on the back". Is your city ready for E-bikes? #wpg22 🧓🚲 Segment from CBC's The Current: https://t.co/IbBIqjXN5M - Shared from the CBC Listen App for Android	0	Winnipeg
19-Sep-2022 17:48:11	15371519	khoven	178027815	WSRONEWS	1571888893108322306	Fun to bump into the Mayor of Leavenworth while at @WSRONEWS Wild to know that 80% of people who work in the City commute in 🚗🚲🏔 We’ll get him for #weekwithoutdriving next year https://t.co/lOttrrGsOc	1	Seattle, WA
19-Sep-2022 17:45:56	276779945	buckthundaz	2993785898	notjustbikes	1571888328999407616	#Cycling past the Tuileries in #Paris 🚴 🇫🇷 😊 🚴 🇫🇷 😊 🚴 🇫🇷 😊 The Old World is made for #people. The New World in made for #cars. ( sorry for the shaky camera work! ) #urbanism #streets #walkability cc: @notjustbikes @createstreets @stevemouzon https://t.co/hvHp9ERJHx	0	Philadelphia, PA
19-Sep-2022 17:22:36	15860301	brerbear	1129435512362504192	Ride1Up	1571882456260935682	Welcome to Bankers Hill @Ride1Up E-bikes! Some of the best urban mobility devices can be seen at 415-B Laurel Street. 🚲❤️	0	San Diego, CA
19-Sep-2022 17:17:48	567272864	EU_CoR			1571881247168659456	The city of Rome developed its Sustainable Urban Mobility Plan through a participative process. The result is a plan that aims to minimise private car use by promoting 🚍 public transport 🚴‍♀️ shared mobility 🚶‍♀️🚲🚊 intermodality #EUGreenDeal #MobilityWeek Find our more ⤵️	6	Brussels, Belgium
19-Sep-2022 17:16:04	100636986	Navya2222	92726549	geneliad	1571880813750374401	"Nothing compares to simple pleasure of riding a bike" This makes me so happy.. it's like going on a vacation for few hours! #Downtown #Boston 🚴‍♂️ @geneliad https://t.co/9QhLmL1ymR	0	Boston, MA
19-Sep-2022 17:14:04	39830933	theboygriffin	88199629	Inntravel	1571880309091700743	Some beautiful views and fantastic towns and villages today on our ride from Eguisheim to Kaysersberg via Colmar- the capital of the Alsace wine region 🚴🇫🇷🍷@Inntravel . Little Venice in Colmar was a highlight https://t.co/25YVrFZikn	1	longridge
19-Sep-2022 17:13:03	189252710	VisitYDH			1571880054082371584	🎉 New Event 🎉 This one is for all you bike riders 🚲 Join the annual Markham Cycling Day at Markham Pan Am Centre (16 Main Street Unionville) this year on: 📅 Sunday September 25th from 8AM to 1PM. https://t.co/xVJscDzYO0 https://t.co/85WbcpFGSn	0	Ontario
19-Sep-2022 16:55:16	1664514001	ilsekaaja			1571875576037707776	Switching gears for a week from rare #cancer research to rapid innovation at the first edition of #EUTalentOn has been such a unique experience! Learned so much with my team, and from my team ✨ Also, gotta say I’m a big fan of the city of #Leiden 🚲 https://t.co/qk3eQe9Doj	0
19-Sep-2022 16:51:02	210842814	BlackaDaDon_			1571874514442784770	A lot 🍆 🚴‍♀️ing going in the city of Toronto .	0	Toronto, Ontario
19-Sep-2022 16:46:00	821993419	B2XCareSolution			1571873244642246656	E-scooters and other micromobility vehicles are complex electronic devices. B2X manages service and logistics in the urban mobility market so that our clients can reap higher customer satisfaction and rapid business growth. 🚲 https://t.co/XZiG0pwuaN #urbanmobility #smartcities	0	Munich, Germany
19-Sep-2022 16:41:27	172514381	geek_buying			1571872100515815425	👏Eleglide Citycrosser: The Best Urban 🚲 E-Bike 2022! EU Launch. Go to #affiliate link=&gt; https://t.co/jJX4huvQWd https://t.co/6O07JCX1uJ	0	Affiliate@
19-Sep-2022 16:32:13	1476610449160421380	rich6013			1571869776707813381	A quick foray into the local town. Roads are quiet and reminiscent of lockdown 🚴 . And the cashpoint machine? The local spittle artists have been at it again 🤮 The future is definitely e-payment.	0	Tyne Valley
19-Sep-2022 16:20:12	53473610	bikenewyork			1571866754476871682	Some newer, Adams Admin projects like Schermerhorn have taken a newly-aggressive approach, sacrificing 🚗 circulation for real 🚲 protection. That’s great! 👍 Similar approach on Ashland Place in 2023 will provide a critical network link https://t.co/ip3Etsr9rm	0	New York, NY
19-Sep-2022 16:12:18	1093598581506887680	membra_pure			1571864766519595008	This year some membraPure employees participated in the Stadtradeln (city cycling) again. 🚴🚴‍♀️🚴‍♂️ You can find more information here: https://t.co/oYtbSvLbmc #membrapure #membrapureteam #stadtradeln2022 #nachhaltigkeit #sustainability #teameffort #cycling https://t.co/P0qa8yuj9Q	2	Hennigsdorf, Deutschland
19-Sep-2022 16:00:47	1006912056119963648	proGIreg	960955614	EDX	1571861866325975041	📚️ #MOOC Nature-based urban regeneration @edX 📅 3 October - 5 December 💻️ Online @GoGreenRoutes #proGIreg Come learn about innovative #naturebasedsolutions such as regenerated #landfills, supporting activities and #cleanenergy ⚡️🚴‍♂️ ➡️ https://t.co/J7G7ujWuBa https://t.co/XVM3CRJk9R	0
19-Sep-2022 16:00:22	731415554544795648	P_Krawczak	2604996560	Btwinvillage	1571861761178976257	📢#CallForPapers #SFIP congress "#Polymer materials in #Sports &amp; #Leisure" of the French Society of Plastics Engineers 🗓️March 22-23, 2023 📍@Btwinvillage @Decathlon (https://t.co/eknvEoaKWG) Lille 🇫🇷 🔔Abstract deadline: Nov. 15, 2022 ✍️https://t.co/gzhkCknZdR 🏀👟🚲🎿🛶🏓⛺️🤿🥅 https://t.co/EX5glTbJAi	2	Douai, France
19-Sep-2022 15:45:14	1345575908653076485	SaturnDrag0n	1516075258335223822	smith47326851	1571857953161895937	@BeLieve2Xist @smith47326851 🪬🙏🏻💜🕊☮️🤗💝but for Me is a Pleaseeeeeee,I Ride on my Bike🚲🪬and Help an Old Friend who Lives in a World which is her Own &amp; Closed in Her House in the City…It’s Very Sad for Me to See my Friend This😓 Where I Go➡️my Bike🚲🪬Gones🪬✌🏻#FLUX 🎩💎🤙🏻🚴🏻‍♀️🪬✌🏻	0
19-Sep-2022 15:40:29	2799737584	PedalandPost	458480423	grescoe	1571856757437104131	@grescoe Trams plus bikes? Freight is changing fast in cities 📦🚴💙👍 https://t.co/2m8FZSVjqL	9	Oxford
19-Sep-2022 15:05:56	250007178	ternbicycles			1571848062238064644	We absolutely love seeing our riders exploring their city &amp; sharing their #MuralMonday. Tag us in photos of your Tern in front of a local mural!! 🚲 #TernGSD S10 📍 #Eureka, #California 📸 @oldshake (Tern's in-house illustrator!) 🎨 @ ks.lovesyou (IG) - (front mural "Bderc") https://t.co/TW84uRBUSJ	1	Migrating everywhere.
19-Sep-2022 14:50:57	53473610	bikenewyork			1571844294306336770	Get yourself a Senate Majority Leader who works with advocates &amp; navigates his city by 🚲 https://t.co/5xOEJ3VS2e	22	New York, NY
19-Sep-2022 14:38:34	2394345044	malskipot16			1571841175144865793	Make roads safe for the people. Sidewalk, bike lanes, and more trains and/or tram in provinces and cities. 🚲🚴‍♂️♿ 🚶‍♂️🚶‍♀️ https://t.co/CTUhHf7CMq	0	Philippines
19-Sep-2022 14:28:56	296253874	Transport_EU	126596936	mobilityweek	1571838753487945730	⏰Just 1⃣more day until Urban Mobility Days #UMD22 While @mobilityweek is in full swing, we are getting ready for interesting discussions about the role of 🚴 &amp; 🚶&amp; 🚎 in reducing transport emissions &amp; fuel dependency See you in Brno 👋 or follow online: https://t.co/K4yufrx4hY https://t.co/7slsnBDWX1	12	Brussels
19-Sep-2022 14:03:55	1464189538268594178	JaccoBontekoe			1571832455711129607	Coming home from holidays, I always feel extremely relieved to cycle on Dutch #fietspaden again. But learning more and more about urban planning, mobility, and public spaces, I see more and more challenges. Yes, in the Netherlands too. This tunnel is 🚲🚲 infrastructure, right? https://t.co/08JkUrDlhV	0	Europe
19-Sep-2022 13:59:18	819312344543166465	TUMInitiative			1571831292504809473	A successful strategy in transport requires the adaptation of a comprehensive and coherent approach centered on humans instead of cars. The A-S-I approach 1⃣ Avoid 🚗 2⃣ Shift 🚴‍♀️🚎 3⃣ Improve 🚌⚡️🔌 presents a framework to structure policy measures 👉 https://t.co/7xzMnuW1de https://t.co/Wlc4xbLAcq	5	Global
19-Sep-2022 13:12:45	1111798901894451206	StalybridgeMkt	1211993149037432832	MtbTame	1571819579147538434	@MtbTame @FlorenceAmelias One for @TamesideCorr to do a feature maybe in what the town ‘could’ aim to be? 🚲	0	Stalybridge, England
19-Sep-2022 12:56:30	1167732990333468673	equimob	344758256	WOTRO	1571815491030888448	1 day left to apply !!! 🛺🚲🚍 Call for papers: Cities on the move: Inclusive Transport and Mobility for South Asian Cities, 13-14 Oct, Bengaluru, India. Last date to submit abstracts: 20 September 2022. @WOTRO @ISECBengaluru @SGPL_UU https://t.co/uZTjCLY4kp	2	Utrecht, the Netherlands
19-Sep-2022 12:50:37	1148990572847386625	monthlycycles			1571814011011735553	🥳 It's happening 🥳 Check your emails &amp; join us for #CultureNight 2022! This Fri @ 6pm, we cycle Dublin city centre, taking in some historical &amp; cultural sites, a few Culture Night locations &amp; finishing in time to enjoy the rest of the night ⚡️ https://t.co/QcpSNqE4rO 🎭🚲🎨 https://t.co/np5uJM1fD6	4
19-Sep-2022 12:18:15	50916827	PlanetRunsGames			1571805865119727618	The 3rd Sunday of every September in Brussels is a car-free day throughout the city. We try to take full advantage every year! ✌️🚴‍♂️ https://t.co/4soPpfCbww	0	Brussels, Belgium
19-Sep-2022 11:44:14	979560904814555137	HefeiChina			1571797304541171713	The refreshing air, blue sky and invigorating #autumn climate make Feidong county, #Hefei an ideal place to go #cycling. Here are three routes we recommend…give them a try！ 🚴‍♀️ Chaohu Lake Cycling Routes 🚴‍♂️Qingtian Road, Baogong Town 🚵Travel Route of Fucuo Mountain https://t.co/cB6SnEUK3V	4	Hefei, China
19-Sep-2022 11:36:12	4708331511	miasto_katowice			1571795281238458372	#ParticipatoryBudget #Katowice 📖🚴 🏨🌳Vote. Have an impact on what your city looks like. https://t.co/MgT36XlIp1	0	Katowice, Śląskie
19-Sep-2022 11:11:39	1173527220482138113	Digital4Planet	126596936	mobilityweek	1571789103024291842	This is European #MobilityWeek! 🚴🏙️🌎 Sustainable mobility is key to building tomorrow's #climateneutral smart cities and communities. Join us and take action! #MobilityActions #SmartCities #ClimateAction @mobilityweek https://t.co/6h7vci4CSF	4	Europe
19-Sep-2022 11:10:09	1108724654661910528	aquavitaeEU			1571788728338612224	🚲 We celebrate the #MobilityWeek from ⏰16-22 September 🚌 3,000 towns &amp; cities. More than 40 countries. 1 aim: bring #BetterConnections and #sustainable mobility across Europe &amp; beyond.🌏 Are you taking part? 🚄 More info at ➡️ https://t.co/OD5zfIP8Gf https://t.co/7TOSgKNFx9	0	Europe
19-Sep-2022 10:43:29	507445824	EUDelegationTur	260259261	frkkymk	1571782014642130945	European #MobilityWeek saw dozens of people getting on their bikes🚴‍♀️&amp;pedaling around the city.Amb Meyer-Landrut, DM of Foreign Affairs Amb @frkkymk, France's Amb. to Turkey @Herve_Magro attented the event w/ their bicycles. https://t.co/fV37mvZotZ	1	Ankara, Türkiye
19-Sep-2022 10:09:04	819312344543166465	TUMInitiative			1571773352452423682	This week TUMI’s ‘A Just Transition in the Transport Sector’ focuses on Transforming Cities, Streets and Places in a Just Manner 🚴‍♀️🚌⚡️ Check out our Just Transition website 👉https://t.co/4aGikA2l45 #justtransition to join the open exchange! https://t.co/k6kns8xbWd	1	Global
19-Sep-2022 09:57:57	1177267872411914242	MZakonjsek			1571770555786842112	After #Sarajevo, today #Podgorica - 2nd #WesternBalkans city part of EU Mission for climate-neutral &amp; smart cities by 2030.Clean #mobility is a key: 🚴‍♂️develop cycling infras. &amp; safe bike lanes 🚌 🏔#connectivity w/ rural &amp; suburban areas to provide sustainable mobility options https://t.co/l1BuAfSLRd	5	Europe
19-Sep-2022 09:57:40	1252633979494244352	Cyc_Links	211119218	mariedeghetto	1571770485762842626	💃🚲 this is #FancyWomenBikeRide 2022 #Montpellier 🤩🎶💅🎨🔥💙 #mobilityweek 《 If ♀️ journalist cycle The city will follow 🚲🚲🚲》 🙏 @mariedeghetto #JeSuisUneDesDeux https://t.co/Z5CDcUyTJE	2	Montpellier, Francia
19-Sep-2022 09:31:42	436634306	emilie_events	14585528	freiburg	1571763952224272384	Had such a blast yesterday at the #FWBR in @Freiburg! 🚲💃💐🥳 ♀️ 💪 Challenging male-dominated #cycling world, reclaiming the streets to celebrate the freedom of cycling and demanding that #cities create welcoming space for #women to cycle in and interact with in #urban areas. https://t.co/XqfRSPJXp5	10	Freiburg Im Breisgau
19-Sep-2022 09:23:38	69621923	ITF_Forum			1571761921795178496	Did you commute to work today? 🚲 How easy was it? Our online tool helps your compare accessibility across European cities 🌍 Check out #access to schools 🧑🏽‍🎓 hospitals ❤️‍🩹 people 🧑🏽‍🤝‍🧑🏼 food 🍉 and green spaces 🌿 https://t.co/S6jchRkGMx #access #inclusion #universalaccess https://t.co/VpeoxxE163	3	Paris, France
19-Sep-2022 09:18:31	126596936	mobilityweek			1571760631237480448	Did you enjoy #MobilityWeek this weekend? 😎 With almost 3,000 towns &amp; cities participating, this year's Mobility Week is an exciting one! So far, we've seen interactive activities including bicycle tours 🚴‍♀️ &amp; concerts 🎶 that promote #SustainableMobility. What's next? 😍 https://t.co/JW4SJIYdu2	22	Brussels
19-Sep-2022 07:27:40	1043716758337662976	aurorologue	1519947428996259840	FWBR_official	1571732737651884032	💙 @FWBR_official These are our women leaders in #Montpellier cycling at #FancyWomenBikeRide @NakibFatma @ClareLouHart @JaklineM, Véronique Brunet 💙 @LaurentNison If in the city women leaders cycle, 🚲 is going to be the reality ! #mobilityweek May 17/9/23 be #carfreeday ! https://t.co/E2tCGKKN75	1	Montpellier, France
19-Sep-2022 07:00:25	163802435	fietsprofessor			1571725880145100807	👷‍♀️👷‍♂️ Are you an experienced professional leading a cycling program in your own city? 🚲 But are dealing with challenges of infrastructure 🧱 &amp; soft measures? Our masterclass is approaching soon 🗓 Sept 28-30th! Take a look: https://t.co/eyXUCN4wjq Images: Utrecht https://t.co/JPtpkiCSCd	20	Amsterdam
19-Sep-2022 06:07:46	821289831070240770	nisharai_ggc	51139796	KayzadKasad	1571712631400173569	@KayzadKasad @dhumpachika @noidacycling @croozeapp KK hope Pune flooding is out of town now n u too can pedal 🚲 more	0	India
19-Sep-2022 05:51:48	1452823670221463557	PhilodoBikes			1571708613147889667	It has no problem riding on mountain or city roads. Softer roads require wider tires to increase the contact area, and it is not easy to trap sand or mud. 👍🚴 Come and pick your fat bike:⏬ https://t.co/5jSkSUVG6E #PHILODO #ElectricBike #AllTerrain #FatTire #E_Bike #MTB https://t.co/z9C7XB4Cc2	0
19-Sep-2022 05:21:37	1440214417988222977	FWBRyeg			1571701017057820672	#YegCC to the #FWBRyeg: 1)There are wards where ppl 🚲 more than drive 2)YegCC value 🚲 infrastructure from equity, eco, safety, health &amp;💲perspectives 3)Urban Planning meets Sept 27 re: possible bicycle infrastructure boost. *Be there* Call your Rep!! https://t.co/KqrIA6Nq8L	4	Edmonton, Alberta
19-Sep-2022 05:12:59	351658832	DeJonDe	18768225	NYHistory	1571698840935272451	Top story: @NYHistory: 'Nothing quite like a spin around the city. 🚲 🚲 🚲 ⁣ Happy #CityViewSunday! ⁣ 📷 Bicyclists riding through New York City, 1938, Wide World Photos. PR068. Image 74243 ' https://t.co/jjHAaQfaGR, see more https://t.co/BoSqpfyulJ	0	✈ We are everywhere ✈
19-Sep-2022 04:46:01	111553960	UCI_cycling	14783430	samarasheppard	1571692056581648384	🚴 Jump on board with @samarasheppard, ambassador for Wollongong 2022, for a tour of the UCI Bike City's cycling hotspots. #Wollongong2022 @Wollongong2022 @wollongong_nsw	23	Aigle, Switzerland
19-Sep-2022 04:32:59	1073528401	MaoriRandom			1571688775427981312	Kia Ora all. Need some advice. I’m wanting to buy a new pahikara (bicycle) for me. Mainly for around the suburbs and city (nothing off road) 🚲 What kinda bike would you suggest? Kai te mihi e hika mā!	7	Te Whanganui-a-Tara/Wellys
19-Sep-2022 04:00:02	18768225	NYHistory			1571680483993436161	Nothing quite like a spin around the city. 🚲 🚲 🚲 ⁣ Happy #CityViewSunday! ⁣ 📷 Bicyclists riding through New York City, 1938, Wide World Photos. PR068. Image 74243 https://t.co/HsnPbnbcVY	4	Upper West Side, New York City
19-Sep-2022 03:38:28	2356508154	tacosandjustice			1571675056702464000	3 cities, 10 days 🚲 https://t.co/hgzNyrf3sq	0	Texas, USA
19-Sep-2022 03:27:08	709694054972465152	its_hashie			1571672203812376579	Biked around City Park to the lake and back to the city this evening and it was so great. Felt like a kid on a summer evening. 🚴 🥹	0
19-Sep-2022 01:50:11	1265014555618541568	madisonelaine20			1571647806246457344	Yallllll I found a new hobby ! Chicago is a beautiful city to bike 🚲 ✨🌞 https://t.co/hhlppPJJZb	0
19-Sep-2022 00:05:10	38720638	yvrswiftie			1571621376624332801	Hello from me and my lovely city today!! I’m out bike riding 🚴‍♀️, wearing my folklore hoodie because it’s definitely getting cooler here. I hope everyone is having a fantastic Sunday!! 🥰 #TaylorSwift #TSMidnights https://t.co/5aZ5mCitTO	0	Vancouver, Canada
18-Sep-2022 23:00:30	2834896390	JoMaher8	1530125307591680001	FoundryPCN	1571605102867238912	💙 🚲 Wow @FoundryPCN 4 Top spots in #CycleSeptember @LovetoRide_ small business category across ALL city #MoveMoreActivePractice @movemoresheff @AnnGregoryRN @kmbellingham7 @millington_lou @adcnew @manda_c_barrett @drkateshawgp @draartibansal 🚲 @GreenerPractice #NHS 💙 https://t.co/WAM4MCkqTd	3	Sheffield, England
18-Sep-2022 22:20:28	161670927	advntagehyundai			1571595027599556608	🚲🚙 The perfect way to spend any Sunday. #HyundaiSantaFe 💬 Want to chat? 📱 Text us today at 516-210-2217. 📍 Hicksville, NY 🌐 https://t.co/JYEhN9IydJ 📞 516-806-5766 🔧 https://t.co/WeCIrzHqPU #AtlanticAutoGroup #Hyundai #HyundaiUSA #NewYork #NYC #Brooklyn #Queens https://t.co/grHccav9Cc	0	440 Plainview Rd. Hicksville
18-Sep-2022 21:28:51	1869501680	CagedChef457			1571582038033006594	Did a little toot around town. Deluge 10 minutes after I got home. 😅👌🚲 https://t.co/kCYaBEDbyW	0	Burlington, Canada
18-Sep-2022 20:54:44	15493820	shawnmicallef			1571573453508993024	When I am mayor it will be illegal for it to rain on a weekend afternoon in the summertime. This is really delaying the city-to-beach egress. 🚲🏊🏼‍♂️#dlws	3	Toronto Mean Ass City
18-Sep-2022 20:30:02	1407606310028328963	Eleglide_com			1571567236644368384	🎉𝙽𝚎𝚠 𝙰𝚛𝚛𝚒𝚟𝚊𝚕𝚜🎉 𝗧𝗮𝗻𝗸𝗿𝗼𝗹𝗹 &amp; 𝗖𝗶𝘁𝘆𝗰𝗿𝗼𝘀𝘀𝗲𝗿 gear up!🚲🚲 Which style of ebike do you like best?😍 💸€𝟓𝟎 discount for fans 👉Code: ELEGLIDECLUB 🛒𝗧𝗮𝗻𝗸𝗿𝗼𝗹𝗹: https://t.co/IEe5lqFoej 🛒𝗖𝗶𝘁𝘆𝗰𝗿𝗼𝘀𝘀𝗲𝗿: https://t.co/7W1FJmE9lu . #eleglide https://t.co/NhO0Lth4rL	0	Berlin
18-Sep-2022 19:00:31	1125154247874633735	interintellect_	1272592537719455744	DostartMeers	1571544711768449025	In 3 hours! ⚡️ Join @DostartMeers and @lealeata in the next installment of their "Saving the city" series. In this salon they discuss - Transportation! 🚴 🚐 https://t.co/Vr7jMU1kd7	0	London, San Francisco & global
18-Sep-2022 19:00:02	36394583	ZOceanHotel			1571544588887773185	Did you know you have access to our Z Ocean bicycles during your stay? It's a great way to get out and see the city! 🚲 https://t.co/RQqmK9GctG	0	South Beach Miami, FL
18-Sep-2022 18:54:44	519936959	TinyBeaches			1571543256361734144	@ja_reimer Yes, two other things: 1. Write to your City Councillor 2. Spread the word in your social network Safe Routes to school Message: - Only 1% of CGY kids bike to school - It causes 44% to be driven - 20% could be biking - It’ll remove a Deerfoot trail’s worth of traffic 🚲😀👍	0	Calgary, Alberta
18-Sep-2022 18:42:21	1500918222236831761	mou7h8reather			1571540140425891840	🚌 &amp; 🚲 are my new favorite way around the city.	0	Harvey Park
18-Sep-2022 18:39:52	519936959	TinyBeaches	80366951	KnifeNerd	1571539515722039296	@KnifeNerd @dbinyyc Hey let’s also send this message to the City and #yyccc through this survey and in the sessions they are holding in link below! 🧑‍🦯👩‍🦽🚶‍♀️🏃‍♀️🚲😀👍 https://t.co/56GxNiIf02	0	Calgary, Alberta
18-Sep-2022 18:36:37	1342599313118081024	Kate__S__			1571538694472876032	I went to visit the town of Peebles today and had a look around the Tweedlove Bike Festival 🚲 https://t.co/T5iBKuTcSh	0	Edinburgh, Scotland
18-Sep-2022 18:31:41	1542897676601020418	barry453118100			1571537456000020480	This place is dongguan South city CBD🚲 https://t.co/Zf5jpcBqqz	0	Macao
18-Sep-2022 18:04:29	519936959	TinyBeaches	1105735643135537152	youseepeeYYC	1571530610820390914	@mrsgoodlyreturn @youseepeeYYC 100% agree. Let’s channel this frustration to the City’s survey asking people what they want in the next budget cycle (pun). Do it today! There isn’t a specific field for bikes per se, just fill out all the tabs indicating you want safe routes to schools etc. 🚲😀👍 #yycbike https://t.co/1gVRthSoy2	1	Calgary, Alberta
18-Sep-2022 17:50:48	23777124	liezelv			1571527166499917826	🚴‍♀️💕🚴‍♂️ @ Cape Town, Western Cape https://t.co/AXmzNFqHpS	0	#CapeTown //\/¯¯¯¯\/\
18-Sep-2022 17:48:47	1244457774253293568	the_hamza_abid			1571526657122471937	Such a lovely and lively vibe without cars in the city 🚴‍♀️🚴‍♂️ #CarFreeSunday #urbanmobility https://t.co/NrXb9LwoB4	0	Copenhague, Dinamarca
18-Sep-2022 17:09:44	1177267872411914242	MZakonjsek			1571516829436100611	Riding 🚴 at Giro di Sarajevo for EU #MobilityWeek Taking 🚲 to work,🚶to school, and using 🚃 is a small but essential contribution to health &amp; making our cities in #WesternBalkans more liveable &amp; lovable We need modern pubic transport, more cycling lanes, safer pavements https://t.co/6wRzIOPgjt	3	Europe
18-Sep-2022 17:06:28	918527214496436224	rm_fotograf			1571516008032096257	Flying 🚲 #FujifilmX100F #UrbanLife #urbanphotography #urban #city #cityphotography #streetphoto #streetphotography #streetshot #streetstyle #streetwear #street #streetphoto_art #capturestreets #bicycle #varazdin #croatia #sport #sportlife #sportphotography #sports #sportswear https://t.co/KC7Mv1JDow	0	Elx (País Valencià).
18-Sep-2022 16:02:37	56948530	hermansjoost			1571499939649458177	I wish every day could be Carless Sunday 🚫🚙 🛻⛔️ Every city deserves this to show how beautiful a city is without cars! 🌳🚴‍♀️👨‍🦽🏃‍♂️🏃‍♀️🚴🌲⛹️‍♀️🤸‍♂️💃🌳 https://t.co/CoWuImy74B	1
18-Sep-2022 15:53:34	793332885382062080	pgrado_			1571497663174160388	watch me go biking around the city 🚴	0
18-Sep-2022 15:52:32	1447952653342887951	ICE2023Leiden			1571497404431568897	To reach these locations and discover the historical and natural beauties of Holland's duned seasides, you can take a 12-minute bus ride🚌, cycle🚲, or even get into a taxi-boat and sail 🚤from the city centre of Leiden to the neighbouring Katwijk aan Zee. https://t.co/NPGskPvViv	0	Leiden, the Netherlands
18-Sep-2022 15:28:09	1137813211435061248	swatiatrest			1571491268408283136	Cycled to the tunes of 80s and 90s music today across town. 🚲	0
18-Sep-2022 15:15:47	1139569256570470400	rungirlrun07			1571488153290014725	Morning. It's a non-run day, so easy spin (19.2 mph). This wraps up week 17 of MT (37.25 run miles). Getting excited for Quad Cities Marathon next week. We run thru 2 states, 4 cities, over 3 bridges along the Mississippi River. Happy National Cheeseburger day. 🚴‍♀️☮️ #runningpunks https://t.co/EnE05n6t3v	1
18-Sep-2022 14:51:48	1469466379	IRCFermoy			1571482118479400960	We are covering the National BMX trials in Tramore Road Park, Cork city. The weather is amazing. And these riders are a very hardy bunch🚲🚲🚲 https://t.co/YiJhWl3Aou	0	Fermoy, Cork, Ireland.
18-Sep-2022 14:35:40	1339137228975566849	AirRoadsHnps	407138479	WatersideAcad	1571478060746280962	⁦@WatersideAcad⁩ ⁦@hnps2015⁩ ⁦@hackneycouncil⁩ ⁦@LoveDeBeauvoir⁩ ⁦@TfL⁩ ⁦@metecoban92⁩ ⁦@mayorofhackney⁩ ⁦⁦@cities_clean⁩ ⁦⁩ How can we reduce traffic? #SchoolStreetNeeded #FilterDownhamRoad ?🚲 🛴👟 🫁 🧠 https://t.co/TAL5OQGYlr	2	Hackney New Primary School
18-Sep-2022 14:10:55	1167915903775735809	MetroResponse	420234784	euronewsnext	1571471829184700417	RT @euronewsnext: Nine of the 10 of the world’s best cities for cycling are in Europe - but not necessarily the ones you'd think of though. 🚲 Read more 👇 #MobilityWeek https://t.co/ALQKAJBSrm	0
18-Sep-2022 13:15:09	2792971466	mickmarshall7			1571457796364996608	A quick Sunday night cycle 🚲 ride in and around town before heading home 🏡 and having a shower 🚿 before bed 🛌 https://t.co/ZvNWFAp2SX	0	New South Wales, Australia
18-Sep-2022 13:02:50	81608326	andresobczak			1571454696954466304	my first car-free sunday in brussels! one of the many initiatives developed by almost 3000 cities within the european mobility week #betterconnections 🚲🚃🚍 https://t.co/d1Y1DBgEDw https://t.co/p8QfWYUmIv	0	#brussels
18-Sep-2022 13:01:46	420234784	euronewsnext			1571454425893314564	Nine of the 10 of the world’s best cities for cycling are in Europe - but not necessarily the ones you'd think of though. 🚲 Read more 👇 #MobilityWeek https://t.co/y8OWh0vH85	12
18-Sep-2022 12:52:05	48376961	farmerdarrell	807095	nytimes	1571451991418617856	if we took the energy spent on talking photos of suspected stolen #bicycles🚲 and channelled that into an angry (but sympathetic) mob to chase the out of state drug dealers from our city, we may find more satisfaction #btv @nytimes https://t.co/yL7dizDkLn	0	Burlington Vermont
18-Sep-2022 11:51:38	765696548843954176	hjargis			1571436778946535426	Had a really nice time at my first conference #C8S2022 down in Cardiff. Looking forward to next year already! Good time to mention that I will be hosting a workshop on sustainable (urban) logistics at #CRBAM22 in Amsterdam next month, would love to see people there ☺️🚲 https://t.co/5ZWNFmVcYl	0	sordid little grief hole
18-Sep-2022 11:37:50	3460771	bikeride			1571433307342049281	3 Day Bike About is a small 3-day weekend tour in Williamsburg, VA which supports two local charities. Fully supported by local cyclists who know their way around town. 📆 Friday, Apr 21, 2023 to Sunday, Apr 23, 2023 📌 Williamsburg, Virginia, US 🚴 https://t.co/6LgtpS7W9y https://t.co/C53zjHWEmz	1
18-Sep-2022 11:26:32	467592138	Seggelke1			1571430463218274306	Probably my favourite day in #Brussels, a city usually dominated by cars: #journeesansvoiture #carfreesunday 🚴 🏃‍♀️ 🚴🏾‍♀️🌳 #HappySunday https://t.co/S2ecphAC7U	0	Brussels, Belgium
18-Sep-2022 11:24:41	1070423183906476032	TeslaStars			1571429995050045440	Can’t wait for #RoboTaxis 🚗🔋⚡️🤖 to free cities from car parking and replace them with bike lanes 🚲😊 https://t.co/gdg8yfRDXD https://t.co/Q2vwrRBMnN	2	Bordeaux 🇫🇷🇪🇺🌍
18-Sep-2022 11:11:47	1524455774340399104	Auckland_Fwbr	1519947428996259840	FWBR_official	1571426749925437441	If women cycle, the rest of the city would do the same ♥️♥️♥️ #fwbr22 @FWBR_official @Suslu_Kadinlar ♥️💃🏻🚲🥳💫 https://t.co/Jgao1ntSpf	25	Auckland
18-Sep-2022 11:03:14	1315571728190406657	ScottCities1st	71769578	Tech4Transit	1571424597144109056	Welcome to "The #CitiesFirst Weekly", your regular digest for all things #mobility, #urbanism and #decarbonization. This week, we're talking about #artificialintelligence and #transportation! 🖥️ 🚌 🛴🚲 @Tech4Transit @haydenaitech @DroverAi @reneeautumnray @AlexNesic @Asistobe2 https://t.co/gBqOKqnHbW	0	Lisbon-Los Angeles-Global
18-Sep-2022 10:43:27	894142315467608064	brighton__ben			1571419618970947584	The city of Trondheim in Norway has a great solution for tired cyclists 🚲 https://t.co/8qcSNN6OHz	0	Brighton, England
18-Sep-2022 10:35:48	201680757	UNESDA			1571417692891906048	Today is #CarFreeSunday in Brussels🇧🇪, an initiative that is part of the #EuropeanMobilityWeek to encourage citizens towards sustainable mobility Enjoy the city by bike or on foot 🚴‍♂️🚶‍♀️ You can also travel by public transport (free of charge)🚍🚋 ➡️https://t.co/mb38T0rmyV https://t.co/Qpcl6lHI6U	0	Brussels
18-Sep-2022 10:35:39	1315571728190406657	ScottCities1st			1571417658611875842	Welcome to "The #CitiesFirst Weekly", your regular digest for all things #mobility, #urbanism and #decarbonization. This week, we're talking about #artificialintelligence and #transportation! 🖥️ 🚌 🛴🚲 While there's been much promise of the applicati…https://t.co/I7rvJCjeK9	3	Lisbon-Los Angeles-Global
18-Sep-2022 10:23:17	1455402405592383493	SallyMGibbson			1571414545280958469	THE PLAN Tonight: Once it stops raining, put on my orange shell jacket and cycle into town and see the buildings of Melbourne (Aus) while they are still bathed in purple light. Bike lights are charged. 🚴🚴🚴🚴 Tomorrow evening: Watch the funeral with some friends. 📺⚰️	0	Melbourne, Victoria, Australia
18-Sep-2022 09:30:00	286079802	EuCyclistsFed			1571401134815731713	It's finally here! Today is Car-Free Sunday in Brussels and other cities across Europe 🥳 This is our message to you to get out there and enjoy the city from the seat of your bike! 🚲 Find out more about the environmental benefits of car-free days here 👇https://t.co/Tn2Pm55Ky8	28	Brussels, Belgium
18-Sep-2022 09:00:00	819312344543166465	TUMInitiative			1571393585278246912	📢Happening today: In more than 100 cities around the world, women on bicycles are taking the streets to make themselves visible and claim their right to the city! 🚲 Find your #FancyWomenBikeRide and join the ride👉 https://t.co/jCxyxXLhZP #MobilityWeek #JustTransition https://t.co/652JIuInIk	10	Global
18-Sep-2022 06:39:35	1424963182783713290	GAMeS_RG_			1571358246723817474	Heading to Wollongong in November for #GAMeS2022? Check out how beautiful our coastal city looks for this weeks UCI races 🚴‍♀️🚴‍♂️ https://t.co/awbblPvE45	1	Wollongong, New South Wales
18-Sep-2022 06:30:00	1125154247874633735	interintellect_	1272592537719455744	DostartMeers	1571355837506981888	Today! ⚡️ Join @DostartMeers and @lealeata in the next installment of their "Saving the city" series. In this salon they discuss - Transportation! 🚴 🚐 https://t.co/Vr7jMU0Mnz	0	London, San Francisco & global
18-Sep-2022 05:59:44	1549247444243779584	AnchorageRising	342373199	drvolland	1571348221112512512	@drvolland Amazing turnout! Turns out there’s huge demand for a safer, more livable Anchorage 😏 Hope you’re in town for the next #RideForAnc! 💪🚲	0	Denaʼina Ełnena
18-Sep-2022 05:12:11	55617087	cornoisseur			1571336255002087424	🎉🚲🛴🛹🛼 Celebrate World Car Free Day this Thursday! In Chicago there will be SIX bike buses converging on downtown. Join one! https://t.co/KMON96wisJ	0	✶ ✶ ✶ ✶
18-Sep-2022 04:33:35	927379451460988928	EnriqueAChP	1100052393901940737	_tomorrowcity	1571326537776988160	Copenhagen, 🇩🇰 The World's Greenest City. 🚲 friendly - 62% 👥 use it Renewable 💡 - Climate plan to reduce 66% of CO2 emissions Big 👨‍💻 - Aim is to save 25% of 💡&amp;💧 in all public buildings Urban 🌻 - 1/4 is made of green spaces - Each 👤 has 42.4 m2 Source: @_tomorrowcity	0
18-Sep-2022 03:16:40	1119578060515205122	KochiNext	1119578060515205122	KochiNext	1571307181298917376	A very good healthy morning from Kochi 🚲♥️♥️ Catch the @KochiNext @GCochinDA CYCLOTHON for OZONE Protection LIVE using the link below : https://t.co/3M0YV9ZLHa Follow Kochi Next for more news, updates and stunning pictures of our ever growing metropolis https://t.co/48ZTpyv2dZ	0	Cochin, India
18-Sep-2022 02:00:03	11963512	JeanRicher			1571287899718524930	Visit the Ottawa Tourism website to discover a sightseeing cycling route 7.5 km in length in the city! 🚴 https://t.co/exUR8g3oQN #liveloveottawa #bicycle #bikeottawa #ottawarealestate #ottawaliving #biketrails #ottawamarket #ottawahomes #kw	0	iPhone: 45.427395,-75.691597
18-Sep-2022 01:12:51	1247440153645322240	M_A_S_A15	1334437651345235969	Aisha_A_Idris	1571276021931937795	@Teemah_Zarah8 @Queen__Khadijah @HaneefatOumar @Aisha_A_Idris @___Mufeedah @fati_washaa @Aishatulhumair8 @Meerah_Eshaq @Abdool_leeman1 @HadizaGabon4 @maryamboooth So you haven’t been to your village before I will help you 🚴🚴	0	Canada
17-Sep-2022 23:14:10	1562677611616436230	Lauren_Buser	120924076	the_transit_guy	1571246154377203712	@the_transit_guy 🙋🏻‍♀️Engineer in Seattle! Just started a new twitter to focus on urban transportation 🚲🚌	0	Seattle, WA
17-Sep-2022 23:05:00	20687723	BelTel			1571243847925092355	Plans for a cycle path from Cavehill to Belfast city centre are being revived 🚲 https://t.co/qWiRcQQ97O	5	Belfast, Northern Ireland
17-Sep-2022 22:35:06	1204188494257623041	CarlosS65454101			1571236323872198657	Ride a bike in CBD of the city. 🚲 https://t.co/285BF46vxK	0	Portugal
17-Sep-2022 21:56:22	4168939040	FatHillBrewing			1571226575760228352	Met so many fun folks today at the Main Street Mason City Brew to Brew bike event! 🚲🍻 https://t.co/KNYxUxwpXB	0	Mason City, IA
17-Sep-2022 21:52:49	80213605	M_Sahli_Wells	139793121	CulverCityGov	1571225681455120385	So thankful to the volunteers who came to our site today! *Not one* volunteer drove - they all either walked or biked! 🚲 Thanks to the Culver City Downtown Neighborhood Association for co-hosting this year! 💚 Big s/o to @CulverCityGov staff for your outstanding support! 👏 https://t.co/sUfPb2L2Fw	0	Culver City
17-Sep-2022 21:00:53	26872682	citymississauga			1571212614499287044	The Tour de Mississauga is tomorrow 🎉 Routes will be active 7am to 1pm Heading into downtown Mississauga? Some temporary road closures will be in effect: 🚲Living Arts Dr: Burnhamthorpe Rd to Princess Royal Dr 🚲City Centre Dr: Living Arts Dr to Confederation Pkwy ⬇️More (1/2) https://t.co/1ertcBasoo	3	Mississauga, Ontario, Canada
17-Sep-2022 21:00:53	2815233269	CarmenandBrian			1571212612666261507	Take a bike tour with us down Ocean Boulevard by Surfside Beach &amp; Garden City Beach, both just south of Myrtle Beach! 🏖️🚴‍♀️ #MyrtleBeach https://t.co/jH9GLub4s3 https://t.co/lSMbJb4tCm	0	Myrtle Beach, SC
17-Sep-2022 20:58:13	965516852695793664	SimonSays_Enjoy			1571211942072647686	The purity of direct drivetrain🚲street surfin 🏄‍♂️ #fixie #bike #urban https://t.co/5zZPVYdry8	0	Zurich, Switzerland
17-Sep-2022 20:34:35	142993827	annackeenan			1571205995220664324	Making livable cities, and protecting agricultural and natural habitat by preventing sprawl. What's not to love? 🚴‍♂️🚴🚴‍♀️ 🎄🌲🌳 🏘️🏘️🏘️ #MoreNeighbours #UrbanDesign #Density https://t.co/FN1MsVmAZE	6	Epekwitk/PEI, Mi’kma’ki Canada
17-Sep-2022 20:18:42	1119578060515205122	KochiNext			1571201997789081602	We're just a few hours away now !! 😊😍🚲 One of Kochi's most important cyclothon events, aimed at providing a strong message for Ozone protection, will see almost 250 cyclists riding their way across the central and Western parts of Kochi city early tomorrow morning 💪🔥 https://t.co/0cdbZ9kALl	0	Cochin, India
17-Sep-2022 20:13:17	1500918222236831761	mou7h8reather	2258369514	hurryhurryomaha	1571200636099887104	Gonna be a weekend full of #defendingdenver on the Urban Assault Cruiser 🚲. Today I shall ride into the hellscape of Downtown Denver for Octoberfest &amp; tomorrow I shall ride to a Bronco tailgate to see @hurryhurryomaha before riding back home to watch da game. https://t.co/WObbDj91Py	0	Harvey Park
17-Sep-2022 20:04:29	433746559	Leszek33			1571198421968592896	As they say, it takes a village, w/ good leaders, devoted volunteers, sponsors &amp; cycling idols let alone supporting City Council to raise cycling-oriented communities. Seeing young Ukrainians on 🚲 at the ride, makes me feel so proud of the Polish thoughtfulness &amp; hospitality!👏 https://t.co/Ivez7UMxZ9	5	North Bethesda, Prato, Honolulu, Singapore
17-Sep-2022 20:03:29	347743895	RescueEwe	441213452	CathyTuttle	1571198169119346688	Just spotted @CathyTuttle bike commuting through downtown Portland! 🤩🚲 #OneLessCar #ThisMachineFightsClimateChange https://t.co/whHz6QrXf2	0	Portland, OR.
17-Sep-2022 20:00:56	85471631	WeAreHub			1571197525805174785	In this year's Municipal Elections across B.C. on October 15, many cities are rolling out mail-in ballots for the first time! ✅🚲 Find out when and how to apply for one by looking on your city's elections webpage. #BikeToVote #VoteToBike #MunicipalElectionsBC #VOTE #bcpoli https://t.co/HlwjnNxLd0	2	Metro Vancouver, BC
17-Sep-2022 19:29:43	1127998813178945536	RonSteenblik			1571189670595133442	Q for transport economists: Can you point me to any recent research on whether the spread of #bicycle 🚴 use in EU cities is cutting into automobile use? My hunch is that it is. Also, my guess is that many people will still own a 🚗 but use it less, and hold onto it for longer.	2	Paris, France
17-Sep-2022 19:07:38	1026484348936179712	camcyclefest	80386571	camcycle	1571184112014184449	ONE WEEK TO GO! Join @camcycle for the third Cambridge Cargo Carnival to demonstrate everything that can be carried by cycle 🚲 Bring your cargo bikes, panniers, trailers and baskets for a parade around the city at 11.30, followed by stalls and cycle tryouts at @theUL. https://t.co/dpYGv1EpKh	3	Cambridge, England
17-Sep-2022 18:40:43	2447355865	BikeWalkScoot	386598877	RCTCouncil	1571177337802133504	ACCESS BARRIERS: @RCTCouncil can you remove these discriminatory access barriers on the path that connects Tonteg to Church Village Community Path? They hinder &amp; prevent access for local community to a safe traffic-free network. 🚧🚲👩🏼‍🦽👨‍👩‍👧‍👦🚫 #BashTheBarrier https://t.co/ty6qTOrjob	4	Pontypridd
17-Sep-2022 18:13:30	296624612	haidernawab			1571170488973402113	Hey Urban planners in Canada: why are bike lakes (with a physical separation) not default option? Help me understand pls 🚴 🇨🇦	0	Richmond Hill, Ontario
17-Sep-2022 18:02:14	2557350530	MCDOTNow	19539948	WABADC	1571167656689995779	🚴CONFIDENT CITY CYCLING🚴‍♀️ This MCDOT sponsored @WABADC 'Confident City Cycling' class teaches you the skills you need to ride safely and confidently on streets and in heavily trafficked areas. To register👉https://t.co/GSafD6I73V @BethesdaUP @BethesdaBeat @bethesdatransit https://t.co/lvNakPG08J	0	Montgomery County, MD
17-Sep-2022 17:57:12	4134938103	aperez773			1571166390438043648	Viva 🇲🇽 cruising on my ebike was the way to get around downtown 🚴‍♂️ https://t.co/uZUm63ETHO	0	Chicago, IL
17-Sep-2022 17:32:36	1468245793031266313	BicycleMayorTO	143148413	thekeenanwire	1571160196990263298	@thekeenanwire While you were away, we got a new Mayor :) When can you come for a ride around town? #BikeTO #LeaveTheCarBehind #SustainableUrbanVehicle 🚲#ThisMachineFightsClimateChange https://t.co/y6izCYIL6n	0	Toronto
17-Sep-2022 17:17:10	2394824161	ChicagoBACP	47660980	TrumanCollege	1571156315359043585	The final #ChiSmallBizExpo has begun! Looking forward to an afternoon of networking and business resources and support. Still time to register and attend — visit https://t.co/jDzQUkrr66. Tons of great transit options to get to @TrumanCollege quickly 🚌🚊🚲 https://t.co/a9pRhLmXaH	1	121 North LaSalle, Room 805
17-Sep-2022 17:03:56	52082817	elpichirilo			1571152983085268994	Back in D Town !! Saturday work out 💪 Done ✅ #cycling #spinning bike 🚴!! Tarea terminada !! #saturdayworkout✔️ feliz día !! @ Fitness Nation https://t.co/HLp8rZwNKX	0	32.892134,-96.984911
17-Sep-2022 16:05:44	2616990401	guydorrell1	1159388212189696001	fare_city	1571138338597515265	@fare_city @BrightonHoveCC @CafePorteur @BATBrighton @Bricycles @ZedifyBTN Great to see you Rich, spent a few very enjoyable hours chatting all things #cargobike #ebike with a bunch of like-minded folk &amp; learning about @BrightonHoveCC efforts to decarbonise mobility, #schoolstreets &amp; reducing idling with Dan, Joanna, Ruth and Keith, thanks all💪🚲	0	London, England
17-Sep-2022 16:01:56	415461786	ajdc123	3433397705	Roost_Coffee	1571137379242745856	We’re in #Malton. As it’s Yorkshire’s food capital it would be rude not to partake (not that Brian needs an excuse!). Coffee from @Roost_Coffee with a side of @florian_poirot macarons in the September sunshine 🚴‍♀️ https://t.co/CqSvRLS3F9	1	Knaresborough, England
17-Sep-2022 15:40:27	2301638287	HamOntBikeShare	1281227490	JasonThorne_RPP	1571131973971902464	@JasonThorne_RPP @BikeShareTO Awesome! Such a great way to explore a city🙌🏼🚲	1	Hamilton, Ontario
17-Sep-2022 15:36:43	989397451	UNCF	989397451	UNCF	1571131032640061441	Today is the day‼️ Get up and #getactive with @UNCF! Walk👟, run, cycle🚲, and donate for a great cause. #ShowUsYourWalk as you join the #UNCF National Walk for Education in a city near you to celebrate and support our HBCUs and students. #LaceUp4UNCF #SupportHBCUs https://t.co/K3srcQQ0Y1	5	Washington, DC
17-Sep-2022 14:24:16	1044836083530452992	optimismFND	1511770076738990082	VelodromeFi	1571112802663952385	@VelodromeFi the City of Optimism is very bike friendly 🚴💨	9	Global
17-Sep-2022 14:00:29	111878564	NCC_CCN			1571106818474283010	The separated pedestrian and bicycle lanes on the LeBreton Flats Pathway are the talk of the town! 2 criteria drive the decision to separate lanes: 🚲the # of visits 🚶the distribution by user type Which pathway is next?👉https://t.co/vzpRYBvtaN #ottbike #ottwalk https://t.co/3Mlrbwy1d1	12	Ottawa-Gatineau, Canada
17-Sep-2022 13:47:49	1723838900	REGFizz			1571103629322637316	City cycling 🚲🚲💨💨 #photography #streetphotography https://t.co/LxYIbAv4rn	0
17-Sep-2022 13:44:10	1123701292134797314	AdamSchaffer15			1571102709763420162	These are the three big events for DC 🚴‍♂️ this month. Notice how ridiculous each one is! 1) Car-free spots (on the sidewalk) 2) Car-free ride (w/ car travel tips) 3) Car-free day (where cars are ok) Whether it’s ineptness or #BikePeopleLie doesn’t matter. Urbanism is a farce. https://t.co/6KhCtSE2r3	3	Manaos, Brasil
17-Sep-2022 13:42:00	22796929	outandaboutnow			1571102163945897984	🚲 𝗥𝗶𝘃𝗲𝗿 𝗧𝗼𝘄𝗻𝘀 𝗥𝗶𝗱𝗲 𝟮𝟬𝟮𝟮 🚲 Kick-off October on the right pedal with a recreational ride! Saturday, 10/1 at 9AM Delaware City, New Castle, Wilmington Riverfronts TIX https://t.co/v6qPNjlSq3 RSVP https://t.co/EnWVSGgxI0 #GetOutAndAbout #RiverTownsRide https://t.co/j2nh6iYhwu	0	Wilmington, Delaware
17-Sep-2022 12:15:14	934358614457929728	TheDailyPretzel			1571080330949595136	📣The question is "Why Not! " they are a Sanctuary city for illegal aliens &amp; other groups for 10+years what did WDC do with all the gov-money$$ given to them for being a Sanctuary city ? 👲🚲🗞️ https://t.co/lUjS38vO0l	2	1stAmendment Freedom of Press
17-Sep-2022 12:00:01	819312344543166465	TUMInitiative			1571076499356073984	Ensuring that anyone, regardless of their physical abilities, can use the urban infrastructure is key! This Saturday, September 17 the city of #Gijón/Xixón is organizing a bicycle ride focused on people with disabilities. #MobilityWeek #JustTransition 🚲 https://t.co/KDFdBVUCVC https://t.co/HN98AyuAl1	0	Global
17-Sep-2022 11:06:52	877925188687593472	petermc2wheels	625477295	deanybeany19	1571063126300438530	@deanybeany19 @says_basil This is partly why despite your efforts in the steel city at trying to get people to stand up for their rights during the V C madness (on going) didn't get the support you deserved. Mk ultra is real all we have to do is look to our left and right while out and about 🫤🚴	0	Derbyshire, England.
17-Sep-2022 10:45:12	942876291933470720	regaljoa			1571057673076109312	i finished binge-watching 6 episodes of once upon a small town and it only has 12 episodes apparently, yeah it's still ongoing but i have to say that the series is very relaxing and heartwarming to watch. i love the cinematography, it's soo pretty and calming ☘️🌤️🚲🏞️	0	things i like
17-Sep-2022 10:11:22	752613231500361729	MetteRettich	1364639441604800513	strategywoman	1571049156420182016	@strategywoman Good morning Yaroslava, sunny Hamburg hugs back to you &amp; all of you #warcoffee friends. Today: Gardening, 🚴, avoiding Hamburg city center as we celebrate the 833rd Hamburg Port Anniversary, first time since Covid started = overcrowded city. Have a wonderful #Kyiv☕ 💙 💛 🌻 https://t.co/nsum2cbYTp	0	World
17-Sep-2022 09:28:08	2291098866	SubhaSatapathy			1571038277058330627	Their side of the story was they come from Gandhinagar where no one wears a helmet and this they don't wear any while coming to GIFT City 🏙️. While it is convenient to swirl one's hair while riding a bike 🚲 it is equally dangerous to ride without helmet.	0	Bhubaneshwar, India
17-Sep-2022 09:06:43	1604088206	RantyHighwayman			1571032887146983424	Good morning Manor Park. I cannot remember the last time I was in this part of Town, despite travelling through on the train all the time. 🚴‍♀️➕🚈 https://t.co/bBIexy6IPJ	1	London Cheesecake, Brexitania
17-Sep-2022 09:06:29	507445824	EUDelegationTur			1571032827973742593	“European #MobilityWeek” begins! Run🏃‍♂️pedal🚴‍♀️walk🚶‍♀️;“#MixandMove”! Delegation of the European Union to Turkey invites people and cities to interact, produce together and move more on 16-22 September. Move&amp;establish ‘ #BetterConnections’!👇 https://t.co/GwAcLz55eu	1	Ankara, Türkiye
17-Sep-2022 08:30:05	1125154247874633735	interintellect_	1272592537719455744	DostartMeers	1571023668859256833	Join @DostartMeers and @lealeata in the next installment of their "Saving the city" series. In this salon they discuss - Transportation! 🚴 🚐 https://t.co/Vr7jMU0Mnz	2	London, San Francisco & global
17-Sep-2022 08:28:24	53408934	TedbearJoJo	369758604	BenFoster	1571023246778314753	@BenFoster good luck Ben you will shine in whatever you do next especially the cycling 🚴‍♂️ from your first landlady at Stoke City	0	Stoke-on-Trent, England
17-Sep-2022 08:24:57	1524455774340399104	Auckland_Fwbr			1571022377471062016	📣 Remember: We are the first of thousands of Women globally who are going to be gathering in their cities and riding on Sunday for this event. We are united! Smile and enjoy yourselves!! 🥳💃🏻💫🚲🕺🏼🥳	0	Auckland
17-Sep-2022 08:21:52	2353887666	dimas_JOG48			1571021601180622850	CP Dump 🌳🌳🌲🐩🚴🤾🌲🌳🌳 #travel #travelphotography #park #green #gogreen #field #Manhattan #CentralPark #NewYork @ Central Park, New York City https://t.co/WXFfwkX4pp	0
17-Sep-2022 07:53:48	347743895	RescueEwe	14783349	nathanialjg	1571014537670950912	@nathanialjg We saw so many today Downtown Portland! 🚲⚡ We spotted the new Tern Quick Haul in "Tabasco" Orange at Splendid. 👀🟠	0	Portland, OR.
17-Sep-2022 07:30:02	14313158	kion	7044852	JAVIERIOS	1571008555159015425	🗺️🧭 Celebrated the Labor Day weekend with @JavieRios by going for an easy 200K bike round-trip through some very quiet and picturesque scenery from Vienna to Harpers Ferry and back (trails: W&amp;OD, Custis, Capital Crescent, Chesapeake &amp; Ohio Canal)! 📹 https://t.co/4Uuy1P9zBO 🏞️🚴	0	Virginia, USA
17-Sep-2022 05:15:24	89409492	nilsandrey	1279260776830832640	CityCoderUS	1570974675580375040	@CityCoderUS was in junior high school - boxing 🥊 - 🚲 cycling through the city - rented Nintendos 🕹️ - msx-basic with public PCs 🖥️	0	Canada
17-Sep-2022 04:30:05	221890109	CityOfNorthVan			1570963271351504899	Heading to The Shipyards this weekend for some 'end of summer' fun at the Shipyards Festival? There's lots of easy ways to get there, whether you walk🚶‍♀️, transit 🚎, bike 🚲 or drive 🚘. Want to know about the bike valet or road closures? Info + tips: https://t.co/6YJMIUH9SJ https://t.co/qO0GBS0aRo	3	City of North Vancouver
17-Sep-2022 03:32:09	844830866111029248	cycling	1045639865906253825	wollongong2022	1570948691426680834	Getting ready for the @wollongong2022 community ride with the UCI Bike City team from @wollongong_nsw - time to pick up our number plates! #cyclingforall 🚴🏻‍♀️🚴‍♂️🚴🏻‍♀️🚴‍♂️🚴🏻‍♀️🚴‍♂️🚴🏻‍♀️ https://t.co/qzH9sSphVZ	2	Aigle, Suisse
17-Sep-2022 03:30:04	1125154247874633735	interintellect_	1272592537719455744	DostartMeers	1570948165989277697	Lets imagine a future city transportation system which is both cost efficient and attainable while enhancing well-being. 🚴🛴 Come join @DostartMeers and @lealeata for their upcoming salon on Transportation! 😊 https://t.co/Vr7jMU0Mnz	0	London, San Francisco & global
17-Sep-2022 03:06:37	38808088	LongBeachCity	3145149733	beachstreetslb	1570942267569111042	🗣 We are excited to return after a two-year hiatus! 🚲👟🛼🛹 @beachstreetslb is happening TOMORROW from 10 a.m. to 4 p.m.! Join City officials kickoff the event at 10 a.m. at the Walter Pyramid at @CSULB. This is a family and pet-friendly event. 👧🏻🐕 https://t.co/pfyLMUddBJ	8	Long Beach, Calif.
17-Sep-2022 01:35:58	20540728	JBell715			1570919452589293568	Thursday night city 🚴‍♀️ from Palmer Park to the Eastern Market #bgdbdetroit #cycling #cyclinglife @ Detroit, Michigan https://t.co/hvEVK1VjOB	1	Los Angeles, CA
17-Sep-2022 01:01:08	1511936291776065536	PanmiAus			1570910685290283009	The ultimate E-Bike for the urban commuter! 🚲⚡️ The Daxys Lizard comes equipped with a versatile rear rack that lets you attach anything, from an additional seat to some extra storage! Check it out ➡️ https://t.co/PAqSaIkCrw #DAXYS #Ebike #PersonalCommuteRevolution https://t.co/s2O8UNCejS	0	Australia
17-Sep-2022 00:35:37	592760828	ohnlyTogether	19073331	diamondavep	1570904266273067008	@diamondavep @ClimateHuman Not talking about alternative energy sources per se—but ways of getting around 🚲 🚊 🚃 that make a lot more sense in the city, for example. And scaling back our consumerism	0	Massachusett territory
17-Sep-2022 00:20:09	1448389854207770627	RANGEMedia4all			1570900372344143872	Next week's meeting digest just dropped and it includes "a special roving meeting" 🚲https://t.co/fi9m4lL70k	1	Spokane
17-Sep-2022 00:02:02	2693553181	EvoCarShare			1570895814003924992	Get to where you need to go in Whistler with our Evolve E-Bikes 🚴! We’ve got 8 parking zones around town making it easy to pick up and drop off wherever you need to head to. For more info head to our IG Evolve E-Bike highlights or visit https://t.co/hFmiJJOMO3. #FYIFriday https://t.co/SqKikBgKMz	0	Vancouver, BC
16-Sep-2022 23:24:25	1449359755538051076	VicTuco2	830018096412913664	terrymap1	1570886345291337729	Congrats younger @terrymap1, nice 🚴 bike, but due to the terrain in your village 6, for safety reasons I would have preferred the quad 🏍 bike ? Anyway best of luck and take care. https://t.co/hNnQlBjPzM https://t.co/9NLubHgnTU	0	Minster,England 🏴󠁧󠁢󠁥󠁮󠁧󠁿
16-Sep-2022 22:52:35	752603264672272386	MyBikeAdventure			1570878336972492800	🚲 Commuter Ride - Join the #BikeBus from Gorilla Coffee Cafe, Kings Heath - 7.15am → https://t.co/t7yB4PO7NR	1	Birmingham, England
16-Sep-2022 22:45:05	292129192	CHRONICV3RONIC			1570876447128195072	HAPPY 9/16💜 SUPPORT LOCAL BUSINESSES🛍 ENJOY OUR CITY PARKS🌳 WALK/BIKE/RUN🚶🏾‍♀️🚴‍♀️🏃🏾 TAKE IN ALL THE9️⃣1️⃣6️⃣HAS TO OFFER💫🤍🌇	1	Sacramento, CA
16-Sep-2022 22:25:03	22667625	MoveMinnesota			1570871408057810944	Take the #carfreemsp pledge to eliminate one car trip this September. Try a car-free commute, have a chance to win prizes, and help make our Twin Cities communities more connected &amp; more sustainable!🚉🚌🚲👟🛴😎🎉 Pledge here: https://t.co/KNEqNhviIp	1	Minneapolis/St. Paul, MN
16-Sep-2022 22:15:00	33949520	DowntownCLE	21540911	GCRTA	1570868879211261953	Make the most of your Downtown experience by taking @GCRTA, scooter and e-bike rentals, ride share, and of course your own two feet. Plenty of parking options are available, and can be viewed at our website, along with transit &amp; 🚲/🛴. Enjoy your weekend! https://t.co/ROYyP9Sj9e	4	Cleveland, OH
16-Sep-2022 21:48:38	1265815090856484866	3v3rYtH1N666			1570862244573114369	This city has made me a bicycho 🚲	0
16-Sep-2022 21:43:07	28259514	berkie1	285787156	RideBluebikes	1570860853511196672	Coming to Salem this fall? 🎃 Leave the car at home (or an MBTA parking lot). Take a ferry or train into town and ride @RideBluebikes OR take advantage of $2 dollar rides on the Salem Skipper. 🚲 ⛴ https://t.co/T4dGUH3F9N	2	Salem, MA
16-Sep-2022 21:27:35	211542424	wildandhigh	50336859	WilliamNB	1570856944549916672	@WilliamNB When 🚲to Turkey in 1987 I often filled three of my four large bottles up with hot water from a cafe or hotel and sometimes a local house and had a good wash well away from anybody. Sometimes I just arrived in a village square and got offered a room/shower/meal which was great.	0	Dorchester, UK
16-Sep-2022 21:00:32	20681673	OweniteAdam			1570850139211792386	Great to see the 2nd part of a film made during a learning visit from Lancashire to #Leicester, looking at how we’re developing #activetravel, #cycling 🚲 &amp; #walking as modes of choice in the city 🚶🏽 . (First part available here: https://t.co/GmXh0FiHs6) https://t.co/U57BUENmnH	0	Aylestone, Leicester, UK
16-Sep-2022 20:55:39	1420672472148430853	LarryLee916	69359090	TheCityofSac	1570848907483287553	I’ve been riding 🚲 throughout Sacramento since the late 70s. I’d suggest every member of @TheCityofSac council and @SacCountyCA board of supervisors ride a bicycle in their district for at least one week to see how absolutely unfriendly city streets are for 🚲.	5	Sacramento, California
16-Sep-2022 20:35:34	1524455774340399104	Auckland_Fwbr			1570843854676586496	Countdown for the most colorful cycling event of the year 🎉 There are 200 host cities where the streets will be full of women on bikes on Sunday, September 18. Join us 💃🏻🚲 📍The Cloud ⏰2pm #fwbrakl22 #grassroots #movement #auckland #dunedin #newzealand https://t.co/6xquikYMBE	4	Auckland
16-Sep-2022 20:30:30	21627536	DowntownWichita			1570842578626437124	Bring your bike or walking shoes to downtown Wichita this Sunday, Sept. 18 for Open Streets ICT! Stroll down 4.1 miles of Douglas Street and enjoy food trucks, live music and lots of fun! Learn more at https://t.co/9uhDwYa6A9 #DowntownWichita 🚲 https://t.co/zgmUijRGx4	2	Wichita, KS
16-Sep-2022 20:19:46	2809288847	tombuttrichmond	1083494258609348608	MicromobilityCo	1570839876609921024	.@MicromobilityCo is at the @CWPavilion today, an astounding display of scooters, bikes, micro-cars, and much more! #MMAmerica 🛴🚲 I just finished providing the official welcome from the City of Richmond and an overview of our sustainable mobility policies and projects. https://t.co/UFVhCP0Lym	1	Richmond, California
16-Sep-2022 20:03:03	2968222695	RideIndego			1570835671144611841	#FeaturedFriday | Here's a look at our new riders from our beginner group ride over at the Navy Yard! Want to join the next group ride or learn how to ride with more confidence around the city? Visit our website at https://t.co/anuG2952yw 🚴🚴‍♀️🚴‍♂️🚴‍♀️🚴 https://t.co/AsSiAfqA8R	1	(844)-446-3346
16-Sep-2022 20:00:11	1114584775220707328	LabourRuth			1570834951263899649	Meet with a bike 🚲 under the Town Hall at 10am on Thursday for Car Free Day for a guided safe route to Ducklington, with Steve. Again,☕ for the keen and green.	0	Witney
16-Sep-2022 18:59:13	189847249	MadhishParikh	1667661511	mybyk_in	1570819608550178817	Exploring the #heritage of Historic City of Ahmedabad, wheeling on @mybyk_in along with UNESCO #WorldHeritageVolunteers. Very thankful to @arjitsoni12 &amp; team for special arrangements. Exploring the walled city on cycles is so much fun! 🚲 #WorldHeritage #Youth4Heritage #WHV2022 https://t.co/UbDpk6YFOu	12	भारत
16-Sep-2022 18:39:40	1071319136	conndonovan9	1171286929	Koeln	1570814689390764032	Spending some time in @Koeln and looking forward to seeing the 🚲 kultur here. Köln is Germany's 4th biggest city but is probably better known internationally for being twinned with @corkcitycouncil. 1/ https://t.co/mb0r1ZPu74	1	Cork, Ireland
16-Sep-2022 18:19:42	751306038729592832	ripitout9898			1570809663666688011	Keep sending the freeloaders that's the illegals to Martha Vinyard. I hear the town needs more servants and bicycle 🚲 riders to heat their mansions.	0	south of nowhere
16-Sep-2022 18:01:15	133257590	Statbel_en			1570805018420183041	🚲 Mobility week! We too are doing our (informative) bit! For example, you can check the mobility figures for your municipality on our website! 👉 https://t.co/AycbnPsxuM #Statbel #DiscoverYourMunicipality #WellOnTheWay #EuropeanMobilityWeek #MobilityWeek https://t.co/IcgZXmDQbb	0	Kon Albert II-laan 16 1000 BXL
16-Sep-2022 17:40:25	720938738579292160	AbejaBike	126596936	mobilityweek	1570799777985724416	#EuropeMobilityWeek 2022 Starts today ! Check all the activities in your town. 👉A city that efficiently moves its citizens grows economically and socially. #CyclingCity It is possible 🚲🐝🌻 More info @mobilityweek https://t.co/29pvoQwakP	0	Community of Madrid, Spain
16-Sep-2022 17:32:44	502129701	RanSalihh			1570797842415095809	Amsterdam, the city where you are more likely to get hit by a bike than a car :) 🚲 https://t.co/9zigqfY8Q0	0
16-Sep-2022 17:26:32	1527703957136625665	NoMoreBikeLanes	64813814	UnifiedGovt	1570796284495134720	Park Dr from 19th &amp; central all the way past City Park &amp; even to underfunded animal shelter-a wide road, sidewalks both sides, plenty o’ room for cars to give 🚲 wide berth, heritage infrastructure, ⁦@UnifiedGovt⁩ would be anti-cycling to narrow Park or “diet” fad https://t.co/7kLe0vBI2o	0
16-Sep-2022 17:25:45	1880701064	Hadrian_Park	310734823	NU_Foundation	1570796087283449858	Y6B cycled into town today to take part in a STEM session with @NU_Foundation Reducing our carbon footprint through active travel &amp; exploring our local area at the same time 🚲⚫️⚪️ #HPPSCycling https://t.co/s1G4hJgNtn	0	North Tyneside
16-Sep-2022 17:23:20	291671411	Nacnud5	322814180	patrickmgroen	1570795477058326530	@patrickmgroen @WholeMarsBlog @elonmusk Probably shouldn’t be driving in a city like that. Go by bike instead 🚲	0
16-Sep-2022 17:19:25	14920301	LiveDrive	2331959077	TFIupdates	1570794491744747520	🚲 It goes without saying that the fastest way in and out of town is by bike - you can do Whitehall to the Canal is 6 minutes! Cyclists should still be wary that the road through Drumcondra is very crowded with concert-goers stepping out @TFIupdates @DCCTraffic @dublincityfm	1	Dublin
16-Sep-2022 17:03:13	1523678448144814080	NaughtyFrmBirth			1570790415489724416	God! I no wan go my village with okada 🚲 this year 🙏🙏	0	Ado Ekiti, Nigeria
16-Sep-2022 16:59:54	148419941	alexschoeffner			1570789578541510660	After a few weeks hot weather living in a big city with good public transit &amp; access to public bikes, I'm able to reduce my carbon footprint again and selling my vehicle. #Montreal #publictransport #GlobalWarming 🚶‍♂️🚴‍♀️🚍	0	Montréal, Québec
16-Sep-2022 16:51:28	1268123599526866947	BestHealth4U_			1570787459025477632	The #EuropeanMobilityWeek starts today! 🚶🏽‍♀️🚶🏿 It is the European Commission’s flagship awareness-raising campaign on sustainable urban mobility. It promotes behavioural change favouring active mobility, public transport, and other clean, intelligent transport solutions. 🚴‍♀️ #BH4U	0	Portugal
16-Sep-2022 16:30:03	1419692165123481604	_LiverpoolWorld			1570782069369749504	🚗 💨 If you are planning on driving into the city next week, it's time to think again. 🚴 🚉 #WorldCarFreeDay https://t.co/B5h0srGChA	0	Liverpool
16-Sep-2022 16:07:44	1562804811363262469	CityofHiramGA			1570776452026740737	Coming up the City of Hiram is hosting Faith &amp; Blue October 7th-10th! Anticipate a Corn Hole Tournament, a Car Show, Kids Craft Activities, a finale cook out, and so much more! Join the nationwide movement to bridge the gap between law enforcement and local community leaders!🚴‍♀️👮‍♀️ https://t.co/bn8BkZrUCj	0	217 Main St Hiram, GA 30141
16-Sep-2022 16:01:17	22072018	CityofNRH			1570774828042555392	🏃‍♂️🚴‍♀️🦮If you use the city's trail system, make note of this closure that starts on Monday. Cottonbelt Trail will be closed for repairs between Rufe Snow Drive and Iron Horse Blvd starting on Sept 19 and continuing for about 2 weeks. https://t.co/iEzdDINpaj	0	North Richland Hills, Tx
16-Sep-2022 15:56:29	1497198078436253707	karlschubo	1221869640516874241	YIMBYLAND	1570773621643288578	@YIMBYLAND I don't just live downtown, I live in a pedestrian zone, don't own a car and my trips are either by 🚲 or 🚂🚃 *Boomer has aneurysm*	0	FÜNF FUCKING' KIRCHEN
16-Sep-2022 15:46:02	717082320	SouthfieldCity	768820162342424576	MovaticMobility	1570770989285351426	@southield_library + @movaticmobility bikes + @diadetroit art in the City Centre = the perfect weekend plans in Southfield! 🚲 @eletha.victoria13 https://t.co/CEjGdKghmD	1	Southfield, Michigan
16-Sep-2022 14:41:21	1527703957136625665	NoMoreBikeLanes	864597698363764736	abbykatkc	1570754714920456194	@abbykatkc @EricWBunch @BrianDavidPlatt yes cliff drive amazing, but sadly @KCMOPlanning has disconnected Cliff Dr w/ endless constr. &amp;bad design of paseo&amp; indep ave as well as city’s vacation of woodland @ indep ave ~3yrs ago de-pedestrianizing &amp; de cycle-izing that wide easy 🚲gateway to old northeast https://t.co/wME11hP88U	0
16-Sep-2022 14:33:57	1337715386834448387	thebikelock			1570752851517018115	Shwmae Lowri….very soon…just putting the finishing touches to the unit &amp; recruiting a team of amazing people 😃Feel free to pop in for a look anytime you’re in town👍Diolch Tom 🚴🔒☕️ https://t.co/KD2R0sgdkl	0	10 Windsor Pl.Cardiff CF10 3BX
16-Sep-2022 14:30:02	286079802	EuCyclistsFed	455203385	fiabonlus	1570751864395530241	GREAT NEWS! Italy adopts national cycling strategy 🇮🇹👏 Persistent efforts by ECF Member @fiabonlus have paid off with the adoption of the General Plan of urban and extra-urban cycling mobility 2022-24 🚲 Read more 👇 https://t.co/1CZpqXzUMx	6	Brussels, Belgium
16-Sep-2022 14:23:37	55936653	nileshmakwana			1570750249827962882	Great turn out today at the Dymocks Perth city Store for the book signing 🚲✈️ Thank you Kaye Mojado Dante for arranging the event 🙏🏽 It was great to see you again Preenita Bhattacharya 💜🤛🏽 Nice meeting Harsh Patel and Archana Makwana 👍🏽 Tha…https://t.co/HlWi210TKy	0	Perth, Western Australia
16-Sep-2022 13:57:27	271004511	SmartCityexpo	1100052393901940737	_tomorrowcity	1570743665017999362	For better or for worse, #postpandemic #recovery is changing cities and the way we live. What awaits the future? By @_tomorrowcity 👀 🏥 #DecentralizedHealthcare 🏙️ #CompactNeighborhoods 💻 #Remotework 😔 #Poverty increase 🌳 #GreenSpaces 🛴 #Micromobility 🚲 #15MinuteCities https://t.co/YzW3lRS0fk	4	Barcelona, Spain
16-Sep-2022 13:24:09	286079802	EuCyclistsFed	3027656813	aitorehm	1570735284324827138	Think that hills stop cycling in your city? 🙅🚲🏙️ Well check out this 🧵 from @aitorehm - examining how Pamplona in Spain is helping cyclists conquer hills and elevation! 👇 https://t.co/3acXtB1PdF	1	Brussels, Belgium
16-Sep-2022 13:18:52	39798257	kristjanlepik			1570733955003060225	September personal city transport data: Bicycle - 230 km Scooter - 84 km Car - 0 km Costs - 0 euros. Without planning it has turned out to be a car-free month. Due to fall-weather the gear requires some planning, but the ride to work is every day a pure pleasure. 🚲🌎 https://t.co/GF5ZOcpLA5	0
16-Sep-2022 13:17:57	1043716758337662976	aurorologue			1570733723628470274	💃🚲 #Lyon, 2019 The very first French #FancyWomenBikeRide I invited my 🇳🇱 friend Nyenke and her family to join 📣 Let's go women ! Take the lead, bring your friends cycling with you, smile, wave and welcome newcomers to get 🚲 normalized Fancy cities : https://t.co/AuzMrkmFpA https://t.co/kTAM51Ks1F	4	Montpellier, France
16-Sep-2022 13:12:21	1214613826919907335	reishuk	80758969	StrongTowns	1570732317689409545	And hey! If this can happen in *Detroit*, it can happen in all of the cities. #ReclaimTheLand for #GreenerTravelers who 🚶‍♀️👩‍🦽🚴‍♀️🛴🚏 @StrongTowns @TransAlt @americawalks @PVDStreets	0	Providence, RI
16-Sep-2022 13:10:45	2953385233	whizzzoe			1570731915057180672	What will "Waze 3.0" look like? 📲 🚴‍♀️ maps for city cyclists who use e-bikes/e-scooters and personal electric vehicles 🗺 map out routes for self-driving cars 🚗 navigation apps for autonomous driving Explore ridesharing &amp; urban mobility trends: https://t.co/sor1uTi6B7	0	Remotely distributed (US/APAC)
16-Sep-2022 13:00:10	68981225	corkcitycouncil			1570729247848669184	🚌Our City Is Changing🌆 🚦The ongoing MacCurtain Street Public Transport Improvement Scheme will support economic activity and enhance access to our city through improved options for walking, cycling &amp; public transport 🚴‍♀️🚌 👩‍💻For current works: https://t.co/RDPYNv6ss6 https://t.co/KU4y48o7HE	3	Cork, Ireland
16-Sep-2022 12:54:14	271927841	UITPnews			1570727757562413056	European Mobility Week is officially here! 🚴🚊🚶‍♂️🚃🚌🚎 Our latest news piece looks at how cities are making #BetterConnections by promoting #PublicTransport &amp; #ActiveModes. Read it here! 👉https://t.co/zJu3QCxR0r #MobilityWeek https://t.co/9zZs6afCK1	14	Brussels, Belgium
16-Sep-2022 12:39:54	1149277934131322880	DaveBikeSki	386232641	BikeOttawa	1570724151295610880	@Hua4Stittsville Yes, this happens all too often where space used by 🚲🚶‍♀️🧑‍🦽 is treated as optional instead of these vulnerable modes being prioritized. @BikeOttawa has been advocating for change with the City. #DetoursForPeople https://t.co/qDXW31xuRQ	1	Ottawa, Ontario
16-Sep-2022 12:13:15	404694683	ICLEIAfrica			1570717444075040768	Join us for #AfricanMobilityMonth 2022 🚲 This year's theme: steering towards equitable &amp; climate-friendly urban mobility to better connect people, goods &amp; services in African cities. Find out how to get involved here: https://t.co/LlnOqrMUlm https://t.co/gHMCVMo21A	13	Cape Town, South Africa
16-Sep-2022 12:02:28	1146434586928459778	EUWB6_TCT			1570714728380649474	This Sunday, #Sarajevo will join 3,000 towns &amp; cities from more than 40 countries taking part in this year's #MobilityWeek. Join us at "Giro di Sarajevo" to show your commitment to cleaner urban transport! 🚴‍♀️ https://t.co/I7MLeLXOYO	0	Belgrade, Republic of Serbia
16-Sep-2022 12:02:01	861421848	Coachline_Ins			1570714616379969536	#Friday at last - share with us what you're up to this #weekend Are you a #weekendwarrior and driving others to Football, a city visit or maybe the races? #Friyay 🕺🏖️ #WeekendVibe 🍦⚽ #FridayFeeling 🚴 🍾 #CoachlineCares https://t.co/XH9S1Vr5ZG	0	Stafford
16-Sep-2022 11:57:15	47903099	CorkChamber	755380518	corkskillnet	1570713414510710784	Just a few minutes till we kick off our next Sustainable Cork Programme Webinar focusing on Electric Mobility - Redefining our City🚘🚋🚲 In association with @corkskillnet @GasNetIrl @MathesonLaw https://t.co/G1mDnxgagu	1	Cork, Ireland
16-Sep-2022 11:45:40	1381447872	EnviInfo	126596936	mobilityweek	1570710502430642176	🍃 @mobilityweek is an awareness-raising campaign, promoted by the @EU_Commission. 🚲 In #Italy, multiple mobility actions are going to be carried on. #ComuneAlba has organised different activities to highlight its urban mobility plan &amp; policies ⬇️ https://t.co/mKgzBK5opQ	2
16-Sep-2022 11:01:12	1036633856760311809	OpenInnoTrain			1570699311264022535	Today marks the start of European Mobility Week #EMW, the annual initiative of the European Commission for #Sustainable Urban Mobility! 🌿🚲 It calls on European cities &amp; towns to devote one week to sustainable mobility. What will you do to take part in this year's #EMW? https://t.co/a10goMdxoJ	0
16-Sep-2022 10:55:54	2510158290	AmaralPhilip			1570697978213552128	City officials wanting to ⬆️ cycling should ride with a child. It’s an eye opener. Ex: Adult riders can usually spot a driver opening a door b/c of their higher position. But a child can’t. Hence the need for protected 🚲 lanes or 🚲 streets where riders can take the middle. https://t.co/tPwyLYguHg	5	Brussels, Belgium
16-Sep-2022 10:46:26	765696548843954176	hjargis			1570695594678812673	nice to see one of the #bikeisbest while visiting my dear home city ☺️ going up to Sheffield now to see my sister then back to regular life in Amsterdam tomorrow! 🚲 https://t.co/yrXTy7jDIr	0	sordid little grief hole
16-Sep-2022 10:33:53	55936653	nileshmakwana			1570692437840105475	How cool is that ? Basil Zempilas Lord Mayor City of Perth first one to walks into the store to support my first book signing event 😊💜 Thank you to Dymocks city store for hosting the event and everyone that came along to get your signed copy 🙏🏽🚲✈…https://t.co/gInWk84YLe	0	Perth, Western Australia
16-Sep-2022 10:33:32	844830866111029248	cycling	1045639865906253825	wollongong2022	1570692348132331523	In Wollongong for @wollongong2022 🚴🏻‍♀️🚴‍♂️? Then check out the #RideThePast exhibition on Crowne Street. It features 14 stories of migrants and refugees cyclists from around the world living in the Illawarra. Ride the Past is part of Spin Fest - a city-wide community celebration! https://t.co/SJHT4D91hI	3	Aigle, Suisse
16-Sep-2022 10:31:44	286079802	EuCyclistsFed	126596936	mobilityweek	1570691896766525440	👏"Bike pedal instead of gas pedal!" 👏 Say it again! 📢 As part of the @mobilityweek, ECF Member @radlobby is organising a bike parade on Saturday 17/09 through Linz city centre, showing how much fun cycling can be when done together! 🚲 Get involved 👉https://t.co/HCYFExgiE7	2	Brussels, Belgium
16-Sep-2022 10:20:22	1897369998	low_countries	329021332	stadleuven	1570689033231302662	🚴‍♂️ TOUR OF FLANDERS : LEUVEN 🚴‍♂️ 🏛️ On a visit to the university town of @stadleuven, Derek Blyth discovers one of Europe’s smartest cities, some of Belgium’s best bars and a walk that takes you to the edge of time. https://t.co/iLjAMIKBkN	2	Bélgica
16-Sep-2022 10:08:33	44890795	eurireland	68981225	corkcitycouncil	1570686062653247490	European #MobilityWeek 2022 kicks off today, 16 September 2022🚴‍♀️🚶‍♀️. The theme for this year is "‘Better connections". Participating cities in Ireland🇮🇪 include #Cork and #Waterford. Find out more at: https://t.co/ub4TqRsuAJ @corkcitycouncil @WaterfordCounci https://t.co/30BHFSus5K	3	12-14 Lr Mount St, Dublin 2
16-Sep-2022 10:08:32	1227051672817426433	parksowyoung			1570686058433777664	POV : It's your first day on village and look! What you found? 👀 It's officer Ahn Jayoung who strolling around in her day off agenda. 🚲 https://t.co/IVMhAzfQUy	0	XII, WOODZ.
16-Sep-2022 09:56:38	1322300651527901186	Edbikes			1570683060928282624	Nice visual showing the impact of eBikes 🚲🔌 Interesting to consider the implications this may have for urban (and rural) planning https://t.co/KdHQQ7SHvq	0	Brussels, Belgium
16-Sep-2022 09:54:53	2846571255	Visit_Zaragoza			1570682622409584641	Happy Friday ! Today is a great day to enjoy a nice walk around the greatest urban park of #Zaragoza , the Parque del Agua Luis Buñuel that combines nice green areas with activities for the whole family 🌳🎭🏌‍🚴‍♂️🚣‍♀️ 📷 IGelinvisiblejota #VisitZaragoza https://t.co/24W5U9YNCa	2	Zaragoza
16-Sep-2022 09:35:08	1161190273784918016	PreventH2020			1570677650364182530	🚌 🚶♀️ 🚴 The European Mobility Week begins today and will end on September 22nd, 2022. It is the European Commission's signature public awareness campaign on sustainable urban mobility. The initiative encourages people to use public transportation instead of driving. https://t.co/vm6umvD7FC	2	Europe
16-Sep-2022 09:30:47	1027813845505429506	IndiaArtHistory			1570676554832936962	Which are the most traffic jam prone areas in your city??🚦🚧🚙🚲🚛	0	India
16-Sep-2022 09:17:50	927402742649417728	MsumbaNews_	887670164069789696	JustFittz	1570673296085229568	This is @JustFittz this is your # 1 sports gear in the Regional. 🧢👕👟🏊‍♀️🏋🚴‍♂️⚽️🥉⛳️🥋🥊 📍Mlimani City Mall 📍Sayansi K/Nyama Oilcom 📍Aim Mall-Majengo-Arusha 📍Mbezi Beach Rainbow-Oilcom. #MsumbaNewsBlogUpdates https://t.co/DwZ2KbgjjJ	0	Arusha, Tanzania
16-Sep-2022 09:13:46	85187949	JamesTheDraper			1570672275439124480	Cycle tour of Bordeaux yesterday. No finer way to get to know a new city 🚲 https://t.co/eR5pubptGw	0	Belfast, EU Customs Zone
16-Sep-2022 09:03:58	1519947428996259840	FWBR_official			1570669807686815749	💃🚲 On Sunday September 18th you will see smiling women on 🚲, dressed up “fancy” in squares and on the streets in different cities. WHY? The more women use bicycles, the more women will be encouraged to ride bikes as this is what our planet needs. #mobilityweek #carfreeday ⬇️ https://t.co/CM256Rxny8	17	WorldWide
16-Sep-2022 08:52:05	755483298202263556	ErickOsosi	38671739	LarryMadowo	1570666817202561025	@LarryMadowo Such a beautiful old town, I liked the order in transportation especially with the cyclist being in top priority in terms of right of way. Bicycle 🚲 is the real thing there.	0
16-Sep-2022 08:52:03	28648780	copenhenken	3027656813	aitorehm	1570666809564737538	Elevators, escalators and funiculars can help solve mobility challenges in hilly cities. E-bikes might be the real solution, but they are expensive. That's where shared e-bike networks come in, writes @aitorehm @EuCyclistsFed . ⚡️🚴‍♀️💪🌱 https://t.co/ESP5BCLYy8	13	On the road
16-Sep-2022 08:16:46	296253874	Transport_EU			1570657928310566912	🥳European #MobilityWeek is kicking off TODAY🥳 👉16-22 September 👉Around 3000 cities &amp; towns / 45 countries Find out what activities your city is doing and let’s add more 🏃🚶🚴🚃 to our daily commute! 👉https://t.co/NKLFdJ58ul https://t.co/N27SiurZJJ	21	Brussels
16-Sep-2022 08:06:40	1336240795	ghentinternatio	126596936	mobilityweek	1570655385987715073	🚲 It's time for EU #MobillityWeek! Ghent is 1 of the more than 2300 towns/cities organising activities promoting #SustainableMobility, such as 'Strapdag' &amp; the #CarFreeDay festival 'ZOEF’ on Sunday 📅 🕹 Explore all Ghent's activities for @mobilityweek: https://t.co/aJSkWJrGp9 https://t.co/V5qLdNm7ZU	0	Ghent, Belgium
16-Sep-2022 08:05:19	1565142939399258112	shivgovindaasan			1570655047977148418	Bharat yatra by Cycle Visit all State in India Mission green India Clean India 🇮🇳❤️🚲 #bharat #environment #green #greenvillage #tree #sukun #village #savesoil #planet #earth #gaon #organicindia #bharatyatra #seeds #treeplant #india #life #air #savewater #plant #cycle https://t.co/Xzcbz7Fvnf	0	Jaunpur, India
16-Sep-2022 08:04:50	38671739	LarryMadowo			1570654925193093120	Your city should be more like Copenhagen 🇩🇰 🚲 https://t.co/OM4mzQJIsQ	291	Nairobi | Atlanta
16-Sep-2022 07:09:54	355799840	franklin_tissa	887670164069789696	JustFittz	1570641103833157632	This is @JustFittz, this is your # 1 sports gear in the Regional. 🧢👕👟🏊‍♀️🏋🚴‍♂️⚽️🥉⛳️🥋🥊 📍Mlimani City Mall 📍Sayansi K/Nyama Oilcom 📍Aim Mall-Majengo-Arusha 📍Mbezi Beach Rainbow-Oilcom. https://t.co/DcfFo8je6M	56	Dodoma,Tanzania
[truncated: 114,831 more rows]
