# Supplementary material for: Trends in the discussion of cycling in urban environments: An X-based study
Source: PLoS One. 2025 Nov 18;20(11):e0330616. doi: 10.1371/journal.pone.0330616 (PMC12626284; doi:10.1371/journal.pone.0330616)
Supplement: S2 Appendix — (XLSX) [file pone.0330616.s002.xlsx]

## Sheet: uni-gram
Word	Count
city	73410
bike	40854
cycle	23412
ride	17344
town	17232
the	14015
get	13057
good	11562
new	10666
around	9546
make	8989
bicycle	8790
day	8734
urban	8710
great	7734
park	7384
downtown	7355
take	7233
today	7079
street	6722
way	6701
people	6592
lane	6465
car	6296
work	6189
road	5805
time	5689
village	5587
safe	5422
just	5332
walk	5180
need	5149
year	5133
plan	5103
come	5074
like	5055
support	5035
cycling	4974
this	4796
share	4754
mobility	4670
look	4664
route	4610
join	4549
transport	4436
free	4348
council	4314
centre	4253
cyclist	4232
help	4166
love	4149
thank	3966
tour	3858
find	3789
travel	3715
explore	3631
start	3518
back	3470
traffic	3447
week	3388
check	3361
space	3356
public	3324
know	3311
i'm	3256
place	3253
capital	3243
first	3233
run	3178
enjoy	3144
think	3143
infrastructure	3130
live	3130
event	3107
sustainable	3070
part	3050
see	3048
many	3023
trail	3007
next	2985
world	2957
community	2953
off	2934
two	2918
green	2913
beautiful	2894
fun	2861
morning	2840
learn	2815
build	2806
local	2760
transportation	2706
visit	2698
mile	2672
area	2670
meet	2660
active	2641
even	2626
vote	2558
home	2450
change	2431
open	2423
project	2400
read	2377
why	2367
happy	2365
what	2350
last	2324
weekend	2320
more	2270
our	2261
big	2250
you	2229
pedestrian	2191
and	2185
please	2177
candidate	2173
it's	2132
improve	2125
move	2123
future	2114
london	2114
team	2087
keep	2084
hall	2071
every	2052
life	2050
well	2005
for	2003
bus	2001
down	1979
lot	1978
amsterdam	1972
healthy	1951
safety	1948
give	1947
station	1939
how	1932
trip	1925
may	1915
close	1913
school	1910
path	1904
design	1873
tomorrow	1869
2019	1859
feel	1856
still	1847
sunday	1846
include	1819
race	1815
stop	1799
network	1786
show	1783
borough	1768
goal	1757
drive	1756
have	1749
create	1743
commute	1742
thing	1723
bring	1687
everyone	1680
right	1675
month	1648
will	1647
ago	1621
excite	1614
summer	1608
air	1588
old	1586
train	1586
register	1579
easy	1576
protect	1570
hope	1563
health	1560
wheel	1556
few	1556
reduce	1549
shop	1528
it’s	1522
long	1510
electric	1507
amaze	1507
call	1488
sign	1487
say	1486
friendly	1481
little	1476
another	1471
experience	1465
service	1462
provide	1458
become	1452
really	1446
head	1436
resident	1430
family	1429
full	1428
challenge	1427
welcome	1416
link	1391
leave	1390
watch	1390
view	1389
try	1386
friend	1369
transit	1366
stay	1363
night	1363
follow	1357
nice	1353
hear	1340
rider	1331
interest	1325
end	1306
ready	1303
late	1302
now	1300
all	1295
info	1291
light	1283
perfect	1283
saturday	1281
connect	1279
want	1278
discover	1272
kid	1268
election	1261
but	1259
clean	1258
six	1258
own	1256
sport	1255
win	1241
vehicle	1240
news	1238
available	1231
elephant	1224
celebrate	1223
host	1220
encourage	1219
climate	1215
one	1213
business	1208
program	1199
fund	1178
copenhagen	1175
sure	1173
less	1169
always	1169
i’m	1166
happen	1162
city's	1160
pedal	1158
map	1151
with	1139
action	1137
book	1136
we're	1132
again	1129
high	1124
bob	1123
small	1122
miss	1120
lead	1118
top	1116
forward	1110
system	1107
there	1103
mayor	1103
aaron	1103
rachel	1103
solution	1089
launch	1089
wait	1089
benita	1089
junie	1089
idea	1083
soon	1076
talk	1074
increase	1072
june	1072
promote	1072
together	1070
friday	1069
put	1068
mean	1067
roll	1064
beach	1063
hour	1062
option	1061
something	1060
activity	1057
access	1053
york	1050
journey	1043
complete	1043
benefit	1042
detail	1038
delivery	1035
paris	1033
near	1032
country	1024
bridge	1016
group	1015
tonight	1012
environment	1009
far	1009
center	1005
opportunity	1005
spot	1003
set	1001
adventure	997
never	987
house	985
away	979
cities	974
when	967
let's	962
cape	961
west	959
from	958
fast	957
speed	956
ballot	954
progressive	953
hill	950
course	947
outside	939
photo	932
video	931
guide	930
not	928
track	927
add	921
scheme	918
mode	918
let	916
emission	916
minute	915
river	914
pass	908
weather	908
mcintyre	908
hometown	906
trunk	904
lovely	902
different	900
ever	899
play	899
2021	896
art	895
spend	887
they	883
cool	877
market	875
survey	873
european	872
north	871
lake	870
short	864
fantastic	862
mountain	857
same	856
mark	855
here	853
smart	847
cross	846
key	836
point	831
pollution	830
continue	829
south	829
yes	828
distance	824
early	822
city’s	822
child	818
improvement	816
tell	812
nov	811
turn	804
update	803
stage	799
number	799
congestion	797
young	797
awesome	796
driver	795
transform	794
break	794
member	793
200	793
yesterday	790
ask	790
low	789
region	787
report	787
class	786
east	781
location	781
2022	777
development	773
major	772
already	771
save	770
important	766
job	764
session	763
chance	762
scooter	762
quality	759
round	759
policy	755
practical	754
deliver	751
datum	748
netherlands	746
post	746
food	743
yet	743
coffee	743
online	742
100	741
july	739
study	739
exercise	738
million	738
2020	738
limit	737
large	736
nyc	736
can	735
spring	730
september	730
your	727
story	727
proud	725
national	725
safely	724
raise	723
offer	722
step	721
quick	721
rack	719
side	719
fit	717
ebike	715
grow	713
there's	706
apply	706
favorite	705
wonderful	705
daily	704
choose	703
partner	702
that's	701
buy	699
below	698
culture	697
social	696
bikemississauga	690
toronto	688
line	688
list	685
power	684
bite	681
here's	679
san	679
square	678
begin	676
student	675
initiative	675
greenway	674
level	673
e-bike	673
state	672
throughout	671
allow	670
castle	670
issue	668
hit	668
accessible	668
man	666
user	665
information	663
spin	663
main	661
bikeshare	658
finish	658
return	656
cargo	656
nairobi	656
hire	655
busy	654
carbon	649
feature	648
app	648
worldbicycleday	646
able	642
bad	640
e-bikes	639
europe	638
brussels	638
ave	638
neighborhood	637
winter	634
1st	630
possible	624
discuss	624
dublin	622
covid19	619
reach	618
holiday	617
dutch	617
sun	617
real	614
afternoon	611
commuter	610
2018	609
helmet	608
huge	607
install	607
fall	606
some	606
march	605
inspire	604
develop	603
festival	602
article	601
monday	600
sit	599
invest	595
especially	595
focus	592
don't	592
club	591
game	590
sustainability	588
forget	586
sidewalk	584
micromobility	582
wide	581
investment	579
whole	577
car-free	576
bike-friendly	575
pretty	574
staff	573
pick	572
annual	571
we’re	570
tree	568
these	567
kentish	567
money	565
expand	565
hub	565
foot	564
hard	562
nature	561
almost	561
cover	560
manchester	560
central	559
age	559
wish	558
woman	557
tip	557
three	556
impact	556
once	553
fitness	552
thursday	551
citizen	550
global	547
announce	546
county	543
consider	543
mexico	543
office	542
ebikes	541
energy	540
special	540
prioritize	539
she	539
past	537
catch	534
remember	534
secure	531
pandemic	531
award	531
anyone	530
garden	527
biker	527
vision	527
heart	527
jersey	524
maybe	524
️‍️	521
official	517
super	513
bikes	513
district	513
water	513
history	512
zone	512
involve	512
store	510
hold	509
only	509
name	508
priority	507
donate	506
participate	504
cost	504
series	504
october	504
biking	502
destination	502
let’s	501
favourite	501
present	500
kick	500
though	499
hey	498
canal	498
grab	497
drop	497
min	496
final	495
cut	494
company	494
front	492
slow	492
campaign	491
cruise	490
efficient	490
plus	487
that	487
order	487
virtual	486
august	486
enter	483
guy	483
highlight	483
enough	482
i’ve	482
behind	481
barcelona	480
leader	479
example	479
second	479
there’s	479
facility	479
finally	474
also	474
ahead	474
blog	474
arrive	473
reason	473
season	469
pic	469
rend	468
everything	468
effort	465
france	464
repair	463
bmx	462
april	462
2nd	461
site	459
aim	459
rail	458
wednesday	458
pay	457
form	457
government	456
ensure	456
comment	455
music	455
due	455
measure	454
website	453
neighbourhood	452
cork	452
implement	451
folk	449
bay	448
hop	448
after	447
rain	446
question	445
glasgow	445
island	444
that’s	443
agree	442
strategy	442
shift	442
test	442
police	441
i've	441
often	440
hand	439
cause	438
alternative	438
pop	437
innovative	437
base	436
picture	435
speak	435
listen	435
edinburgh	434
london’s	433
everywhere	432
case	431
others	430
luck	430
problem	430
stand	430
dedicate	429
historic	429
ticket	427
gear	426
blue	426
outdoor	423
introduce	423
nothing	422
party	420
clear	420
beer	420
use	420
care	419
date	417
face	412
affordable	412
leeds	410
would	410
invite	408
per	408
choice	407
activetravel	406
rental	405
thru	405
volunteer	404
recently	404
red	403
imagine	403
tune	403
metro	402
planner	401
model	400
conference	400
locate	400
etc	399
pilot	399
practice	398
bikelife	397
chicago	397
vancouver	396
lockdown	396
answer	396
block	396
tuesday	396
grand	395
today's	395
half	394
construction	394
triathlon	393
avenue	393
kind	392
workshop	391
5th	391
berlin	390
quiet	390
least	390
miami	389
highway	389
result	389
movement	388
campus	388
fresh	387
private	387
remove	387
where	387
charge	387
we've	387
attend	386
nomination	385
partnership	384
incredible	384
click	384
strong	383
push	382
sept	380
research	380
very	379
feedback	379
liveable	379
drink	378
cyclinglife	378
beyond	378
oxford	378
then	376
door	376
send	376
yourself	375
innovation	374
congratulation	373
shape	373
sound	373
price	372
urbanism	371
rename	370
who	369
actually	368
receive	368
out	368
against	368
dream	367
rural	367
mind	367
write	367
popular	367
several	366
velo-city	366
definitely	365
officer	364
room	364
zero	363
hot	363
brilliant	363
rule	362
sunny	361
style	361
library	361
positive	360
fight	359
role	359
wear	358
seem	357
fix	357
land	356
freedom	355
potential	355
warm	353
consultation	352
brand	350
achieve	349
tool	349
progress	348
loop	348
university	347
november	347
closure	347
plenty	346
believe	346
girl	346
mass	345
skill	345
liverpool	345
someone	344
physical	341
enable	341
deal	340
currently	340
excellent	339
boost	339
birmingham	339
count	338
approach	338
fact	338
wonder	338
mobilityweek	338
webinar	338
municipality	337
lifestyle	337
corner	337
true	336
download	336
moment	336
biketo	335
cheer	335
couple	335
person	335
prize	334
lock	334
pop-up	333
rise	332
hello	332
sight	332
boy	332
flat	331
registration	331
demand	331
four	331
advocate	331
coast	330
bicyclist	330
eat	330
lunch	330
recent	329
worth	329
extra	328
rest	327
fill	327
tourist	327
india	327
lose	326
ottawa	326
christmas	325
propose	325
budget	324
tackle	324
proposal	323
i'll	322
climateaction	321
exist	321
paint	321
require	320
visitor	319
avoid	319
denmark	318
celebration	318
cheap	317
walking	317
world's	316
they're	316
expect	316
beat	316
guess	315
utrecht	315
human	315
glad	315
cardiff	315
connection	315
inclusive	314
essential	313
hotel	313
chat	313
understand	312
simple	312
breakfast	312
note	310
absolutely	310
thought	310
dock	310
fine	309
santa	309
box	309
contribute	308
everyday	308
cold	306
infra	306
delight	305
dangerous	305
mississauga	305
adult	304
reminder	304
technology	304
metropolitan	304
matter	304
term	304
nearly	303
jam	303
walkable	302
range	301
bicycles	301
tag	301
total	301
valley	301
truck	301
code	301
fleet	300
decide	300
among	300
maintenance	300
five	300
condition	299
3rd	299
critical	298
expert	297
bristol	297
countryside	296
sponsor	295
tiny_city_block	295
4th	294
oct	293
committee	293
yorkshire	293
upcoming	292
mtb	292
gym	292
winner	291
covid-19	291
heritage	291
cafe	290
organise	289

## Sheet: bi-gram
Ngram_1	Ngram_2	Count	NgramLength
city	council	3095	2
bike	ride	2942	2
bike	lane	2918	2
around	city	2535	2
city	centre	2465	2
around	town	2000	2
city	bike	1957	2
ride	bike	1774	2
good	city	1649	2
cycle	city	1542	2
get	around	1478	2
year	ago	1398	2
cycle	lane	1344	2
the	city	1299	2
walk	cycle	1205	2
city	hall	1160	2
urban	mobility	1141	2
town	centre	1136	2
city	will	1118	2
bike	city	1113	2
goal	good	1102	2
share	goal	1098	2
support	six	1095	2
i'm	support	1093	2
six	candidate	1093	2
candidate	share	1093	2
ago	i'm	1091	2
will	vote	1089	2
vote	rachel	1089	2
rachel	benita	1089	2
benita	junie	1089	2
junie	aaron	1089	2
public	transport	1062	2
explore	city	1027	2
ride	around	1015	2
run	city	968	2
two	year	952	2
make	city	917	2
aaron	mcintyre	908	2
mcintyre	bob	908	2
ballot	2019	892	2
election	run	892	2
2019	election	891	2
council	two	888	2
think	support	878	2
new	york	856	2
cape	town	840	2
way	get	835	2
get	bike	828	2
look	forward	813	2
cycle	route	806	2
bike	share	801	2
city	amp	764	2
active	travel	754	2
ride	city	751	2
good	way	743	2
city	cycle	740	2
beautiful	city	718	2
new	bike	716	2
bike	around	702	2
cycle	infrastructure	699	2
two	wheel	644	2
council	candidate	639	2
city	ride	634	2
bike	tour	613	2
protect	bike	610	2
town	hall	608	2
bike	work	605	2
i'm	progressive	601	2
progressive	practical	601	2
practical	city	600	2
candidate	think	597	2
york	city	591	2
cycle	around	587	2
around	world	565	2
look	like	564	2
kentish	town	564	2
the	elephant	529	2
elephant	trunk	529	2
amp	castle	521	2
elephant	amp	520	2
cargo	bike	518	2
bike	path	515	2
bike	park	507	2
great	way	507	2
walk	bike	501	2
free	bike	497	2
more	info	493	2
city	world	484	2
city	street	482	2
take	part	478	2
take	place	477	2
electric	bike	471	2
cycle	walk	470	2
make	sure	465	2
city	like	461	2
bike	rack	456	2
safe	cycle	453	2
bike	amp	449	2
city	around	442	2
sustainable	urban	441	2
amp	cycle	438	2
amp	city	437	2
urban	cycle	436	2
city	good	434	2
european	city	432	2
great	city	429	2
city	make	423	2
old	town	411	2
friendly	city	411	2
walk	amp	409	2
town	city	409	2
city	need	406	2
ride	bicycle	405	2
urban	area	404	2
bike	trail	404	2
ride	downtown	404	2
cycle	tour	400	2
cycle	path	397	2
sustainable	city	390	2
first	time	385	2
mountain	bike	381	2
route	get	381	2
way	explore	380	2
car	park	380	2
active	transportation	376	2
good	luck	374	2
mexico	city	372	2
please	vote	368	2
new	city	365	2
vote	close	364	2
city	traffic	364	2
good	morning	363	2
trunk	route	362	2
nomination	the	362	2
for	route	361	2
interest	london’s	361	2
london’s	cycle	361	2
town	elephant	361	2
get	please	360	2
something	interest	360	2
lane	rename	360	2
rename	nomination	360	2
trunk	for	360	2
route	kentish	360	2
castle	trunk	360	2
bike	town	359	2
vote	vote	358	2
new	cycle	354	2
bike-friendly	city	351	2
home	town	349	2
city	get	349	2
pedestrian	cyclist	348	2
jersey	city	347	2
love	city	346	2
city	bicycle	345	2
city	center	345	2
day	cycle	341	2
every	day	337	2
sustainable	mobility	328	2
public	space	327	2
the	good	327	2
kick	off	326	2
big	city	323	2
air	quality	322	2
ride	town	321	2
next	week	320	2
close	nov	320	2
green	space	319	2
amp	bike	319	2
bike	downtown	318	2
get	ready	317	2
clean	air	314	2
air	pollution	312	2
bike	friendly	312	2
climate	change	311	2
last	year	309	2
good	bike	307	2
let	know	302	2
capital	city	300	2
sustainable	transport	298	2
work	day	298	2
town	bike	294	2
urban	transport	293	2
town	cycle	291	2
cycle	town	290	2
last	week	290	2
city	region	289	2
throughout	city	288	2
safe	street	288	2
live	city	285	2
take	bike	285	2
move	around	285	2
council	think	284	2
car	free	283	2
city	the	282	2
candidate	city	282	2
city	today	281	2
smart	city	279	2
progressive	candidate	277	2
come	town	276	2
i'm	young	276	2
young	progressive	276	2
urban	bike	275	2
public	transit	274	2
way	city	274	2
day	bike	273	2
city	safe	271	2
bike	get	270	2
beautiful	day	269	2
city	new	268	2
around	downtown	268	2
bicycle	ride	267	2
bike	infrastructure	267	2
200	people	263	2
cycle	amp	261	2
cycle	work	261	2
town	amp	260	2
help	make	259	2
bike	walk	259	2
bike	shop	258	2
feel	like	258	2
city	park	257	2
urban	plan	256	2
make	easy	256	2
great	day	255	2
get	involve	254	2
take	look	253	2
bicycle	city	253	2
make	cycle	250	2
people	bike	250	2
city	take	248	2
park	space	248	2
people	177	248	2
small	town	245	2
many	people	244	2
green	city	244	2
many	city	244	2
bike	route	243	2
city	look	242	2
park	amp	241	2
city	people	239	2
last	night	237	2
bicycle	lane	236	2
next	year	236	2
city	next	235	2
city	plan	235	2
cork	city	235	2
bike	month	235	2
car	200	235	2
great	news	232	2
the	new	231	2
road	closure	231	2
177	car	231	2
cycle	network	230	2
speed	limit	230	2
nairobi	city	230	2
every	city	229	2
city	build	229	2
this	week	228	2
traffic	200	228	2
good	cycle	227	2
part	city	226	2
social	distance	226	2
help	city	225	2
the	bike	224	2
car	city	223	2
encourage	people	223	2
make	safe	222	2
get	back	222	2
cycle	track	220	2
ride	today	219	2
get	city	219	2
day	city	218	2
mode	transport	215	2
park	city	214	2
road	safety	214	2
cycle	capital	214	2
people	cycle	213	2
local	business	213	2
boulder	city	213	2
tour	france	212	2
council	election	212	2
road	bike	211	2
bike	scooter	210	2
evershine	city	209	2
dublin	city	208	2
master	plan	208	2
nov	5th	208	2
town	today	207	2
work	city	204	2
road	user	204	2
city	great	204	2
bicycle	bus	204	2
run	council	204	2
200	bicycle	203	2
good	news	201	2
have	say	201	2
healthy	city	201	2
election	nov	201	2
5th	run	201	2
council	year	201	2
lane	city	200	2
get	people	200	2
city	town	200	2
cross	road	199	2
city	work	198	2
just	get	198	2
take	advantage	197	2
culver	city	197	2
traverse	city	197	2
travel	around	196	2
feel	great	195	2
city	join	195	2
stay	fit	195	2
love	bike	194	2
safe	amp	194	2
liveable	city	193	2
city	country	192	2
good	time	191	2
route	city	190	2
love	see	189	2
back	town	189	2
cycle	the	188	2
don't	forget	187	2
cycle	park	187	2
city	check	187	2
urban	space	187	2
people	walk	187	2
city	just	186	2
city	amsterdam	186	2
bring	bike	185	2
mile	bike	184	2
brand	new	183	2
active	mobility	182	2
people	car	182	2
the	future	182	2
enjoy	city	182	2
bike	safety	182	2
cycle	ride	181	2
live	work	181	2
aaron	mark	181	2
mark	bob	181	2
tour	city	180	2
morning	ride	179	2
bike	rental	179	2
cycling	city	179	2
come	soon	179	2
amp	get	179	2
san	francisco	178	2
bike	the	178	2
city	find	178	2
this	city	178	2
bike	mark	177	2
fit	active	177	2
our	city	176	2
people	ride	176	2
don't	miss	175	2
day	ride	175	2
the	bicycle	175	2
way	travel	174	2
chance	win	173	2
thank	everyone	173	2
vote	now	173	2
inner	city	172	2
twin	city	172	2
bike	check	172	2
area	city	171	2
active	healthy	171	2
city	cyclist	170	2
park	bike	170	2
bicycle	friendly	170	2
fresh	air	169	2
quezon	city	169	2
mobility	city	169	2
hsbc	city	169	2
theelephantstrunk	nameourlanes	169	2
help	get	168	2
mode	transportation	168	2
great	energetic	168	2
now	theelephantstrunk	168	2
nameourlanes	wearepossible	168	2
next	time	167	2
transform	city	167	2
city	two	167	2
city	road	166	2
city	life	166	2
great	time	166	2
street	city	166	2
city	time	166	2
tour	britain	166	2
urban	design	165	2
reduce	congestion	165	2
mobility	plan	165	2
bike	take	165	2
bike	today	165	2
travel	city	164	2
change	city	164	2
protect	lane	164	2
safe	bike	164	2
carbon	emission	164	2
city	live	164	2
public	transportation	164	2
cycle	event	164	2
share	program	164	2
she	get	164	2
bike	bike	163	2
rend	bike	163	2
cycle	race	163	2
feel	safe	163	2
major	city	162	2
open	street	162	2
city	love	161	2
discover	city	161	2
city	car	161	2
come	city	160	2
healthy	evershine	160	2
why	elephant	160	2
elephant	cross	160	2
road	she	160	2
she	she	160	2
trunk	job	160	2
city	design	159	2
downtown	bike	159	2
take	ride	159	2
improve	cycle	158	2
city	philippine	158	2
come	join	157	2
city	planner	157	2
back	city	157	2
people	get	156	2
take	action	156	2
make	way	156	2
raise	money	156	2
next	door	155	2
bike	good	155	2
future	city	155	2
stay	tune	155	2
city	tour	155	2
time	get	155	2
good	place	153	2
san	diego	152	2
infrastructure	city	152	2
pedestrian	amp	152	2
amp	ride	152	2
street	space	152	2
the	first	151	2
quality	life	151	2
link	below	151	2
amsterdam	city	151	2
cycle	train	150	2
see	city	150	2
amsterdam	netherlands	150	2
city	break	150	2
community	bike	149	2
bike	repair	149	2
new	mobility	149	2
safe	route	148	2
los	angeles	147	2
free	day	146	2
street	safe	146	2
city	london	146	2
amp	make	146	2
hire	bike	146	2
critical	mass	145	2
climate	action	145	2
need	get	145	2
last	day	145	2
bicycle	park	145	2
amp	walk	145	2
how	city	145	2
know	city	145	2
early	morning	144	2
good	thing	144	2
city	cycling	144	2
work	together	144	2
amp	safe	144	2
bike	day	144	2
lake	city	144	2
enjoy	ride	144	2
future	urban	143	2
for	information	142	2
amp	good	141	2
love	cycle	141	2
cycling	infrastructure	140	2
make	bike	140	2
get	free	140	2
city	come	140	2
get	know	140	2
rush	hour	140	2
energetic	stay	140	2
like	city	139	2
explore	new	139	2
walk	run	139	2
foot	bike	139	2
public	health	138	2
car	bike	138	2
great	work	137	2
promote	cycle	137	2
bike	great	137	2
own	bike	137	2
grab	bike	137	2
the	town	137	2
connect	city	137	2
urban	environment	137	2
what	city	136	2
city	europe	136	2
street	amp	136	2
free	cycle	136	2
carbon	footprint	136	2
it's	time	136	2
bike	network	135	2
bike	trip	135	2
make	happen	135	2
pedal	power	135	2
place	live	135	2
good	day	135	2
city	become	135	2
hop	bike	135	2
new	way	134	2
urban	transportation	134	2
city	sustainable	134	2
happy	worldbicycleday	134	2
cycle	feel	134	2
link	bio	133	2
cycling	cyclinglife	133	2
train	station	133	2
still	time	133	2
few	day	133	2
amp	public	133	2
cyclist	pedestrian	133	2
amp	pedestrian	132	2
transportation	plan	132	2
come	back	132	2
the	village	132	2
make	street	132	2
national	bike	132	2
city	city	131	2
main	street	131	2
work	make	131	2
provide	safe	131	2
bike	bicycle	131	2
liverpool	city	131	2
city	staff	130	2
livable	city	130	2
physical	activity	130	2
bike	week	130	2
join	city	129	2
bike	station	129	2
sustainable	amp	129	2
salt	lake	129	2
bicycle	day	129	2
create	safe	128	2
run	cycle	128	2
tour	yorkshire	128	2
get	good	127	2
cycle	safe	127	2
drop	off	127	2
walk	around	127	2
man	city	127	2
place	city	127	2
lead	way	126	2
lane	amp	126	2
improve	health	126	2
traffic	jam	126	2
city	thank	125	2
electric	vehicle	125	2
capital	bikeshare	125	2
like	bike	125	2
way	move	125	2
stay	safe	125	2
city	explore	125	2
manchester	city	124	2
come	down	124	2
start	today	124	2
bike	hire	124	2
group	ride	124	2
city	visit	124	2
cycle	challenge	124	2
night	ride	123	2
love	ride	123	2
sport	village	123	2
town	vote	123	2
city	move	122	2
city	include	122	2
first	city	122	2
click	link	122	2
complete	street	122	2
world	bicycle	122	2
job	kentish	122	2
bicycle	pedestrian	121	2
this	great	121	2
transport	city	121	2
bus	rail	121	2
take	city	121	2
reduce	traffic	121	2
people	city	121	2
cycle	friendly	121	2
we've	get	121	2
city	mobility	121	2
year	old	121	2
bike	available	120	2
this	year	120	2
visit	city	120	2
get	work	120	2
time	city	120	2
once	again	120	2
off	bike	120	2
reduce	carbon	119	2
kansa	city	119	2
around	village	119	2
offer	free	119	2
cycle	good	119	2
host	city	118	2
bicycle	infrastructure	118	2
city	even	118	2
city	travel	118	2
bike	car	118	2
bike	commute	118	2
walking	cycling	118	2
castle	cycle	118	2
cruise	around	117	2
bike	cycle	117	2
city	start	117	2
the	tour	117	2
bike	box	117	2
more	detail	117	2
amaze	city	117	2
transport	system	116	2
fun	ride	116	2
safe	city	116	2
perfect	day	116	2
for	info	116	2
park	lot	116	2
farmer	market	116	2
large	city	116	2
ride	amp	116	2
road	space	116	2
amp	share	115	2
fun	way	115	2
have	great	115	2
what	great	115	2
action	plan	115	2
city	know	115	2
outside	city	115	2
city	learn	115	2
same	time	114	2
space	safe	114	2
people	live	114	2
commute	work	114	2
ride	new	114	2
town	get	114	2
young	people	114	2
bus	train	114	2
open	house	114	2
city	read	113	2
even	good	113	2
reduce	car	113	2
need	know	113	2
city	this	113	2
amp	town	113	2
capital	region	112	2
transportation	option	112	2
experience	city	112	2
around	borough	112	2
city	see	112	2
private	car	112	2
urban	trail	112	2
forward	see	112	2
get	ride	112	2
70.3	traverse	112	2
cycle	club	111	2
sunny	day	111	2
global	city	111	2
dock	station	111	2
can't	wait	111	2
city	off	111	2
explore	bike	111	2
mile	ride	111	2
bike	pedestrian	111	2
traffic	congestion	111	2
great	bike	111	2
bike	just	111	2
check	new	111	2
bike	elephant	111	2
need	city	110	2
can’t	wait	110	2
town	bicycle	110	2
road	city	110	2
transportation	system	110	2
design	city	110	2
good	practice	110	2
street	design	110	2
make	difference	110	2
amp	healthy	110	2
build	city	109	2
great	cycle	109	2
protect	cycle	109	2
american	city	109	2
council	meet	109	2
bike	rider	109	2
city	future	109	2
ride	work	109	2
good	urban	109	2
your	city	109	2
amp	cyclist	109	2
just	need	109	2
complete	70.3	109	2
unofficial	im703oceanside	109	2
active	transport	108	2
new	town	108	2
capital	world	108	2
city	beautiful	108	2
need	bike	108	2
city	day	108	2
back	home	108	2
local	area	108	2
leave	behind	108	2
village	bike	108	2
back	bike	108	2
mental	health	108	2
city	resident	108	2
learn	ride	107	2
free	ride	107	2
high	street	107	2
amp	sustainable	107	2
tour	around	107	2
city	way	107	2
small	city	107	2
ice	cream	107	2
bike	make	107	2
entire	city	107	2
let's	make	106	2
park	spot	106	2
village	hall	106	2
move	city	106	2
bike	race	106	2
plan	amp	106	2
bike	bus	106	2
city	meet	106	2
electric	car	106	2
route	around	106	2
like	ride	106	2
city	copenhagen	105	2
improve	air	105	2
show	support	105	2
look	good	105	2
car	traffic	105	2
old	city	105	2
bus	lane	105	2
city	more	104	2
plan	make	104	2
city	well	104	2
cycle	hire	104	2
bike	helmet	104	2
head	city	104	2
thank	support	104	2
city	light	104	2
0.07	eth	104	2
0.05	eth	104	2
bike	free	103	2
village	bicycle	103	2
launch	new	103	2
segregate	cycle	103	2
dutch	city	103	2
leeds	city	103	2
just	like	103	2
great	place	103	2
bike	explore	103	2
car	amp	103	2
zagreb	croatia	103	2
rail	train	103	2
you	know	102	2
community	ride	102	2
world	championship	102	2
leave	car	102	2
watch	video	102	2
own	city	102	2
great	idea	102	2
take	survey	102	2
work	hard	102	2
city	support	102	2
help	people	101	2
school	street	101	2
city	green	101	2
share	system	101	2
central	park	101	2
keep	eye	101	2
city	many	101	2
baguio	city	101	2
street	downtown	100	2
get	start	100	2
plan	city	100	2
first	day	100	2
build	bike	100	2
need	safe	100	2
start	day	100	2
get	outside	100	2
the	netherlands	100	2
safe	healthy	100	2
first	bike	100	2
ride	round	100	2
new	year	99	2
read	full	99	2
how	get	99	2
town	square	99	2
explore	beautiful	99	2
bicycle-friendly	city	99	2
it's	great	99	2
support	local	99	2
spend	time	99	2
today	bike	99	2
share	thought	99	2
️‍️	️‍️	99	2
new	bicycle	99	2
zero	emission	99	2
city	enjoy	99	2
traffic	light	98	2
cyclist	city	98	2
london	town	98	2
environmentally	friendly	98	2
first	ever	98	2
bike	valet	98	2
few	week	98	2
good	ride	98	2
slow	down	98	2
drive	car	98	2
safe	cyclist	97	2
make	good	97	2
build	good	97	2
less	car	97	2
urban	planner	97	2
how	make	97	2
wonderful	city	97	2
kid	bike	97	2
urban	cyclist	97	2
time	bike	97	2
get	touch	97	2
help	shape	97	2
pit	stop	97	2
bike	new	96	2
ride	thru	96	2
road	cycle	96	2
mobility	amp	96	2
there	many	96	2
transport	amp	96	2
amp	urban	96	2
what	good	96	2
great	opportunity	96	2
few	year	96	2
right	city	96	2
get	new	96	2
look	new	96	2
feel	good	96	2
share	road	96	2
cycle	way	96	2
city	apply	96	2
croatia	cycling	96	2
bus	bike	95	2
bicycle	amp	95	2
iowa	city	95	2
space	city	95	2
secure	bike	95	2
sound	like	95	2
motor	vehicle	95	2
happy	birthday	95	2
health	benefit	95	2
good	health	95	2
space	people	95	2
work	amp	95	2
bike	safe	95	2
downtown	greenway	95	2
east	village	95	2
active	urban	95	2
fun	active	95	2
city	help	94	2
whole	city	94	2
get	town	94	2
share	mobility	94	2
city	change	94	2
sunday	morning	94	2
bicycle	tour	94	2
time	trial	94	2
easy	get	94	2
clean	green	94	2
street	bike	94	2
holiday	fun	94	2
help	keep	93	2
big	thank	93	2
get	cycle	93	2
cycle	public	93	2
promote	sustainable	93	2
help	reduce	93	2
age	ability	93	2
mobility	service	93	2
time	year	93	2
town	the	93	2
transportation	city	93	2
mark	event	93	2
register	free	93	2
city	leader	92	2
we're	excite	92	2
reduce	emission	92	2
home	city	92	2
full	video	92	2
way	enjoy	92	2
have	see	92	2
city	fun	92	2
keep	city	92	2
event	city	92	2
new	plan	92	2
join	bike	92	2
reason	why	92	2
this	morning	91	2
today	city	91	2
thank	share	91	2
sustainable	travel	91	2
safe	ride	91	2
morning	bike	91	2
enjoy	bike	90	2
thank	you	90	2
city	walk	90	2
want	know	90	2
head	town	90	2
bicycle	mayor	90	2
different	city	90	2
why	city	90	2
the	cycle	90	2
round	town	90	2
city	sport	90	2
cycle	london	90	2
walkable	city	89	2
give	away	89	2
amp	bicycle	89	2
create	new	89	2
safe	walk	89	2
bike	road	89	2
join	fun	89	2
bike	plan	89	2
vulnerable	road	89	2
health	amp	89	2
open	space	89	2
electric	bicycle	89	2
15-minute	city	88	2
just	ride	88	2
want	get	88	2
city	lead	88	2
next	month	88	2
get	active	88	2
city	invest	88	2
city	host	88	2
sustainable	way	88	2
many	way	88	2
time	ride	88	2
lot	people	87	2
few	car	87	2
ride	the	87	2
people	amp	87	2
galway	city	87	2
need	make	87	2
blog	post	87	2
new	urban	87	2
bike	train	87	2
day	leave	87	2
tour	bike	87	2
share	bike	87	2
enjoy	cycle	87	2
low	emission	87	2
bike	back	87	2
bike	maintenance	87	2
walk	the	87	2
the	same	87	2
cyclist	amp	86	2
city	you	86	2
event	take	86	2
london	borough	86	2
car	home	86	2
way	discover	86	2
family	bike	86	2
way	around	86	2
finish	line	86	2
day	get	86	2
around	beautiful	86	2
bike	storage	86	2
get	off	86	2
enjoy	beautiful	86	2
favorite	city	86	2
innovative	city	86	2
valaafshar	city	86	2
way	home	85	2
wear	helmet	85	2
spin	around	85	2
low	carbon	85	2
find	new	85	2
everything	need	85	2
transport	plan	85	2
car	trip	85	2
this	sunday	85	2
great	event	85	2
town	council	85	2

## Sheet: tri-gram
Ngram_1	Ngram_2	Ngram_3	Count	NgramLength
good	city	will	1094	3
i'm	support	six	1093	3
support	six	candidate	1093	3
six	candidate	share	1093	3
candidate	share	goal	1093	3
share	goal	good	1093	3
goal	good	city	1093	3
year	ago	i'm	1090	3
ago	i'm	support	1089	3
city	will	vote	1089	3
will	vote	rachel	1089	3
vote	rachel	benita	1089	3
rachel	benita	junie	1089	3
benita	junie	aaron	1089	3
junie	aaron	mcintyre	908	3
aaron	mcintyre	bob	908	3
two	year	ago	903	3
run	city	council	900	3
ballot	2019	election	888	3
2019	election	run	888	3
election	run	city	888	3
city	council	two	888	3
council	two	year	888	3
city	council	candidate	626	3
i'm	progressive	practical	601	3
progressive	practical	city	597	3
practical	city	council	597	3
council	candidate	think	597	3
candidate	think	support	597	3
new	york	city	572	3
protect	bike	lane	569	3
way	get	around	545	3
the	elephant	trunk	529	3
elephant	amp	castle	519	3
get	around	city	436	3
london’s	cycle	lane	361	3
kentish	town	elephant	361	3
town	elephant	amp	361	3
something	interest	london’s	360	3
interest	london’s	cycle	360	3
cycle	lane	rename	360	3
lane	rename	nomination	360	3
rename	nomination	the	360	3
nomination	the	elephant	360	3
elephant	trunk	for	360	3
trunk	for	route	360	3
for	route	kentish	360	3
route	kentish	town	360	3
amp	castle	trunk	360	3
castle	trunk	route	360	3
trunk	route	get	360	3
route	get	please	359	3
get	please	vote	359	3
please	vote	vote	358	3
vote	vote	close	358	3
ride	around	town	357	3
city	around	world	331	3
vote	close	nov	311	3
get	around	town	309	3
candidate	city	council	282	3
city	council	think	282	3
council	think	support	280	3
bike	ride	around	278	3
i'm	young	progressive	276	3
young	progressive	candidate	276	3
progressive	candidate	city	276	3
walk	amp	cycle	269	3
ride	around	city	264	3
200	people	177	248	3
sustainable	urban	mobility	247	3
bike	work	day	244	3
177	car	200	231	3
people	177	car	230	3
city	traffic	200	228	3
traffic	200	people	228	3
cycle	around	city	224	3
bike	around	city	217	3
city	council	election	208	3
boulder	city	council	206	3
car	200	bicycle	202	3
council	election	nov	201	3
election	nov	5th	201	3
nov	5th	run	201	3
5th	run	council	201	3
run	council	year	201	3
council	year	ago	201	3
bike	around	town	198	3
200	bicycle	bus	195	3
bike	ride	city	193	3
junie	aaron	mark	181	3
aaron	mark	bob	181	3
good	way	get	178	3
bike	ride	downtown	178	3
stay	fit	active	174	3
cape	town	cycle	170	3
hsbc	city	ride	169	3
vote	now	theelephantstrunk	168	3
now	theelephantstrunk	nameourlanes	168	3
theelephantstrunk	nameourlanes	wearepossible	168	3
feel	great	energetic	166	3
fit	active	healthy	165	3
town	cycle	tour	164	3
healthy	evershine	city	160	3
why	elephant	cross	160	3
elephant	cross	road	160	3
cross	road	she	160	3
road	she	she	160	3
she	she	get	160	3
elephant	trunk	job	160	3
explore	city	bike	158	3
way	explore	city	158	3
new	bike	lane	157	3
active	healthy	evershine	156	3
she	get	bike	154	3
city	two	wheel	153	3
move	around	city	151	3
bike	friendly	city	146	3
good	way	explore	140	3
energetic	stay	fit	140	3
ride	bike	around	136	3
bike	share	program	136	3
city	next	door	132	3
cycle	the	elephant	122	3
trunk	job	kentish	122	3
job	kentish	town	122	3
kentish	town	vote	122	3
town	vote	now	122	3
day	cycle	feel	119	3
salt	lake	city	117	3
amp	castle	cycle	117	3
castle	cycle	the	117	3
car	free	day	112	3
look	forward	see	112	3
great	energetic	stay	112	3
70.3	traverse	city	112	3
great	way	get	111	3
get	bike	elephant	111	3
bike	elephant	amp	111	3
cycle	feel	great	110	3
make	city	safe	109	3
complete	70.3	traverse	108	3
traverse	city	time	108	3
the	good	way	107	3
town	amp	city	105	3
world	bicycle	day	104	3
improve	air	quality	102	3
bus	rail	train	102	3
community	bike	ride	101	3
day	bike	ride	100	3
ride	bike	downtown	100	3
ride	bike	city	99	3
zagreb	croatia	cycling	95	3
cycle	around	town	93	3
bike	lane	city	93	3
vulnerable	road	user	89	3
bicycle	bus	rail	89	3
holiday	fun	active	88	3
travel	around	city	87	3
amp	public	transport	86	3
valaafshar	city	traffic	86	3
new	cycle	lane	85	3
fun	active	urban	85	3
walk	cycle	route	84	3
bike	mark	event	83	3
liverpool	city	region	81	3
reallocate	street	space	81	3
make	street	safe	80	3
event	take	place	79	3
around	city	centre	79	3
active	urban	heritage	79	3
walk	cycle	public	78	3
make	city	good	78	3
cycle	route	city	78	3
around	world	reallocate	78	3
city	look	like	77	3
leave	car	home	77	3
quezon	city	philippine	77	3
urban	mobility	plan	76	3
bike	ride	town	75	3
urban	heritage	culture	75	3
make	cycle	safe	74	3
local	area	city	74	3
safe	cycle	walk	74	3
space	safe	cycle	74	3
good	cycle	city	73	3
bike	share	system	73	3
cycle	walk	the	73	3
bicycle	bus	train	73	3
spacefordistancing	local	area	73	3
great	way	explore	72	3
city	bike	lane	72	3
area	city	around	72	3
world	reallocate	street	72	3
street	space	safe	72	3
walk	the	same	72	3
the	same	take	72	3
same	take	action	72	3
take	action	write	72	3
action	write	council	72	3
cycle	public	transport	71	3
cycle	amp	walk	71	3
bike	great	way	71	3
heritage	culture	art	70	3
nairobi	shouldn't	leave	68	3
shouldn't	leave	behind	68	3
national	bike	month	68	3
reduce	air	pollution	65	3
bike	get	around	65	3
miami	critical	mass	64	3
take	bike	ride	64	3
around	city	bike	64	3
way	move	around	64	3
park	baguio	city	64	3
cities	around	world	64	3
new	tweep	town	64	3
sustainable	urban	transport	63	3
bicycle	friendly	city	63	3
bike	ride	today	63	3
burnham	park	baguio	63	3
mile	bike	ride	62	3
cycle	infrastructure	city	61	3
pop-up	cycle	lane	61	3
protect	cycle	lane	61	3
free	bike	mark	61	3
join	search	find	61	3
search	find	innovative	61	3
find	innovative	european	61	3
innovative	european	city	61	3
ride	around	downtown	60	3
european	city	icapitalawards	60	3
pedestrian	amp	cyclist	59	3
bike-friendly	city	world	59	3
city	bike	ride	59	3
bike	lane	make	59	3
city	council	meet	58	3
city	icapitalawards	2019	58	3
city	apply	june	58	3
explore	beautiful	city	57	3
what	good	way	57	3
live	work	study	57	3
explore	new	city	57	3
good	bike	city	57	3
icapitalawards	2019	city	57	3
2019	city	apply	57	3
croatia	cycling	biketour	57	3
get	around	downtown	56	3
walk	run	cycle	56	3
electric	cargo	bike	56	3
lake	shore	blvd	56	3
innovative	city	join	56	3
city	join	search	56	3
apply	june	h2020	56	3
reduce	carbon	footprint	55	3
explore	city	amp	54	3
good	city	world	54	3
cycle	lane	city	54	3
explore	city	two	54	3
ride	bike	work	53	3
shore	blvd	west	53	3
full	video	link	53	3
cycle	city	centre	52	3
bonifacio	global	city	52	3
cruise	around	town	52	3
offer	free	bike	52	3
collection	urban	spotlight	52	3
urban	spotlight	0.07	52	3
spotlight	0.07	eth	52	3
0.07	eth	the	52	3
eth	the	light	52	3
the	light	track	52	3
light	track	0.07	52	3
track	0.07	eth	52	3
0.07	eth	blue	52	3
eth	blue	sunrise	52	3
blue	sunrise	0.05	52	3
sunrise	0.05	eth	52	3
0.05	eth	urban	52	3
eth	urban	bike	52	3
urban	bike	0.05	52	3
bike	0.05	eth	52	3
make	city	sustainable	51	3
make	child-friendly	city	51	3
low	traffic	neighbourhood	51	3
help	make	city	51	3
adult	cycle	train	51	3
separate	bike	lane	51	3
urban	photography	collection	51	3
photography	collection	urban	51	3
future	urban	mobility	50	3
vote	close	today	50	3
city	amp	county	50	3
ride	bike	town	50	3
city	centre	today	50	3
people	get	around	50	3
segregate	cycle	lane	50	3
mexico	city	mexico	50	3
dublin	city	centre	49	3
city	new	jersey	49	3
around	beautiful	city	49	3
people	walk	cycle	49	3
greenhouse	gas	emission	49	3
walk	amp	bike	49	3
pop-up	bike	lane	49	3
city	amp	town	48	3
city	explore	bike	48	3
safe	cycle	infrastructure	48	3
good	way	city	48	3
critical	mass	friday	48	3
unite	arab	emirate	48	3
bike	lane	amp	48	3
city	abu	dhabi	48	3
free	bike	check	48	3
down	street	right	48	3
see	reduce	congestion	48	3
reduce	congestion	emissions	48	3
congestion	emissions	cities	48	3
emissions	cities	around	48	3
breakfast	flower	town	48	3
flower	town	festival	48	3
town	festival	abrr	48	3
festival	abrr	amp	48	3
abrr	amp	good	48	3
amp	good	ride	48	3
good	luck	everyone	47	3
how	get	around	47	3
love	ride	bike	47	3
cape	town	western	47	3
leeds	city	centre	47	3
improve	walk	cycle	47	3
city	bike	tour	47	3
bike	share	scheme	47	3
street	right	city	47	3
bike	lane	downtown	46	3
there's	still	time	46	3
route	around	city	46	3
traffic	advisory	miami	46	3
advisory	miami	critical	46	3
basic	urban	advance	46	3
city	centre	amp	46	3
easy	get	around	46	3
encourage	people	leave	46	3
get	bike	kentish	46	3
bike	kentish	town	46	3
kentish	town	cycle	46	3
rider	explore	city	45	3
city	amp	share	45	3
amp	share	muralmonday	45	3
tag	photo	tern	45	3
road	world	championship	45	3
new	cycle	route	45	3
walking	amp	cycling	45	3
new	bike	rack	45	3
transform	urban	mobility	45	3
bike	work	week	45	3
greatpeople	holiday	fun	45	3
bus	train	traffic	45	3
photo	tern	front	44	3
tern	front	local	44	3
front	local	mural	44	3
walk	cycle	amp	44	3
make	commute	safe	44	3
around	town	bike	44	3
culver	city	meet	44	3
people	ride	bike	44	3
mile	bike	lane	44	3
ain	city	abu	44	3
abu	dhabi	unite	44	3
dhabi	unite	arab	44	3
group	bike	ride	44	3
free	bike	service	44	3
downtown	los	angeles	44	3
nottingham	city	resident	44	3
here's	photo	available	44	3
hope	encourage	people	44	3
share	muralmonday	tag	43	3
muralmonday	tag	photo	43	3
bike	repair	station	43	3
manchester	city	centre	43	3
reduce	carbon	emission	43	3
micromobility	amp	your	43	3
amp	your	city	43	3
cycle	friendly	city	43	3
active	transportation	plan	43	3
dublin	city	council	43	3
otown	otown	otown	43	3
improve	quality	life	42	3
add	bike	lane	42	3
european	mobility	week	42	3
bike	tour	around	42	3
cycle	route	around	42	3
look	forward	work	42	3
safe	urban	drive	42	3
nice	bike	ride	42	3
free	adult	cycle	42	3
city	centre	cycle	42	3
cork	city	council	42	3
major	road	open	42	3
energetic	evershine	city	42	3
commute	safe	cyclist	42	3
free	cycle	train	41	3
family	bike	ride	41	3
around	city	today	41	3
safe	cycle	route	41	3
bike	around	downtown	41	3
city	shore	crm	41	3
shore	crm	science	41	3
crm	science	amp	41	3
science	amp	salesforce	41	3
town	hall	meet	41	3
project	make	city	41	3
tunnel	outskirt	brussels	41	3
outskirt	brussels	build	41	3
brussels	build	euregionalfund	41	3
build	euregionalfund	make	41	3
euregionalfund	make	commute	41	3
safe	cyclist	local	41	3
cyclist	local	official	41	3
local	official	hope	41	3
official	hope	encourage	41	3
people	leave	head	41	3
leave	head	city	41	3
transform	nairobi	city	41	3
from	car-based	people-centred	41	3
secure	bike	park	40	3
beautiful	day	bike	40	3
way	travel	around	40	3
birmingham	city	centre	40	3
park	amp	ride	40	3
cycle	destination	today	40	3
climate	action	plan	40	3
get	around	bike	40	3
happy	world	bicycle	40	3
city	safe	ride	40	3
new	journey	new	40	3
journey	new	plan	40	3
new	plan	feel	40	3
plan	feel	great	40	3
bicycle	friendly	community	39	3
city	amp	region	39	3
age	amp	ability	39	3
everything	need	know	39	3
great	way	enjoy	39	3
city	design	people	39	3
grow	green	pedaller	39	3
improve	cycle	infrastructure	38	3
downtown	san	diego	38	3
walk	wheel	cycle	38	3
safe	cycle	lane	38	3
one	good	way	38	3
glasgow	city	centre	38	3
city	mobility	datum	38	3
mobility	datum	tool	38	3
click	link	below	38	3
there	many	way	38	3
town	hall	bike	38	3
morning	bike	ride	38	3
around	town	today	38	3
next	door	activeto	38	3
0.05	eth	nft	38	3
eth	nft	nftartist	38	3
nft	nftartist	nftcommunity	38	3
nftartist	nftcommunity	nftphotography	38	3
great	energetic	evershine	38	3
base	jersey	city	38	3
city	ride	come	38	3
english	village	208	38	3
city	bright	promise	38	3
bright	promise	full	38	3
promise	full	hope	38	3
full	hope	the	38	3
hope	the	young	38	3
the	young	yearn	38	3
young	yearn	freedom	38	3
yearn	freedom	independence	38	3
freedom	independence	make	38	3
independence	make	child-friendly	38	3
child-friendly	city	safe	38	3
thank	everyone	come	37	3
great	way	city	37	3
virtual	community	meet	37	3
safe	bike	lane	37	3
town	western	cape	37	3
bike	lane	trail	37	3
people	walk	bike	37	3
encourage	walk	cycle	37	3
your	city	mobility	37	3
datum	tool	city	37	3
cycle	master	plan	37	3
choose	basic	urban	37	3
expand	cycle	infrastructure	37	3
free	secure	park	37	3
walk	cycle	city	37	3
new	mobility	service	37	3
trunk	job	elephant	37	3
job	elephant	amp	37	3
amp	castle	vote	37	3
castle	vote	now	37	3
public	transport	hub	37	3
learn	ride	bike	36	3
fight	climate	change	36	3
help	get	around	36	3
car	park	space	36	3
safe	route	school	36	3
walk	run	bike	36	3
free	bike	valet	36	3
night	bike	ride	36	3
bike	cargo	bike	36	3
liveable	sustainable	city	36	3
good	city	bike	36	3
city	hall	great	36	3
discover	greenprojects	brussels	36	3
greenprojects	brussels	what	36	3
brussels	what	may	36	3
what	may	europeday	36	3
may	europeday	join	36	3
tour	professional	guide	36	3
professional	guide	take	36	3
guide	take	around	36	3
discover	eufunded	project	36	3
eufunded	project	make	36	3
make	city	vibrate	36	3
city	vibrate	register	36	3
area	car	park	36	3
️‍️	️‍️	️‍️	36	3
croatia	cycling	zagrebbiketour	36	3
culture	art	history	36	3
make	walk	cycle	35	3
make	city	livable	35	3
dedicate	bike	lane	35	3
walk	bike	ride	35	3
bike	city	shore	35	3
safe	walk	cycle	35	3
city	santa	clara	35	3
get	know	city	35	3
tour	britain	come	35	3
encourage	active	travel	35	3
enjoy	bike	ride	35	3
new	city	bike	35	3
for	information	visit	35	3
transportation	master	plan	35	3
get	tailor	train	35	3
tailor	train	level	35	3
train	level	suit	35	3
chi	minh	city	35	3
the	future	urban	35	3
city	bike	great	35	3
popular	destination	ride	35	3
europeday	join	2⃣hours	35	3
join	2⃣hours	tour	35	3
2⃣hours	tour	professional	35	3
take	around	brussels	35	3
around	brussels	discover	35	3
brussels	discover	eufunded	35	3
solution	urban	mobility	35	3
bike	explore	city	35	3
i'll	ride	bike	35	3
cycling	biketour	friends	35	3
amsterdam	canal-city	centre	35	3
the	future	nairobi	35	3
future	nairobi	city	35	3
nairobi	city	bright	35	3
happy	new	year	34	3
bike	hire	scheme	34	3
reduce	traffic	congestion	34	3
make	road	safe	34	3
explore	bike	check	34	3
good	cycle	infrastructure	34	3
build	bike	lane	34	3
cycle	time	trial	34	3
tourist	own	city	34	3
urban	cycle	skill	34	3
new	bike	share	34	3
everyone	take	part	34	3
park	several	place	34	3
several	place	city	34	3
ease	urban	congestion	34	3
urban	congestion	build	34	3
city	bike	friendly	34	3
hubballi	grow	green	34	3
protect	vulnerable	road	34	3
velo-city	2021	lisboa	34	3
mark	event	week	34	3
glenboig	village	park	34	3
village	park	play	34	3
park	play	area	34	3
play	area	car	34	3
car	park	coatbridge	34	3
park	coatbridge	11-1pm	34	3
coatbridge	11-1pm	7th	34	3
11-1pm	7th	overton	34	3
7th	overton	park	34	3
overton	park	rutherglen	34	3
park	rutherglen	near	34	3
rutherglen	near	bandstand	34	3
near	bandstand	10-2pm	34	3
safe	cycle	city	33	3
friendly	city	world	33	3
spin	around	town	33	3
uci	road	world	33	3
good	city	cycle	33	3
let's	make	city	33	3
city	council	approve	33	3
pedal	7:15pm	enjoy	33	3
combat	climate	change	33	3
bike	lane	next	33	3
edinburgh	city	centre	33	3
city	council	member	33	3
hall	bike	park	33	3
healthy	way	get	33	3
place	brussels	euinmyregion	33	3
brussels	euinmyregion	code	33	3
euinmyregion	code	free	33	3
code	free	subscription	33	3
free	subscription	support	33	3
subscription	support	greentransition	33	3
support	greentransition	brussels	33	3
greentransition	brussels	help	33	3
brussels	help	cohesionpolicy	33	3
help	cohesionpolicy	offer	33	3
cohesionpolicy	offer	1⃣year	33	3
offer	1⃣year	free	33	3
1⃣year	free	secure	33	3
secure	park	several	33	3
public	transport	amp	33	3
equitable	sustainable	amp	33	3
ldnont	city	council	33	3
new	month	new	33	3
please	follow	detail	33	3
follow	detail	name	33	3
city	charity	ride	33	3
friends	holiday	fun	33	3
mississauga	community	ride	33	3
town	cycle	down	33	3
cycle	down	the	33	3
down	the	elephant	33	3
major	public	transport	33	3
love	see	rider	32	3
see	rider	explore	32	3
new	protect	bike	32	3
bicycle	amp	pedestrian	32	3
new	walk	cycle	32	3
get	bike	ride	32	3
make	way	downtown	32	3
city	good	place	32	3
look	forward	welcome	32	3
way	explore	new	32	3
around	city	amp	32	3
few	year	ago	32	3
cycle	hire	scheme	32	3
bike	good	way	32	3
cycle	walk	route	32	3
safe	protect	bike	32	3
like	ride	bike	32	3
people	walk	amp	32	3
oakland	city	council	32	3
the	humble	bicycle	32	3
destination	ride	bikemississauga	32	3
tackle	climate	change	32	3
brighton	amp	heave	32	3
city	ride	bike	32	3
day	city	charity	32	3
charity	ride	round	32	3
ride	round	england	32	3
round	england	wale	32	3
rideforfreedom2019	good	cause	32	3
good	cause	support	32	3
cause	support	rehabilitation	32	3
support	rehabilitation	survivor	32	3
hall	great	hall	32	3
biketour	friends	holiday	32	3
bike	new	york	31	3
bicycle	capital	world	31	3
get	people	car	31	3
ride	city	bike	31	3
7:15pm	enjoy	mile	31	3
bike	city	bike	31	3
bike	amp	pedestrian	31	3
bike	loan	scheme	31	3
build	cycle	city	31	3
walk	cycle	infrastructure	31	3
prioritize	pedestrian	amp	31	3
city	centre	bike	31	3
place	city	29.07	31	3
free	online	course	31	3
way	enjoy	good	31	3
enjoy	good	toronto	31	3
good	toronto	right	31	3
toronto	right	here	31	3
right	here	route	31	3
here	route	view	31	3
street	bike	lane	31	3
sustainable	amp	safe	31	3
include	lake	shore	31	3
photo	available	urban	31	3
month	new	journey	31	3
detail	name	number	31	3
name	number	village	31	3
number	village	area	31	3
village	area	mandal	31	3
area	mandal	town	31	3
mandal	town	district	31	3
good	support	difficult	31	3
support	difficult	time	31	3
difficult	time	sostdp	31	3
time	sostdp	hopehelpcycle	31	3
england	wale	rideforfreedom2019	31	3
wale	rideforfreedom2019	good	31	3
rehabilitation	survivor	modernslavery	31	3
survivor	modernslavery	thank	31	3
design	people	mind	31	3
remove	1000	daily	31	3
ride	beautiful	city	30	3
improve	public	health	30	3
make	city	green	30	3
active	travel	route	30	3
city	prioritize	people	30	3
support	local	business	30	3
bike	lane	network	30	3
cardiff	city	centre	30	3
route	city	centre	30	3
level	suit	choose	30	3
suit	choose	basic	30	3
limit	place	book	30	3
city	amsterdam	netherlands	30	3
favourite	cycle	route	30	3
try	something	new	30	3
may	bike	month	30	3
bike	city	forum	30	3
reallocate	road	space	30	3
amp	resilient	community	30	3
park	city	utah	30	3
available	urban	photography	30	3
head	city	cohesionpolicy	30	3
zagrebbiketour	greatpeople	holiday	30	3
eco	friendly	program	30	3
win	sustainable	city	30	3
mexico	city	bike	30	3
public	transport	promote	30	3
rail	train	traffic	30	3
transport	hub	city	30	3
gym	jersey	city	30	3
cyclist	amp	pedestrian	29	3
bike	tour	city	29	3
city	cycle	class	29	3
city	council	amp	29	3
way	around	city	29	3
clean	urban	transport	29	3
put	pannier	bikemississauga	29	3
make	easy	people	29	3
pedestrian	advisory	committee	29	3
get	fresh	air	29	3
help	shape	future	29	3
aishwaryarajinikanth	participate	1st	29	3
participate	1st	edition	29	3
1st	edition	winner	29	3
edition	winner	wheel	29	3
apollo	proton	cancer	29	3
proton	cancer	centre	29	3
cancer	centre	morning	29	3
centre	morning	city	29	3
become	cycle	city	29	3
have	great	day	29	3
take	ride	around	29	3
get	back	bike	29	3
congestion	build	human	29	3
build	human	fitness	29	3
walk	public	transport	29	3
kid	amp	adult	29	3
just	around	corner	29	3
school	street	pilot	29	3
tour	around	city	29	3
town	miami	lake	29	3
protect	bicycle	lane	29	3
promote	sustainable	amp	29	3
temporary	bike	lane	29	3
harlow	amp	gilston	29	3
temporary	cycle	lane	29	3
happy	birthday	shri	29	3
cycling	zagrebbiketour	greatpeople	29	3
pls	day	city	29	3
experience	visitzagreb	citybreak	29	3
how	know	city	29	3
car	200	bike	29	3
200	bike	bus	29	3
action	nonstop	city	29	3
nonstop	city	amp	29	3
city	amp	still	29	3
amp	still	look	29	3
still	look	real	29	3
look	real	pretty	29	3
real	pretty	welcome	29	3
pretty	welcome	telaviv	29	3
welcome	telaviv	vacation	29	3
telaviv	vacation	inspiration	29	3
the	only	possible	29	3
only	possible	way	29	3
possible	way	end	29	3
way	end	cali's	29	3
vehicular	chaos	build	29	3
chaos	build	modern	29	3
build	modern	streetcar	29	3
modern	streetcar	george	29	3
streetcar	george	street	29	3
george	street	city	29	3
street	city	sydney	29	3
city	sydney	dear	29	3
sydney	dear	sara	29	3
dear	sara	you	29	3
sara	you	help	29	3
urban	area	enhance	29	3
urby	gym	jersey	29	3
bike	lane	the	28	3
fun	way	get	28	3
urban	mobility	day	28	3
active	travel	city	28	3
really	look	forward	28	3
uci	bike	city	28	3
guide	bike	tour	28	3
bike	the	city	28	3
road	bike	lane	28	3
naked	bike	ride	28	3
bike	ride	take	28	3
take	place	city	28	3
public	transport	walk	28	3
place	live	work	28	3
option	get	around	28	3
ride	city	street	28	3
get	away	city	28	3
mile	round	trip	28	3
city	people	car	28	3
city	more	info	28	3
sustainable	urban	development	28	3
make	easy	safe	28	3
ride	bike	scooter	28	3
bike	ride	beautiful	28	3
road	city	centre	28	3
ride	bike	fun	28	3
build	good	city	28	3
national	bike	work	28	3
bike	downtown	greenway	28	3
capital	city	trail	28	3
art	history	stories	28	3
explore	entire	city	28	3
regiostars	2021	competitiveness	28	3
2021	competitiveness	local	28	3
competitiveness	local	business	28	3
local	business	digital	28	3
business	digital	world	28	3
digital	world	amp	28	3
world	amp	resilient	28	3
resilient	community	foster	28	3
community	foster	inclusion	28	3
foster	inclusion	amp	28	3
inclusion	amp	anti-discrimination	28	3
amp	anti-discrimination	promote	28	3
anti-discrimination	promote	sustainable	28	3
sustainable	amp	circular	28	3
amp	circular	system	28	3
circular	system	urban	28	3
system	urban	area	28	3
area	enhance	euyearofrail	28	3
enhance	euyearofrail	apply	28	3
euyearofrail	apply	cohesionpolicy	28	3
kampala	city	uganda	28	3
1000	daily	city	28	3
guess	meet	town	28	3
reverse	car-centric	development	28	3
car-centric	development	prioritize	28	3
development	prioritize	pedestrian	28	3
pedestrian	amp	public	28	3
transport	promote	non-motorized	28	3
promote	non-motorized	mobility	28	3
city	lead	way	27	3
cycle	amp	public	27	3
explore	city	new	27	3
confident	city	cycle	27	3
bike	city	hall	27	3
still	time	register	27	3
way	get	know	27	3
save	the	date	27	3
village	square	main	27	3
provide	free	bike	27	3
walk	around	city	27	3
city	build	people	27	3
cycle	city	get	27	3
area	get	tailor	27	3
urban	advance	limit	27	3
advance	limit	place	27	3
winner	wheel	cyclothon	27	3
wheel	cyclothon	sarcomaawareness	27	3
cyclothon	sarcomaawareness	organise	27	3
sarcomaawareness	organise	apollo	27	3
organise	apollo	proton	27	3
way	home	work	27	3
town	centre	pedestrian	27	3
exclusively	active	transportation	27	3
public	transport	cycle	27	3
concurrent	meet	oakland	27	3
meet	oakland	redevelopment	27	3
like	ride	bicycle	27	3
gently	kid	amp	27	3
amp	adult	bike	27	3
give	local	kid	27	3
european	green	capital	27	3
metro	bike	share	27	3
bike	share	service	27	3
6th	glenboig	village	27	3
modernslavery	thank	champ	27	3
visitzagreb	citybreak	zagreb	27	3
storytelling	bikezagreb	city	27	3
show	help	protect	27	3
run	cycle	run	27	3
city	sport	club	27	3
community	ride	explore	27	3
ride	explore	entire	27	3
entire	city	bike	27	3
nairobi	city	good	27	3
city	africa	beyond	27	3
daily	city	centre	27	3
city	bicycle	city	26	3
way	discover	city	26	3
walk	bike	roll	26	3
look	forward	next	26	3
easy	way	get	26	3
bike	valet	service	26	3
perfect	city	explore	26	3
year	ago	today	26	3
ride	bicycle	city	26	3
people	move	around	26	3
ultra	low	emission	26	3
safe	walk	amp	26	3
help	people	get	26	3
new	electric	bike	26	3
bike	lane	come	26	3
city	bike	share	26	3
city	council	vote	26	3
mountain	bike	trail	26	3
bike	around	borough	26	3
first	bike	ride	26	3
bike	ride	round	26	3
good	place	live	26	3
read	full	story	26	3
city	look	forward	26	3
what	favourite	cycle	26	3
promote	active	travel	26	3
cycle	great	way	26	3
city	new	york	26	3
get	bike	downtown	26	3
downtown	greenway	need	26	3
greenway	need	gently	26	3
need	gently	kid	26	3
adult	bike	wheel	26	3
bike	wheel	greenway	26	3
wheel	greenway	bikegiveaway	26	3
greenway	bikegiveaway	5/7	26	3
bikegiveaway	5/7	partner	26	3
5/7	partner	clean	26	3
partner	clean	refurbish	26	3
clean	refurbish	give	26	3
refurbish	give	local	26	3
local	kid	336-379-0821	26	3
kid	336-379-0821	donate	26	3
336-379-0821	donate	drop	26	3
it’s	beautiful	day	26	3
downtown	ride	bike	26	3
bicycle-friendly	city	world	26	3
daily	bike	trip	26	3
network	protect	bike	26	3
accessible	town	centre	26	3
lancaster	new	city	26	3
city	bike	mayor	26	3
european	city	break	26	3
city	bike	thx	26	3
bike	thx	sponsor	26	3
thx	sponsor	bikemississauga	26	3
city	break	rural	26	3
the	bicycle	continue	26	3
bicycle	continue	shine	26	3
continue	shine	efficient	26	3
shine	efficient	practical	26	3
efficient	practical	reliable	26	3
practical	reliable	solution	26	3
reliable	solution	urban	26	3
how	redesign	nairobi	26	3
redesign	nairobi	street	26	3
nairobi	street	protect	26	3
street	protect	vulnerable	26	3
cruise	around	city	25	3
this	great	news	25	3
east	little	havana	25	3
bikems	city	shore	25	3
great	cycle	city	25	3
make	sure	check	25	3
ride	new	york	25	3
people	ride	bicycle	25	3
good	way	experience	25	3
more	bike	lane	25	3
ban	car	city	25	3
bike	lane	bike	25	3
clean	air	zone	25	3

## Sheet: hashtag
Word	Count
#cycling	4126
#bike	1515
#bicycle	1133
#city	920
#mobility	904
#cities	844
#Cycling	830
#bikeMississauga	670
#urban	660
#WorldBicycleDay	610
#travel	516
#cycle	476
#COVID19	460
#bikes	436
#biking	423
#sustainable	415
#Amsterdam	362
#Copenhagen	361
#transport	339
#bikelife	330
#cyclinglife	327
#ebike	300
#London	292
#ebikes	282
#MobilityWeek	276
#walking	269
#ClimateAction	254
#VisionZero	247
#bicycles	245
#Mobility	242
#Brussels	234
#micromobility	230
#bikeshare	225
#transportation	221
#health	212
#cyclists	210
#BikeMonth	209
#amsterdam	208
#Bike	206
#CarFreeDay	206
#fun	204
#ActiveTravel	202
#activetravel	199
#fitness	198
#sustainability	193
#downtown	192
#VC19	182
#Toronto	176
#Paris	176
#urbanmobility	172
#NameOurLanes	170
#TheElephantsTrunk	169
#WeArePossible	168
#BikeTO	167
#LdnOnt	163
#BikeToWorkDay	162
#Sustainability	159
#cyclist	157
#bikeride	157
#ride	157
#infrastructure	157
#active	155
#Barcelona	154
#Downtown	151
#bikenyc	149
#environment	148
#ActiveTO	148
#summer	143
#art	141
#bikeTO	140
#photography	139
#NYC	138
#holiday	137
#PandaBaisikeli	135
#TDY	132
#ClimateChange	131
#zagreb	131
#adventure	130
#Cities	129
#AirPollution	129
#green	127
#croatia	125
#RoadSafety	121
#Bicycle	121
#biketour	121
#climate	120
#climatechange	119
#Birmingham	119
#vacation	118
#Edinburgh	117
#smartcities	116
#City	115
#SustainableMobility	115
#street	114
#Leeds	114
#nature	113
#Netherlands	113
#HamOnt	112
#UrbanMobility	111
#CyclingForTheAges	111
#ottbike	110
#bmx	109
#urbanplanning	109
#emissions	109
#COP26	109
#IM703Oceanside	109
#exercise	107
#urbanism	107
#weekend	107
#Repost	107
#culture	106
#Travel	105
#Denmark	105
#Periscope	105
#Vancouver	103
#nyc	103
#SmartCities	102
#mtb	101
#VC22	99
#CohesionPolicy	99
#london	98
#traffic	98
#bikelanes	97
#Mississauga	97
#Urban	97
#innovation	97
#VC21	97
#love	95
#commute	95
#yegbike	95
#Ljubljana	95
#airpollution	94
#community	93
#heritage	93
#MoreCycling	93
#explore	93
#streetphotography	92
#Utrecht	91
#WorldCarFreeDay	91
#EU	91
#netherlands	90
#Manchester	90
#electricbike	90
#sustainablemobility	90
#bikesharing	90
#BikeWeek	90
#smartcity	89
#SmartCity	88
#publictransport	88
#Berlin	88
#cars	87
#cargobike	86
#NationalBikeMonth	86
#architecture	85
#beautiful	85
#KenyanTraffic	85
#safety	84
#cargobikes	84
#VC18	84
#SpaceForDistancing	84
#citylife	83
#Bristol	83
#pollution	82
#SUMP	82
#coronavirus	82
#EBIKE	82
#ClimateCrisis	81
#Glasgow	81
#EBIKEMIKE	81
#Sheffield	80
#ClimateEmergency	80
#triathlon	79
#NorthVan	79
#openstreets	78
#EUGreenDeal	78
#Melbourne	78
#tbt	78
#transit	77
#Bikes	77
#Biking	77
#LetsRide	77
#MyOttawa	76
#MondayMotivation	76
#CicLAvia	76
#Ottawa	75
#carfree	75
#CleanAirDay	75
#iCapitalAwards	75
#SDGs	74
#yeg	74
#healthy	73
#sport	72
#design	72
#lifestyle	72
#MTB	71
#yycbike	71
#SafeStreets	71
#outdoors	70
#OpenStreets	70
#Dublin	70
#EarthDay	70
#Brighton	69
#biketowork	69
#Cardiff	69
#CleanAir	68
#Leicester	68
#BuildBackBetter	68
#CycleToWorkDay	67
#WorldEnvironmentDay	67
#LdnOntBike	67
#BikeLanes	66
#Cycle	66
#streets	66
#TelAviv	66
#BiketoWorkDay	65
#climateaction	65
#Cycles4Change	65
#EURegionalfund	65
#BicycleMayor	64
#village	64
#tourism	64
#experience	64
#LA	64
#sun	64
#photooftheday	63
#EUinmyRegion	63
#BikeWeekUK	63
#newyork	63
#bicicleta	62
#history	62
#future	62
#BikeLife	62
#friends	62
#WorldCitiesDay	62
#Cities4Climate	61
#ActiveMobility	60
#MaaS	60
#coffee	60
#trip	60
#dktrp	60
#BikeShare	60
#zagrebbiketour	60
#mobilityweek	59
#data	59
#TravelTuesday	59
#Europe	59
#EUfunded	59
#Liverpool	58
#Oxford	58
#h2020	58
#tour	57
#BikeFriends	57
#Helsinki	57
#Covid19	57
#GlobalGoals	57
#cleanair	56
#yyc	56
#spring	56
#Bicycles	55
#tech	55
#electric	55
#roadbike	55
#CyclingSafety	54
#CarFree	54
#Micromobility	54
#Boston	54
#ActiveTransportation	54
#PortCredit	54
#Chicago	54
#PublicTransport	53
#people	53
#Mexico	53
#SmartMobility	53
#happy	53
#road	53
#europe	53
#riding	52
#citybreak	52
#bikefriendly	52
#Sustainable	52
#TBT	52
#CompleteStreets	52
#DrBike	52
#Rome	52
#BeActive	52
#BookRide	52
#ecofriendly	51
#biker	51
#Spain	51
#Cyclists	51
#multimodal	51
#greatpeople	51
#CriticalMass	50
#DidYouKnow	50
#RT	50
#uk	50
#running	49
#life	49
#UrbanPlanning	49
#yyj	49
#airquality	49
#FridayFeeling	49
#pedestrians	49
#sustainabletransport	49
#CyclingCities25	49
#mountainbike	49
#Seattle	49
#Tirana	49
#Interreg	49
#wearetransport	49
#eBike	48
#bici	48
#bicycling	48
#Transport	48
#ICYMI	48
#Transportation	48
#CyclingTheChange	48
#BMX	48
#activetransportation	48
#Scotland	48
#sightseeing	48
#gururandhawa	48
#OVOToB	48
#Hoboken	47
#CapeTown	47
#Walking	47
#smartmobility	47
#Nottingham	47
#wearetdm	47
#MuralMonday	46
#Portland	46
#SmartRegions	46
#fixie	46
#DYK	46
#citybike	46
#healthylifestyle	46
#bikedc	46
#Ireland	46
#sunset	46
#wanderlust	46
#nonstop	46
#NetZero	45
#urbancycling	45
#AirQuality	45
#picoftheday	45
#shoplocal	45
#delivery	45
#ciclismo	45
#BikeNYC	45
#bikemonth	45
#BeatAirPollution	45
#Pittsburgh	45
#betterbybike	45
#ttot	45
#CyclingSunday	45
#BeeNetwork	45
#instagood	45
#walk	44
#EuropeanMobilityWeek	44
#France	44
#town	44
#cityscape	44
#CyclingLife	44
#family	44
#fixedgear	44
#BikeMS	43
#Germany	43
#Oslo	43
#LosAngeles	43
#Cambridge	43
#workout	43
#startup	43
#Harrogate	43
#Yorkshire	43
#carbon	43
#Bicycling	43
#RAGBRAI	43
#RTCBikeShare	43
#bikeDC	42
#SDG11	42
#Montreal	42
#cycletowork	42
#nft	42
#lockdown	42
#roadsafety	42
#Pedal2Work	42
#winter	42
#SpacesForPeople	42
#copenhagen	41
#spain	41
#NewYork	41
#Exeter	41
#Detroit	41
#bikeNYC	41
#parking	41
#Housing	41
#capetown	41
#TourdeFrance	41
#Houston	41
#resilience	41
#paris	41
#streetart	41
#photo	40
#Italy	40
#Bogota	40
#TourOfBritain	40
#technology	40
#activemobility	40
#ottawa	40
#EuropeDay	40
#nftphotography	40
#Vemprorio	40
#China	39
#Health	39
#SanDiego	39
#AKLBikeLife	39
#Bogotá	39
#energy	39
#toronto	39
#congestion	39
#Harlow	39
#BicycleDay	39
#Christmas	38
#sundayfunday	38
#greenmobility	38
#Cork	38
#Vienna	38
#mountainbiking	38
#yegcc	38
#pandemic	38
#singlespeed	38
#nftartist	38
#nftcommunity	38
#Yorkshire2019	38
#Limerick	37
#carfreeday	37
#cyclelife	37
#SanFrancisco	37
#Japan	37
#Madrid	37
#TDF2022	37
#zeroemission	37
#WorldBikeDay	37
#Milan	37
#TourdeYorkshire	37
#SocialDistancing	37
#ThisMachineFightsClimateChange	36
#sports	36
#planning	36
#healthystreets	36
#Winnipeg	36
#hometown	36
#15MinuteCity	36
#India	36
#barcelona	36
#RideLondon	36
#donate	36
#greenprojects	36
#SOSTDP	36
#HopeHelpCycle	36
#eBikes	35
#Brampton	35
#York	35
#AfricanMobilityMonth	35
#Streetsville	35
#electricbikes	35
#COP27	35
#wellbeing	35
#CulverCity	35
#Coventry	35
#getoutside	35
#visitzagreb	35
#bikezagreb	35
#TOpoli	34
#logistics	34
#CycleSeptember	34
#travelphotography	34
#inspiration	34
#Aberdeen	34
#Newcastle	34
#bikelane	34
#TechForGood	34
#greentransition	34
#free	34
#sunshine	34
#letsride	34
#covid19	34
#style	34
#RideForFreedom2019	34
#Rotterdam	33
#cyclingphotos	33
#Environment	33
#bicycleurbanism	33
#California	33
#gogreen	33
#SharedMobility	33
#tourofbritain	33
#lovecycling	33
#Dutch	33
#scooter	33
#sharedmobility	33
#HaveYourSay	33
#Sydney	33
#Belfast	33
#CorkBikeWeek	33
#Atlanta	33
#Karnavati	33
#ModernSlavery	33
#commuting	32
#Denver	32
#HealthyCities	32
#EuroVelo	32
#EV	32
#Lisbon	32
#run	32
#Innovation	32
#holland	32
#biketoworkday	32
#SundayFunday	32
#BikeSharing	32
#Sunday	32
#startups	32
#GreenRecovery	32
#spin	32
#smart	32
#Monterey	32
#JerseyCity	31
#straightfromstpauli	31
#denmark	31
#Brooklyn	31
#chicago	31
#velo	31
#travelling	31
#ThrowbackThursday	31
#GoGreen	31
#Community	31
#Canada	31
#ShopLocal	31
#completestreets	31
#healthycities	31
#COVID	31
#morning	31
#training	31
#MyGreenWinter	31
#EUYearofRail	31
#TDF2020	31
#WalkWithUs	31
#Hamburg	30
#publichealth	30
#ottwalk	30
#ldnont	30
#storytelling	30
#Budapest	30
#BikeRide	30
#Uber	30
#TuesdayThoughts	30
#liveable	30
#Traffic	30
#worldbicycleday	30
#BikeToWork	30
#beach	30
#fashion	30
#motivation	30
#LetsGoElectric	30
#IFCclimate	30
#roadcycling	29
#ElectricBike	29
#landscape	29
#Austin	29
#ATX	29
#bikesafety	29
#PublicHealth	29
#VC23	29
#safe	29
#nofilter	29
#GoPro	29
#car	29
#urbandesign	29
#Bradford	29
#trails	29
#AishwaryaRajinikanth	29
#SarcomaAwareness	29
#Cubeforce	29
#UCIWWT	29
#strava	29
#Police	29
#GrowingBeautifully	29
#stories	29
#travelblogger	29
#instatravel	29
#Action	29
#Welcome	29
#children	28
#Durham	28
#traveling	28
#TourofBritain	28
#business	28
#SustainableTransport	28
#Canberra	28
#VisitSpain	28
#RichmondBC	28
#italy	28
#Tempe	28
#vscocam	28
#tourdeyorkshire	28
#amazing	28
#yegdt	28
#StreetspaceLDN	28
#Regiostars	28
#BikeShareTO	27
#pedestrian	27
#ElectricVehicles	27
#bergamontbicycles	27
#walkability	27
#Manhattan	27
#podcast	27
#supportlocal	27
#mtblife	27
#Carlsbad	27
#Malaga	27
#pedalpower	27
#helsinki	27
#Taxes	27
#DC	27
#scooters	27
#UrbanOctober	27
#race	27
#LovePGH	27
#instagram	27
#BogotáInternacional	27
#MobikeMovement	27
#WUF10	27
#GObyBIKEsd	26
#streetstyle	26
#bikeLA	26
#graffiti	26
#Valencia	26
#IoT	26
#Finland	26
#canada	26
#emobility	26
#Derby	26
#huntingtonbeach	26
#ClimateActionNow	26
#sustainabletravel	26
#Munich	26
#bikegiveaway	26
#UCIBikeCity	26
#European	26
#citiesforpeople	26
#CleanAirNow	26
#flowers	26
#cool	26
#EUGreenWeek	26
#Hostelling	26
#TheFutureWeWant	26
#Mumbai	25
#greencity	25
#Sports	25
#Zaragoza	25
#Urbanism	25
#UCI	25
#bikechi	25
#realestate	25
#bikelovers	25
#berlin	25
#video	25
#UK	25
#BICYCLE	25
#driving	25
#SustainableCities	25
#PedalPower	25
#WilmDE	25
#Bike2Work	25
#BikeDC	25
#Southampton	25
#Porirua	25
#food	25
#sky	25
#challenge	25
#Covid_19	25
#travelgram	25
#WednesdayWisdom	25
#ThursdayThoughts	25
#valencia	25
#knowledge	25
#EURegionalFunds	25
#swimbikerun	24
#GetOutAndAbout	24
#saturday	24
#ad	24
#Waterford	24
#GoByBike	24
#BetterByBike	24
#Chandigarh	24
#MiamiBeach	24
#tours	24
#Portugal	24
#Fitness	24
#BuenosAires	24
#CanberraByBike	24
#flipsidepoint	24
#B2022	24
#Summer	24
#Tallinn	24
#Pledge1	24
#ironman	24
#Kigali	24
#CDMX	24
#ifeelsLOVEnia	24
#Auckland	24
#Homelessness	24
#vancouver	24
#escooters	24
#HealthyLiving	24
#BicycleMayors	24
#vsco	24
#cardioworkout	24
#StPete	24
#hollandbybike	24
#howelse	24
#busygettingstronger	24
#NorthWestRegion	24
#Moveletur	24
#eVehicule	24
#WeMoveSmart	24
#crossborder	23
#Ukraine	23
#AI	23
#autumn	23
#Galway	23
#BikeRacks	23
#biketours	23
#vanpoli	23
#photographer	23
#stalbert	23
#NewBikeDay	23
#Tech	23
#citizens	23
#NewYorkCity	23
#Pedestrians	23
#innovative	23
#Green	23
#HappyFriday	23
#sustainablecities	23
#Sport	23
#SchoolStreets	23
#Love30	23
#Adelaide	23
#charity	23
#LoveLocal	23
#NewMobilityAtlas	23
#optoutside	23
#music	23
#Biketober	23
#CycleDiversity	23
#StaySafe	23
#WorldEmojiDay	23
#PedalForAGreenPakistan	23
#LongBeach	23
#GuruRandhawa	23
#gopro	23
#TUMIchallenge	23
#socialdistancing	23
#COVIDー19	23
#rain	22
#publictransit	22
#bikemoco	22
#KidicalMass	22
#bikecommute	22
#CargoBikes	22
#publicspace	22
#park	22
#NewEuropeanBauhaus	22
#surfcitybeachcruisers	22
#flipside	22
#UKCycleChat	22
#resilient	22
#letourdk	22
#CargoBike	22
#Stockholm	22
#crowdfunding	22
#CyclingCities	22
#visionzero	22
#ygk	22
#biketo	22
#dtlv	22
#Islamabad	22
#Village	22
#freedom	22
#Shrewsbury	22
#PublicWorks	22
#Parks	22
#DetTraffic	22
#aklbikelife	22
#Seville	22
#equity	22
#beer	22
#CarFreeStPete	22
#fahrrad	22
#iamsterdam	22
#agefriendly	22
#DTLV	22
#ActiveCities	22
#mentalhealth	22
#familytime	22
#follow	22
#ofo	22
#yegbikegrid	22
#steelisreal	21
#lowcarbon	21
#urbanphotography	21
#RiverTownsRide	21
#UMD22	21
#PullmanCityCouncil	21
#BrumByBike	21
#commuter	21
#Oulu	21
#instadaily	21
#BikeParking	21
#ukcyclechat	21
#wmcyclehire	21
#Saturday	21
#SF	21
#CycleToWork	21
#france	21
#live	21
#zeroemissions	21
#bridge	21
#soGSO	21
#local	21
#view	21
#california	21
#RoadSafetyWeek	21
#river	21
#EURegionsWeek	21
#SafetyFirst	21
#GoYourOwnWay	21
#exploring	21
#Tokyo2020	21
#Antwerp	21
#visit	21
#OnePlanetSummit	21
#TDYBarnsley	21
#tourdownunder	21
#sunday	21
#OVOWT	21
#Staycation	21
#MakeWay	21
#TDFBBT	20
#night	20
#wintercycling	20
#cycles	20
#Bhubaneswar	20
#adventures	20
#respro	20
#Leipzig	20
#FancyWomenBikeRide	20
#EUcities	20
#Triathlon	20
#Miami	20
#travelblog	20
#PublicTransit	20
#UrbanPark	20
#trail	20
#Bengaluru	20
#tourist	20
#CycletoWorkDay	20
#Ride	20
#Calgary	20
#MS	20
#eco	20
#trees	20
#ottcity	20
#Brompton	20
#Slovenia	20
#Warsaw	20
#home	20
#SantaMonica	20
#triathlete	20
#BalticSeaRegion	20
#opendata	20
#lonelyplanet	20
#Colombia	20
#aphelioncycles	20
#BikeCHA	20
#instabike	20
#bluebike	20
#Cities4Air	20
#doncasterisgreat	19
#win	19
#YYC	19
#Australia	19
#bikeisbest	19
#outsideisfree	19
#women	19
#CarFreeSunday	19
#Belgium	19
#LocalGov	19
#FunOnTwoWheels	19
#memories	19
#kids	19
#yorkshire	19
#losangeles	19
#destination	19
#work	19
#wpgpoli	19
#cardio	19
#blackandwhite	19
#Groningen	19
#GetInvolved	19
#Singapore	19
#cyclingcities	19
#15minutecity	19
#Minneapolis	19
#Poland	19
#cyclingcity	19
#newbikeday	19
#news	19
#melbourne	19
#SanJose	19
#StreetsForLife	19
#webinar	19
#Brisbane	19
#inclusive	19
#Texas	19
#CUDenver	19
#bikers	19
#Pasadena	19
#capital	19
#InternationalWomensDay	19
#Peloton	19
#cambridge	19
#cityplanning	19
#Infrastructure	19
#miami	19
#bikeparking	19
#morningride	19
#fromwhereiride	19
#Nairobi	19
#rtw	19
#newyorkcity	19
#cityride	19
#happiness	19
#futurecities	19
#oakmtg	19
#iot	19
#ironmantraining	19
#Northallerton	19
#Coronavirus	19
#WorldBicycleDay2020	19
#WorldBicycleDay2021	19
#dkgreen	18
#BikeMississauga	18
#goodmorning	18
#CO2	18
#Hackney	18
#Chennai	18
#BikeLA	18
#Turkey	18
#Friday	18
#lastmile	18
#NottsTOB	18
#criticalmass	18
#BicyclesChangeLives	18
#electricbicycle	18
#Hull	18
#Delhi	18
#CapitalReports	18
#Fredericton	18
#parks	18
#dtla	18
#wmcycle	18
#FREE	18
#H2020	18
#bicyclelife	18
#summertime	18
#BikeWeekCork	18
#BiketoWork	18
#Dubai	18
#development	18
#cdmx	18
#CapeTownCycleTour	18
#cdnpoli	18
#cruise	18
#sanfrancisco	18
#DiscoverPorirua	18
#vietnam	18
#Art	18
#sharetheroad	18
#towns	18
#Mountain	18
#brooklyn	18
#bikes4climate	18
#UrbanDiabetes	18
#funny	18
#dockless	18
#socialdistance	18
#BTWW	18
#Viaduct100	18
