# Supplementary material for: Trends in the discussion of cycling in urban environments: An X-based study
Source: PLoS One. 2025 Nov 18;20(11):e0330616. doi: 10.1371/journal.pone.0330616 (PMC12626284; doi:10.1371/journal.pone.0330616)
Supplement: S3 Appendix — (XLSX) [file pone.0330616.s003.xlsx]

## Sheet: Topic 1
tweet_sel	fecha_sel	id_sel	probabi
READ: Detroit — aka the Motor City — is betting on bikes to prioritize people-first, safe + active mobility. How? ⚡🚲 An #e-bike leasing pilot program 🚴🏿‍♀️🎉A community-based Bike Challenge 🤝Local/regional partnerships built on trust ▶️ https://t.co/28YLItodQJ https://t.co/gOgp1jMVNE	2	1608379922921259009	0.736364
In 2023 we hope to see an increase in US cities with MORE convenient, affordable options for multimodal trips and LESS emissions, time spent traveling, and sprawl 🚍🚲 Integrating reliable #publictransit with micromobility is critical to making this a reality! https://t.co/PYkkOevuew	2	1608108134882545664	0.676471
Kudos to @DOTrPH for pushing to make our public roads &amp; spaces safer &amp; friendlier to pedestrians &amp; bikers. 🚲💙 This advocacy goes beyond insfrastructures, it also invests in public health—redesigning cities to normalize more active lifestyles. https://t.co/LXezNzJr0j	2	1606963544058388481	0.867347
A pioneering circulation plan has been proposed by @canterburycc to reduce congestion and pollution, by enabling more people to choose healthy #ActiveTravel for more of their short everyday journeys in the city. 🚶🚴🧑‍🦽🛴 https://t.co/TRfHIcFxCB https://t.co/4JnjqRCU6n	2	1605704352018079746	0.77027
@7NewsMelbourne @paul_dowsley @tonytardio has all the answers 😂😂😂😂 More public transport 🚊🚃 More safe separated cycling infrastructure 🚲 LESS car dependent urban sprawl 🚫🚗	1	1604831422581297152	0.621212
Should other cities take on Malmö’s sustainable♻️ economic model? As an example, Malmö has smart housing🏡, renewable energies, and clean transport- bicycles🚲 represent more than a quarter of urban traffic. 🔗https://t.co/ue1Qh6MMAU #countusin #climatechange #sustainableeconomy	1	1604817378235232256	0.715686
Residents of @cityofmelbourne can now access an additional 40km of bike lanes across the city! The new lanes will: 🚴 Reduce CO2 emissions 🚴 Support 20-minute neighbourhoods 🚴 Enable a strong recovery from the #COVID19 pandemic https://t.co/aJYYwKs0F5 #UnitedInAction	1	1604769944213884928	0.704082
Ashok also highlights the four areas London must tackle to become a more decarbonised, active travel friendly city 👇 🚲 Strategic cycling network for London 🚌 Expansion in public transport 🤝 Increase in shared mobility ⚖️ Demand side smart and fair road user charging	1	1604235462763335683	0.674603
@JenStDen @TheTyee 🚲 🦽🦼🛹 ask them about active transportation, it’s at the cross roads of health, equity, climate action and a better city	1	1603907335331926016	0.611111
Delighted to see Glasgow’s nextBike network expanding, with a new station on Dowanhill Street in #Partick! We need to make it easy and accessible for people to cut emissions - Greens in Government are making it easier for everyone to walk, wheel and cycle round our city 🚲💚 https://t.co/ok52p08aFO	1	1603816229789106203	0.652542
It’s #WorldCarFreeDay! Try walking, biking 🚲, or taking public transportation Ⓜ️ today for your commute. Showcase your commitment to clean &amp; sustainable 🌱urban transport and help prevent the rapidly increasing pollution threats to our planet 🌎. https://t.co/3SzNejaXof	2	1574496738211250207	0.715686
More #cycling 🚲 in cities would lower GHG emissions + improve #PublicHealth. Our Safe Bicycling Lane Design Principles provides planning &amp; design guidelines to help cities implement bike lanes quickly, effectively &amp; safely. https://t.co/ILF6z70qRb	2	1574473017689870340	0.710526
Happy #WorldCarFreeDay, Denton! When people can safely travel by 🚲🚶‍♂️🦽🚌, we: - Decrease⬇️ air pollution, noise, congestion, traffic injuries and transportation costs for households and the city; - Increase⬆️ inclusivity, health, safety and fiscal/environmental sustainability. https://t.co/DWcLah6AIb	2	1574363114384101379	0.663636
This report by @WRIRossCities shows that with effective management and safe infrastructure, dockless bike-share systems can be an excellent last-mile urban mobility solution! 🚲🚴 Read full report in English or executive summary in Chinese here 👉 https://t.co/E1M6sLNQxV https://t.co/4z3zHP31kf	2	1574216296136179712	0.622449
🚲 It's #WorldCarFreeDay! It is a #worldwide initiative to encourage motorists to take a break from driving and explore alternatives. A great opportunity to reduce air pollution... So, what will you choose today? @UN @WHO #Transport #Air #Cities #Health #UN #Environment https://t.co/smhTUebFgk	2	1574093757095768064	0.637255
This Thursday is #CarFreeDay 🚴🚶‍♀️🛴🎉 When cities prioritize people over cars, they offer residents more mobility choices &amp; more opportunities to connect with their community! https://t.co/RENHLqVfu7	2	1573429895824302085	0.642857
“We need to cut emissions from transport &amp; encourage city-dwellers to use sustainable forms of mobility, such as🚶🚴&amp;🚎🚃. We urge cities to put in place their own Sustainable #UrbanMobility Plan detailing how they will do this.” @adinavalean at #UMD22 📽️https://t.co/tVwe8xjKiM https://t.co/MKZq4Rwe2e	2	1573336528713318402	0.616279
Copenhagen, 🇩🇰 The World's Greenest City. 🚲 friendly - 62% 👥 use it Renewable 💡 - Climate plan to reduce 66% of CO2 emissions Big 👨‍💻 - Aim is to save 25% of 💡&amp;💧 in all public buildings Urban 🌻 - 1/4 is made of green spaces - Each 👤 has 42.4 m2 Source: @_tomorrowcity	2	1572941282799800320	0.736364
Well consider me excited and hopeful! E-bikes in bikeshare systems have been shown to help close equity gaps by providing a boost to those who have farther to travel due to being pushed farther from city centers &amp; making longer trips possible and more affordable than by car 🔋🚲 https://t.co/mSJiWC8rpQ	2	1572289221066633217	0.652542
@arben_sallaku @elonmusk @Tesla Depends how you define efficiency Resource/energy use are 10 times more efficient than an EV's Or they're cheaper to maintain/operate so efficient As such we pay higher wages, boosting local economy / city Thoughts? 🚴💙📦👍	1	1571932750906785797	0.734043
(CAR)BON FOOTPRINT CALCULATOR: Check your climate impact in Mississauga 🧮📉👣 Remedial actions by the City include: "Consider choosing your bike over taking the car" 👉Need: Safe, connected #cycling network (decades away) ➡️ MCN! 🔗: https://t.co/vWfUQJk0Iy | #bikeMississauga 🚲 https://t.co/wmoNrC7CsQ	1	1571680483993436161	0.605263
Lyon is a city of 500k inhab. They'll put 280 M€ in building a network of protected 🚲 lanes. @PrahaEU is 1.3M inhab. What's their budget for supporting active mobility and improving health &amp; safety? Municipal elections are coming. The power to change this is in your hands. https://t.co/nQ2FSUuGMz	1	1571430463218274306	0.631148
This is great 4 smaller cities with less population. The model can nevr work in larger cities with greater distances 2 cover. Imagine commuting 2 ur meeting after a 3 hr 🚲ride in the 11 pm ☀️. The answer for larger cites can however be efficient use of public transport. https://t.co/5jDbt3wJZm	1	1571184112014184449	0.675439
SUMPs: What’s a Sustainable Urban Mobility Plan❓ 👉strategic plan developed in a participatory &amp; integrated way 👉aimed to improve people´s &amp; businesses´ #mobility needs in cities 👉integrates existing planning approaches And meanwhile serving a #justtransition in Transport!🚴‍♀️🚉 https://t.co/Mt3aQsF3Qo	1	1571156315359043585	0.696721
Strong words from @brian_caulfield: reaching our climate goals requires "re-ordering of priorities in our urban realm, more space for🚶‍♀️&amp; 🚲, freeing the streets of🚗to provide quick and effective 🚌transport. Acting like we are in the emergency that we declared is required now.." https://t.co/Q4N69ZdN9F	1	1570835671144611841	0.622449
(CAR)BON FOOTPRINT CALCULATOR: Check your climate impact in Mississauga 🧮📉👣 Remedial actions by the City include: "Consider choosing your bike over taking the car" 👉Need: Safe, connected #cycling network (decades away) ➡️ MCN! 🔗: https://t.co/w2FoyZ8ZvZ | #bikeMississauga 🚲 https://t.co/QTtCYvq76m	1	1570752851517018115	0.605263
💭 "Integrated climate &amp; #CleanAir solutions means more livable cities where people can breathe clean air &amp; safely walk &amp; cycle". 🚴‍♀️ On #WorldCleanAirDay, read more on addressing air pollution in the piece by Senior VP of @EDFCleanAir Sarah Vogel 👇 https://t.co/CEQJ0QHmOL	1	1570672275439124480	0.676471
🚦 is organized around moving 🚗 How do @NACTO practitioners change that paradigm to achieve our city goals for 🚶‍♀️🧑‍🦯🚲🚌 Consider the costs of speeding in your community vs the benefits of less car delay #VisionZero #NACTO2022	1	1570549998324154381	0.633333
🚴 Delivery management solution @metapack has partnered with sustainable #deliveryservice @ZedifyUK offering retailers a sustainable option for urban #lastmiledelivery https://t.co/uos3OOZRFs https://t.co/DyXZpFg5FD	1	1570324252200472578	0.706897
working to expand housing choices so people who work in Palo Alto can live here stregthens our community - for a more inclusive, affordable, and environmentally sustainable city! Happy #LaborDay 🌱🏡🚴‍♀️	1	1570149392652402691	0.695122
@seeedstudio @helium @sensecapmx Bicycle path usage measurement for my local town to increase the bicycle paths in my region! 🚲	1	1569632266565079041	0.74
Every new train station in D&amp;G should serve as a hub for an integrated, smart transport network. This can be as simple as the bus arriving to pick up rail passengers, but it also means safe cycle routes into town and other forms of accessible public transport 🚶🚲🚌🚋🚄🛳 https://t.co/bPlPsRc75q	1	1569398194450079748	0.780702
Paris' 15-minute city 🚴 Improved public &amp; non-motorized #mobility options 🌳 Increased local economic activity &amp; green areas 💶 Introduced #ParticipatoryBudgeting for resident-led projects Check out all the work from our #PrizeforCities finalists: https://t.co/LAamCvserR	1	1569304261640568833	0.622449
How to ensure #sustainable mobility beyond cities while supporting behavioral change? Read the editorial in partnership with Urban Mobility Days, which will address key mobility challenges and solutions🚘🚴‍♂️🚆 ✅ https://t.co/YeXNygti2y #UMD22 #SustainableMobility https://t.co/vhEsdg9Uyt	1	1568900322902540288	0.704082
I'm happy to see @StopTxDOTi45 Houston crew walking the talk by chartering a bus to Austin (rather than having all the 50+ of them drive their cars on the highway and park in the city) Moving Cars 🚗 =\= Moving People 🚶👨‍🦽🚴🚌🚈 https://t.co/LfkoHihdaa https://t.co/MEY5yfVB8o	1	1568703446814973953	0.616279
Why should cities invest in #cycling? 🚲improve #PublicHealth 🚲decrease vehicle traffic &amp; increase productivity 🚲efficient &amp; more equitable land use 🚲boost #RoadSafety On bikenomics: https://t.co/NVEiEUdHai https://t.co/DAoWmcJxHM	1	1568570262110539777	0.628205
The key-ingredients for sustainable urban transport: Walking 🚶‍♀️🚶‍♂️ Cycling 🚲🚲 Public transport 🚍🚍 And of course a public space that allows safe interaction between these traffic modes. https://t.co/tshf8Ne0eg	1	1568559707094192130	0.646341
The goal of a transport #turnaround: Hessen needs a real traffic change to realize good mobility for all 👨‍🦽🚴‍♀️🚶‍♀️🧑‍🦯, traffic safety 🦺, a higher quality of life in cities and communities 🍃, and effective climate protection 🆘. https://t.co/c1ky92piEZ	0	1568006925316460544	0.704082
@vote_climatenz @NZPSA @350nz @BikeAKL @ExtinctionNZ @GenZeroNZ @NZEITeRiuRoa @thefutureisrail @ss4cnz The @vote_climatenz campaign has 4 key asks of local body candidates: 🚌more public transport more often 🎫more affordable public transport 🚲safer and easier walking &amp; cycling 🚞more inter-city and regional public transport https://t.co/JADidi0S2A	0	1567966630457524228	0.606383
When people complain about traffic 🚗 congestion, here is the answer: encourage people to move from cars, that take too much space in our 🏙️ cities, to 🚲 bikes, who can move people more efficiently in dense urban environments https://t.co/SezemT5z5F	0	1567630158021918727	0.855556
Paris' 15-minute city 🚴 Improved public &amp; non-motorized #mobility options 🌳 Increased local economic activity &amp; green areas 💶 Introduced #ParticipatoryBudgeting for resident-led projects Check out all the work from our #PrizeforCities finalists: https://t.co/LAamCvJPjp	0	1567509509958156288	0.622449
🚲 Building cities and transport systems which encourage cycling and physical activity will help respond to climate change *and* improve public health. This new @nature study highlights the untapped climate and health benefits of cycling 👇 https://t.co/79KznMkt4P	0	1567501468952838145	0.613208
READ: #Detroit — aka the Motor City — is betting on bikes to prioritize people-first, safe + active mobility. How? ⚡🚲 An #e-bike leasing pilot program 🚴🏿‍♀️🎉A community-based Bike Challenge 🤝Local/regional partnerships built on trust ▶️ https://t.co/RDxuswm90Z https://t.co/3KeSYxPo6p	0	1567481032714117123	0.7
nycgov: Our world-class greenway network is growing! 🚲 New York City is receiving a $7.25 million grant that will not only help us expand our greenways, but do it in a way that also benefits underserved communities. Learn more here: … https://t.co/DxGL3nm5OP	0	1566882239652282368	0.648936
It improves health, ease congestion, save money, use less space, &amp; provides efficient transportation with zero fuel consumption &amp; zero carbon emissions. A drastic impact on the overall wellbeing of a city. 🚴 🚲 🇳🇱 https://t.co/dp7O2z0is4 #cycling #health #nlcying	0	1566714078365622272	0.881818
Some 💎 figures on micromobility in the US: 🚴‍♀️37% of shared micromobility trips replaced a car trip 🚴‍♀️Ofsetting 54 mn pounds of CO₂ emissions 🚴‍♀️63% of riders used micromobility to connect to transit 🚴‍♀️key to helping cities to meet equity, access, climate &amp; public health goals https://t.co/QOdGSDm4tr	0	1565618749029457920	0.675439
🚲 Bristol City Council has expanded its bike loan scheme to include an additional 20 bikes that have been converted to electric. https://t.co/yujt248mMt	3	1564931019370741761	0.706897
#Cycling and the #Environment GREEN UP YOUR COMMUTE! #Bikes simply are Smart Urban Vehicles ! #eBikes are the Future of #eMobility #Cargobikes the most #Ecofriendly last Mile Solution…. Get on your bikes 🚲🚲🚲 https://t.co/MiOxoZcg5r	3	1564753673753878528	0.722222
First stop, @Bicycle_Links, a bike shop #SocEnt in the heart of the city. Their social objectives are… 💛to have a positive impact on the local community 🚴to improve access to cycling ♻️to recycle and re-use bicycles and parts Learn more👉https://t.co/P49rJhH48a (2/12 ) https://t.co/h6TDbwFEnX	3	1564672377795055620	0.637255
@KPBSnews not-a-reporter @acbowen's effort to support Mayor Slick's latest, "the City will invest in a mobility network, shifting 50% of trips to walking, biking or transit, reducing the need for vehicle use🚲" is the following: https://t.co/dHsNjyNqBc	2	1564249239781314561	0.755814
@jim_desmond 2 - @MayorToddGloria says "the City will invest in a mobility network, shifting 50% of trips to walking, biking or transit, reducing the need for vehicle use.🚲" Yet, I don't see him or any of the City Council pedaling &amp; commuting like they want the public to do.	2	1563898071108517891	0.709302
🚦New permanent northbound traffic flow arrangements have begun in Cork City Centre 🚌The changes are part of a programme of sustainable traffic management initiatives to prioritise public transport and improve accessibility 🚴👩 ‍🦽 👩https://t.co/OOKsEgjU7F https://t.co/9hIPBQFZAE	2	1563545683923451905	0.637255
Big win for NYC! This critical funding enables @NYC_DOT @NYCParks @NYCEDC to develop a comprehensive citywide greenways network especially in underserved communities: ✅ improve bike and ped safety ✅ expand clean mobility ✅ increase access to open space 🚲💚🚲 https://t.co/vR6Y7gMeoS	2	1563343775698599937	0.605263
@MrSamWilkin That’s been the case for around a decade and the city is thriving! I love walking around the centre with clean air and no traffic noise. The city is buzzing with pedestrians and cyclists throughout the year ❤️🚴‍♀️🚶‍♀️	2	1562869930038398977	0.606383
Hey New Company For Good!👋 🚲 @Zedifyuk is committed to the transformation of urban logistics. They create cleaner, healthier, more liveable cities, with our futures in mind. Find out more here - [https://t.co/fITPG0Jdcq) . . . #companiesforgood #jobsforgood #companyshoutouts https://t.co/VD9jSlQzZh	2	1562786907414597632	0.606383
🚦New permanent northbound traffic flow arrangements will begin in Cork City Centre from #Tomorrow 🚌The changes are part of a programme of sustainable traffic mgmt initiatives to prioritise public transport and improve accessibility 🚴👩 ‍🦽 👩‍💻https://t.co/Y5PcRgqXZg https://t.co/Dxf9Q9eZDJ	2	1562778071287349248	0.613208
Findings like these speak for themselves.🚲 As Londoners have taken to their bikes this #CycleToWorkDay, I will continue ensuring the city has safe high-quality routes—saving commuters money and creating a greener and fairer future for our city.🌳 https://t.co/iwJhJVfyAb	2	1562032187746181120	0.826531
Dedicating street space &amp; travel lanes to #buses, bikes, and shared transit leads to more adaptable, #resilient cities 🚍🚴‍♀️💡#InvestinTransit https://t.co/jkB67YHkd3	2	1561646173353639936	0.621212
@MrStacky @CriticalMassAKL @michaelwoodnz @SimeonBrownMP Time for an e-bike subsidy @michaelwoodnz 🚲 Also: "The United Nations recommends 20% of transport budgets are dedicated to active transport" What % of NZ's transport budget is allocated to active modes? Urban cycleways recd just 0.5% in 2021 per @NZStuff https://t.co/eIM2axuExW	2	1561029568005275648	0.754237
Based in the South East, we’re pleased to share that City Sanctuary Developments are new members of UKGBC. They’re developers that focus on the health and wellbeing of the neighbourhoods they’re creating buildings in. 🏃‍♀️🌳🚴‍♂️🩺	2	1560913664739246080	0.677778
🚴 While they often cause controversy, the benefits of bike lanes are "no contest", says @UNSWADA landscape architecture and urban design expert Dr Mike Harris (@mike_s_harris). They ease congestion, reduce urban heat, and even boost local businesses ♻️ https://t.co/gZL1dBSr94	1	1560660036346531841	0.627273
In the era of oil and minerals rarefaction (coupled with pandemics) the future of urban commuting is BICYCLE. Efficiency, safety and health benefits of 🚲 just can't be beat. Healthy &amp; liveable cities must not only create bikes infrastructures but keep non essentials cars away. https://t.co/QSWAXag7fu	1	1560601018299076608	0.686441
@JonathanGiggs @TorontoStar ⬆️ HIGHWAYS LIMIT OPTIONS... for efficient intra-city transit and a safe, connected #cycling network; requiring costly retrofit infrastructure to address climate change, boost local business and create a healthy liveable city! #bikeMississauga 🚲 Stats 🔗: https://t.co/Y64ymLntGj https://t.co/LKNgPJrQK3	1	1559950816886284288	0.640351
@bretttryon 👏 @m_layton has done so much for our city &amp; his fingerprints are absolutely everywhere - in 🚲 lanes, childcare spaces, safer streets &amp; dozens of initiatives that lead #Toronto towards a healthier more inclusive &amp; sustainable future! HUGE #ThankYouMike! #TOpoli #UniRose #BikeTO	1	1559838711298277376	0.663265
There are many lessons from cities that have developed more sustainable active transportation infrastructure. One lesson is that the community, especially leadership, must embrace the advantages of the changing transportation paradigms and commit to active transportation. 🚲&gt;🚗 https://t.co/wOXF7taJ6H	1	1559710268598259712	0.622449
Thrilled to be in Plymouth today to look at how the £2.45bn Transforming Cities Fund is helping to boost productivity, level up communities and improve access to good jobs through investment in sustainable transport infrastructure 🚎🚴‍♀️⛴✅ https://t.co/457FYRP0WC	1	1559253595740045317	0.606383
@JabbaRiaz @MTBfreedom @Guildhall_Worc @BikeWorcester This should be looked at as an opportunity to enable and encourage more active travel for short journeys in the city, and also offering options to reduce household costs. 🙂👍🏼❤️🚲 @mikerouseuk @LynnDenham1	1	1558053262024212481	0.642857
CO is the latest of #states and #cities around the country who are launching #eBike programs 🚲. @bryn_grunwald (quoted in this article) and I are quantifying for @RMICities the #emissions and #energy benefits of #eBike adoption in the U.S. Reach out if you have data + ideas! https://t.co/i2Q5UlC3cL	1	1557477933266001920	0.677778
Exercise, save money, clear your mind, reduce your carbon footprint, make new friends, and see your town from a fresh perspective. 🚴‍♀🚴 https://t.co/m4tboiMMvf	1	1557456754253844481	0.621212
Toronto needs to add many MORE safe bike lanes. Let’s make this a key issue/ask in the fall city election! 🚴‍♀️🚴‍♂️🚴 https://t.co/DbPxw2vhDW	1	1557290660557996032	0.608108
Does your city's transportation need some innovation? 🚴‍♀️🛵🛹🚸 From preventing crashes to reducing traffic, cities can depend on data to power successful micromobility and infrastructure plans. Via @Governing: https://t.co/APbuafKWAq	1	1557249708745117697	0.743902
Action Area 9⃣: Housing Services and Mobility 🚲Cycling is not only the most sustainable mode of urban transport, it transforms streets into healthier, safer and more inclusive spaces for people. Sign the #CyclingCities25 pledge: https://t.co/tHQ0xSVUMQ	0	1556729327890452481	0.855556
What's needed to prevent 🚗🛵💀 in young people? 2/2 ✅ Design &amp; build our streets, towns, cities BETTER – with children &amp; young ppl in mind! 👨‍🦽🚶🏿 ✅ Promote active transport infrastructure to prioritise alternative travel options 🚋🚲 #RoadSafety research https://t.co/MYx5Bjyi5c https://t.co/KD0Sm9vMW9	0	1556685205208981504	0.710526
if i text you "🚉🚲🚌" it means "please make game-changing investments in your city's transportation infrastructure to ensure a safer, more sustainable and more equitable future for all of us"	0	1556669217755234304	0.681818
🚴🚶🧑‍🦽 Good cycling, walking and wheeling infrastructure means more people can get around without a car. This makes our cities safer, cleaner, and more accessible for everyone. https://t.co/GQi13wvO00	0	1556367939515072517	0.679487
🚲⚡️The best relief for high gas prices would be to incentivize e-bike ownership for all Americans. But our current car-centric infrastructure creates a challenge. American cities will need to be physically rebuilt for people who want to walk or bike. https://t.co/FYgApyhQ54	0	1556122751991103489	0.764151
@jjvelazs Hi there! We believe that e-bikes are the future of city mobility. We want to focus all of our efforts on making the best e-bike for riders all over the world. 🚲💛	0	1556003432372359169	0.706897
Limiting global warming and mitigating climate impacts requires urgent action in the transportation sector. Green transport systems and cleaner mobility in cities will be key. 🚲 🌳 https://t.co/UGz5uEC32s	0	1555957285784096769	0.792683
Check out our latest report on making Scotland’s cities less car dependent! That means improving our existing public transport systems 🚌 by reducing costs and increasing quality, and reprioritising our urban environments to serve the needs of people 🚴‍♀️🧑‍🦽🚶‍♀️first and foremost. https://t.co/q4LOdbtnRY	0	1555903072530038785	0.663934
Delighted to have joined @xeroeuk #zeroemissions #logistics. Rapidly expanding around the UK, our fleet of #EVs #CargoBikes &amp; #ebikes will help address pollution &amp; congestion in cities. Great work in this area from #cleanair &amp; #sustainabletransport advocates #decarbonise👌❤️🚲 https://t.co/eMuPrLgv13	0	1555653426121424896	0.676471
A pioneering circulation plan has been proposed by @canterburycc to reduce congestion and pollution, by enabling more people to choose healthy #ActiveTravel for more of their short everyday journeys in the city. 🚶🚴🧑‍🦽🛴 https://t.co/TRfHIcFxCB https://t.co/UkLuF3hTET	0	1555403531024302080	0.824324
The increasing need for #micromobility will help reduce pollution and encourage more sustainable transport, notably in urban areas🚲 Discover how #ANIV operates and offers solutions in the industry #MicromobilityIndustry #SharedMobility	0	1555312738414563328	0.648936
🚌 🚲 Perhaps the development of #cities could encourage #ActiveTransportation and #PublicTransit in order to reduce the number of vehicles on the road instead of everyone buying an electric vehicle? #energytransition #electriccars #GHG #climatechange https://t.co/GGXFRrlsaQ https://t.co/5KUMOkuRCc	0	1555295523632037888	0.709302
Delighted to say our crowdfunder is LIVE &amp; already 50% funded. Our #zeroemission fleet of bikes, cargobikes &amp; #electricvehicles will expand across the UK, bringing cleaner air &amp; creating more liveable cities. Back us in decarbonising transport👇👌🚲😀 https://t.co/4JShIT1fGJ	0	1554905211583533061	0.663265
The time for eMobility is now! Driving the benefits of eMobility in our inner cities is the evidence that eBikes and eCargo bikes are delivering packages 1.6 times faster and the world’s leading organisations are quick to exploit these benefits. ⚙️🚴‍♂️ https://t.co/sX80qNrQtR	0	1554859648137805824	0.637255
Saxophone lessons 🎷 Class 4 driver 🚕 Public Policy Consultant 🤓 Climate Action 🌎 Clean Energy🔋 GHG Accounting 🧮 Sustainable Urbanism 🏘️ Low-Carbon Transportation 🚲 Mobility Data Analysis 🚎 Trevor4saanich 📧gmail	0	1554829165584470018	0.622449
“Well-designed #micromobility programs mean safer, more sustainable, resilient #cities. By redesigning streets, lowering speeds &amp; prioritizing bikeway projects...can ensure the 🚲and🛴 boom continues to gain momentum, connecting people to opportunities.” https://t.co/WnHuQ49rbw	0	1554535968220139520	0.637255
Cycling is the solution to the most pressing challenges Europe is facing from climate &amp; health to bringing much needed new jobs &amp; economic growth. We need #EuropeanCyclingStrategy to increase bikes Made in Europe &amp; zerocarbon mobility in our cities 🚴‍♀️ 👉https://t.co/8orZTD1FWt https://t.co/PUzqNcN7Aa	0	1554502264290791424	0.637255
"For every $200 spent to build a #highway in a city, around a ton of CO2 #emissions are created each year. Spending the same amount on protected bike lanes can cut emissions by the same amount." 👉 Cities, plan #bike lanes! We'll help you with the 🚲 &amp; 🛴. https://t.co/7ccgmVyWiH	0	1554466836279951360	0.769841
@Mbayliss14 @robjc @LyndonBracewe11 @CllrMattJenkins @BikeWorcester @mikerouseuk @WorcsTravel @ToryCycling @activetraveleng …others to shift from cars to bikes for short urban journeys. Travelling by bike improves health, air quality, it’s more efficient reducing carbon emissions, it improves safety, it makes the city a more pleasant place. Worcester is falling behind other cities in the UK. ❤️🚲	0	1554090047254806528	0.618644
In the Netherlands 🇳🇱 the government will pay you to cycle 🚴🏻🚴‍♀️🚴🏾to work. @wef via @jamesvgingerich #Sustainability #Environment #ClimateCrisis #cycling #cyclinglife #innovation #cities #Health https://t.co/jnl68nRnTU	3	1553250528041500672	0.66129
💚Let’s not forget that scooters and bikes are some of the #transportation modes that help reduce #carbonfootprints and improve mobility flows in urban areas🛴🚲	2	1553086767372402694	0.621212
Exercise, save money, clear your mind, reduce your carbon footprint, make new friends, and see your town from a fresh perspective. 🚲🚲	2	1552615337262301184	0.621212
"#Ebikes are a powerful tool for lowering #carbonemissions — boosting adoption is mostly dependent on offering riders protected #bikelanes to enhance safety." ⚡️🚲 Read more on how to make #cities safer for e-bikes here: https://t.co/OLe26XZgJg	2	1552578618446020609	0.677778
Bicycles 🚴 make life and cities better #bicycle #CleanAir #ClimateAction #exercise #Mobility https://t.co/457avhgdTY	2	1552293225687388161	0.74
@GregVidua @cities_clean @EUROCITIES @sara_saracerdas @transenv @HealthandEnv @EuroRespSoc @Onoph @zoranajova @EU_Commission @EUEnvironment The healthiest solution is walking, cycling, and using public transport, and only if a car journey is necessary, using an electric vehicle. 🚶🚴🚌🚋🚇	2	1551944988229095424	0.706897
E-bikes are the most attractive electric means of transport according to new study by @Deloitte⚡️🚴‍♀️🚴‍♂️⚡️ #Ebikes are key drivers of electromobility and the fastest way to cut rising emissions in cities #climate #health #liveablecities See full report here https://t.co/5HjKcAeXHv https://t.co/kT7khLAa0f	2	1551236701116370944	0.688679
Climate-smart transportation investments, including 🚴🚉🚍🔌+🚗🚶 can bring economic, health and safety benefits to communities, improve equity and reduce emissions. https://t.co/9oeewsDnvc	2	1551212839364427778	0.80303
RT @euronews 🇮🇹 🚲 How can we reduce traffic in cities? The Italian city of Pisa is using an app to encourage people to use public transport or ride their bikes #SmartRegions w/ @EUinmyRegion https://t.co/Qa0qlYXsTy #tech #transport #smartcities	2	1550876979087507457	0.755814
Join in and speak up for #bicycles in your community Bicycles 🚴 make cities better. More safe, protected bike lanes and trails are needed. #bike #CleanAir #ClimateAction #cargobikes #cycling #ebikes #exercise #fitness #healthy #lifestyle #Mobility https://t.co/af1DDXY1OJ	2	1550118963597623297	0.675439
Prioritizing walking and #cycling in urban design is not only good for the health and wellbeing of city residents, but it's also the most efficient way to get people where they need to go. 🚶🚲 How #walkable is your city? Find out here: https://t.co/mcJV54Mkz0 https://t.co/8JIVxjumOg	1	1549499320327618561	0.848837
This brilliant campaign by @iamspecialized encourages people to choose #ebikes instead of cars for their urban travel @BikeIsBestHQ #risingfuelprices #climate #liveablecities #zerocarbonmobility #morecycling⚡️⚡️🚲🚲 https://t.co/2ymMVcMvAg	1	1549389860099817474	0.757143
We need transportation systems that reduce emissions, improve equitable access to opportunity AND bring economic, health + safety benefits to communities. 👉 That means investing federal funds in low-carbon, multimodal mobility 🚶🏾‍♀️🚲🛴🚍🚇 ▶️ https://t.co/Pdhf9wCNuq @WRIClimate https://t.co/SwX49VcsXP	1	1549219442646827010	0.877358
Clean, multi-modal transportation systems help reduce emissions, improve air quality, boost local economies &amp; create safer communities. Discover how U.S. states and cities could benefit by investing in climate-smart transportation. 🚗🚧🚗🛣️➡️🚆🚌🚗🚴‍♀️ https://t.co/E19nWpmtUR https://t.co/JUCsYHfsDE	1	1549139193120673792	0.764151
🇮🇹🚲How can we reduce traffic in cities? The Italian city of Pisa is using an app to encourage people to use public transport or ride their bikes. Watch more: https://t.co/JjALlzshWP #SmartRegions w/ @EUinmyRegion https://t.co/NbVjYu4qya	1	1549061468699631616	0.679487
Climate-smart transportation investments, including 🚴🚉🚍🔌+🚗🚶 can bring economic, health and safety benefits to communities, improve equity and reduce emissions. #AmericaIsAllIn https://t.co/nQYAvX45LT	1	1548909049097228288	0.7
Love when public health, public education, urban planning intersect - we need walkable neighbourhoods with plenty of green space to promote mental &amp; physical health🌳🚴🌲unfortunately the @SchoolyardCount study tells us not all communities have this @LaurierResearch @opheacanada https://t.co/EzcI1ZH1no	1	1548882825453133824	0.663265
🇮🇹 🚲 How can we reduce traffic in cities? The Italian city of Pisa is using an app to encourage people to use public transport or ride their bikes. https://t.co/reFMqxSuoT	1	1548743366992707585	0.7
Every city should be a bicycle city #bicycle #bike #cargobikes #CleanAir #ClimateAction Make your city a bicycle 🚴 city. Speak up for safe, protected bike 🚴 lanes and trails in your community #cycling #fitness #healthy #Mobility https://t.co/WzWZg5PzCR	1	1547938299666317312	0.613208
@SmartCities_HUA @MoHUA_India @HardeepSPuri @Secretary_MoHUA @JSecretary_SCM @BLRSmartCity @BBMPCOMM @BZZameerAhmedK @ArshadRizwan @DINESHARAO @PCMohanMP Indeed a great initiative in providing infrastructure to encourage healthy lifestyle and combat Climate Change. Smart Cities &amp; Citizens should adopt and promote 🏃🚴‍♀️🏃‍♀️🚴‍♂️ CLEAN ❤GREEN GUWAHATI @CMOfficeAssam @TheAshokSinghal @CityGuwahat…	1	1547688868220022784	0.662791
More trips by #bicycles benefits individuals, communities &amp; cities by: 👉reducing GHG emissions 👉improving road safety 👉increasing access to businesses &amp; more #WorldBicycleMonth Download the new @ITDP_HQ report🚲Making the Economic Case for Cycling🚲 https://t.co/s5C92WWC6S https://t.co/lSGTpjUuJS	1	1547670865260662786	0.688679
The current project results show that: 🚲 27% increase in daily bicycle trips 📦 50% increase in parcel deliveries by bicycle. 💳 131% increase in bicycle sales. Find all the lessons learned and details about the implementation ➡️ https://t.co/1afTQQ3xHE https://t.co/f7gcONGDTS	1	1547634575639060482	0.622449
Could you use your car less often and walk or cycle, particularly on short journeys? 🚶‍♀️ On #CleanAirDay think about what you can do to improve our borough's air quality 🚲 Find out more 👇 https://t.co/p38iiAESvs https://t.co/Yn8ITDo0hm	1	1547289167939440651	0.662162
We need a cleaner greener faster future for our urban logistics. ⚡️🚲📦 https://t.co/1UYAlrlE3k	1	1547209967140315138	0.763158
We need a cleaner greener future for our urban logistics. ⚡️🚲📦 https://t.co/2BnoAq2cxV	1	1547204277298515970	0.735294
There are four transformative pathways that the Energy Transition Strategy focuses on: ☀️Renewable and Resilient Energy Systems⚡️ 🏫Emission Neutral Buildings🏡 🚍Low Carbon City and Transportation🚲 🌳Nature Based Solutions🍃	1	1547195627880292353	0.785714
Streets Systems presenting at #VC22 their ITS solution for managing urban cycle flow #SmartPedalPitch 🚲 https://t.co/2N8NOoSCJG	1	1546886500696072196	0.66
Great work by @cities_clean &amp; the #ThisisAwkward campaign 👏 Proud that we've contributed to this important project; not only helping to raise awareness of this issue but pushing elected politicians to go further &amp; faster to deliver #cyclehangar spaces across #London 🚲✅ https://t.co/Hz3tn1aocb	1	1546872512440565766	0.606383
#Cycling is a low cost, scalable, and accessible climate solution that also generates economic benefits for individuals, cities, and society. 🚲 Download our newest report, Making the Economic Case for Cycling 👉 https://t.co/QzMo2n3WUb https://t.co/WHE6SDvIlc	1	1546767284819181568	0.722222
🇨🇴🚲Bogotá is rapidly expanding its #bicycle infrastructure. The city's open data shows that bike lanes expanded by an impressive 33% between 2015 and 2021 alone, from 443 km to 590 km. ➡️Read more about Bogotá's ambitious transportation goals: https://t.co/1OvbvzCbzv https://t.co/z97lVGWRC1	1	1546661561217024003	0.688679
The city of Vitoria-Gasteiz in Spain has worked to prioritize sustainable urban development through improved walkability🚶‍♀️, access to natural spaces🌳 and implementation of Spain’s first bike lane network 🚲 Read on from @HannahOhlund &amp; @aschwedhelm: https://t.co/NenqblwIUb	1	1603122911312629761	0.606383
@rmostz @fietsprofessor One of these modes 🚗 🚲 does not: - cause air pollution (asthma, strokes, brain dev) - create noise pollution (hypertension, dementia) - drive climate change (tax on food insecurity for 10k yrs) - create traffic (costing cities €B). So more we can switch, the better for all?	1	1602664639925477378	0.618644
make cities more safe and sustainable with biking infrastructure 🚲 https://t.co/4znAtS1a3D	1	1602360323993903105	0.735294
"Reducing car dependency through better land use and urban planning, efficient public transport and disincentivizing driving can lead to more walking and cycling." 🏙️🏘️🏗️🏪/📉&gt;🚗=🆙&gt;🚲+🚶‍♀️	1	1602269115502272512	0.7
Cycling is often the fastest, most flexible, &amp; eco-friendly way of getting around cities. Bicycling does not only provide economic benefits: shifting trips from car use to cycling helps reduce congestion, air pollution, CO2 emissions, &amp; improves riders' health🚲 ⠀ ⠀ #rideabike https://t.co/X1IyQITtUI	1	1602241881139707907	0.696721
The #SocialEconomy creates #jobs and drives local economies. 👩‍🍳 🚴‍♀️ Our new @OECD Recommendation sets out 9⃣ building blocks to help countries, regions and cities design better policies for a thriving social economy. 🔴 Check it out ➡️ https://t.co/AbHkvjxF3a https://t.co/CRG2XkCPkD	1	1601589043027791873	0.650943
Make your city a bicycle 🚴 city. #bicycle #bike #cargobikes #ClimateAction #CleanAir #cycling #children #ebikes #exercise #fitness https://t.co/UKecYpPG8O	0	1600416553572237312	0.681818
En la ponencia "Mobility Infrastructure through the eyes of citizens" How to improve and sustain autonomous, #sustainable and efficient mobility. #Bikes are a key vehicle for the cities &amp; mobility 🚲 #SouthSummit22	0	1600227277828079616	0.792683
There's a great opportunity for the Lord Mayor to show further leadership going forward by replacing short car trips with bicycle trips, particularly when attending city centre events. 🚲 https://t.co/FycWL8pCD5	0	1600195710665752588	0.633333
🚴‍♀️🚴🚴‍♂️ Riding a bike is better for you, better for the #climate, and fiscally responsible. Bicycles offer an alternative to cars and fossil-fuel transport, especially in cities. Supporting bike use not only curbs emissions but also saves taxpayer money. https://t.co/tmhBlwzcHK	0	1600101853638770688	0.663265
An initiative to promote Non-Motorised Transportation in city with further aim of reducing carbon footprint &amp; promoting Nature &amp; Fitness in society🌱 *ACTIVITIES* 🔰 •&gt; Cycling 🚴‍♀️ •&gt; Fun Run 🏃🏼‍♂️ •&gt; Walking🚶🏻‍♂️ Participate in any one of your choice 😃	0	1600025314079358977	0.606383
“🚲 is a great symbol of changing our cities, more livable…healthier. The most important 3 factors are to make it fast, easy, &amp; comfortable…people will use that. We know how to change city processes &amp; how to have a positive impact on citizens’ everyday life &amp; well-being.” 🤗 https://t.co/mI2y7F91RB	0	1599916913370464257	0.726415
🚲 Great article about the benefits of prioritising different modes of transport in cities! According to the @FT, 'The more cars, the less mobility.' They suggest a move towards bikes will get everyone moving! 🙌 #cycling #biking https://t.co/F7YoYPikDw	0	1599133397821046786	0.663265
🚲 How often does a knot of problems have one cheap, green, healthy, low-tech solution? #SmartCities will actually implement it. ❗Poorer megacities tend to be designed for rich people who can afford cars. #Bikes are the answer! https://t.co/zWcUBQKYAM	0	1599097876671434753	0.704082
On #WorldEnvironmentDay, rethink the way you live and consume🌎♻️ We need to act collectively to reduce, improve and shift to renewable 🚌🚴‍♀️ Learn how the City of Regina is committing to becoming a renewable, net-zero community by 2050 #OnlyOneEarth 📲https://t.co/hNFY0prScS https://t.co/vwedS26jdX	0	1598822048004210688	0.663265
And if we were replacing traffic jam 🚗 by this 🚲?! 😍 I will be so much happier to walk in cities https://t.co/VQvf3h1o0K	0	1598744268956475393	0.657895
The only way for cities to be sustainable is to work with nature. I am proud to work with partners in #Bahrain 🇧🇭 to promote 🌳Green public spaces 💡Renewable energy and 🚲Alternative modes of transport to achieve sustainable urbanzation. #WorldEnvironmentDay‌ #OnlyOneEarth https://t.co/XN7gv3gh7Y	1	1546513915437268997	0.613208
Happy World Environment Day 🌲 🌳 🌱 ♻️ 🚲 City of Newcastle is committed to sustainability. We’re proud to have been the first council in Australia to be powered 100% by renewable energy, taking real action to address the climate emergency https://t.co/JYoLXHCre4	1	1546489269354729472	0.637255
Safer #BikeLanes make one of the most sustainable modes of transportation accessible to more people. For #WorldBicycleDay, check out resources from @WRIRossCities on how we can build bike-friendly cities 🚲	1	1546162666066018305	0.757143
🚲 Cycling can help reduce emissions and pollution On #WorldBicycleDay we look at some recent evidence on policies that work to promote cycling in cities for #sustainabledevelopment, and a new UN initiative to promote bike use	0	1545682273726496769	0.709302
It's #WorldBicycleDay! 🚲 Well-designed bicycle infrastructure enhances safety &amp; accessibility of walking &amp; #cycling in cities. It's a win for people &amp; the plant 🌏💚 Learn more in @WRIRossCities guide for safer #BikeLanes https://t.co/mqvqgPa6gJ	0	1545672085418409984	0.616279
The UNICA Secretariat is celebrating #WorldBicycleDay 🚲! Bicycles have the potential to transform urban mobility, increase accessibility, and create greener and more sustainable cities 🏙. Let's keep cycling for the planet!🌍 https://t.co/zMjUVISti8	0	1545608390906609664	0.766667
It's #WorldBicycleDay! 🚲Well-designed bicycle infrastructure enhances safety &amp; accessibility of walking &amp; #cycling in cities. It's a win for people &amp; the plant 🌏💚Learn more in @WRIRossCities guide for safer #BikeLanes, made possible by @BloombergDotOrg https://t.co/Qe2t5fF7gX https://t.co/b3irSESr9b	0	1545422859618684929	0.606383
#WorldBicycleDay reminds us to: 🚞 use alternative means of transportation 🌳 keep the 🌎 in mind when commuting 🚴 exercise by bike to stay healthy Check out the bikeshare initiative here ➡️ https://t.co/5EyLEvFb9n https://t.co/jUbNrZ7UHb	0	1545421352571523072	0.757143
Bicycling🚲 has many benefits for both the individual and the community. It helps people stay fit💪, and it reduces fuel consumption by being an alternative to driving cars around town all day long environmentally friendly! #worldbicycleday #bicycle #bicycleday #stayfit https://t.co/NwtG9F3NVU	0	1545417920964186114	0.627273
It's #WorldBicycleDay!🚲 Well-designed bicycle infrastructure enhances safety &amp; accessibility of walking &amp; #cycling in cities. It's a win for people &amp; the planet🌏💚 More in @WRIRossCities guide for safer #BikeLanes, made possible by @BloombergDotOrg https://t.co/KoNdK7ZX5C 👇	0	1545407381533872128	0.648936
It's #WorldBicycleDay! 🚲 Here in the 🇳🇱 biking is daily routine. Well-designed infrastructure enhances safety &amp; accessibility of walking &amp; #cycling in #cities. It's a win for people &amp; the planet 🌏💚 Read @WRIRossCities guide for safer #BikeLanes 👇 https://t.co/yab3xoUK34	0	1545403916132782080	0.622449
On #WorldBicycleDay, let's talk about the many benefits of #cycling 🚴💨 💉 improve #PublicHealth 📈 decrease vehicle traffic &amp; increase productivity 🏘️ efficient &amp; more equitable land use 🚦 boost #RoadSafety &amp; much more! But how can cities encourage more cycling? 🧵 https://t.co/Hti3ukVUwC	0	1545375027696205826	0.648936
🚲 On #WorldBicycleDay, we wanted to celebrate a simple yet effective solution for sustainable mobility: cycling. 👉 At @YunusEnvHub, we encourage our employees to commute by bike. How often do you cycle and what is the infrastructure like in your city? #cycling #bikes https://t.co/NguiCIqOsD	0	1545322799740370944	0.744898
In #CentralAsia, #EU works towards sustainable connectivity, green transport and sustainable urban development. 🚴 Governments everywhere have the opportunity to build greener and more sustainable economies and urban spaces, which cycling is a big part of! #WorldBicycleDay	0	1545138372024213504	0.867347
Cycling is the only alternative for zero #AirPollution ,healthy life style &amp; low cost exercise 🚴‍♂️ Governments should promote #cycling culture &amp; provide cycling #tracks in cities &amp; Towns 🚴‍♀️ #WorldBicycleDay #BicycleDay #worldbicycleday2022 https://t.co/Yd6eEmKCSJ	0	1544956002734288897	0.622449
These Aussie cities wheelie like bikes, they have the highest proportion of bicycle commuters! Happy #WorldBicycleDay 🚲 https://t.co/JZnH0ywkQJ	0	1544782048556187652	0.637931
🚴Let's use a bicycle to reduce traffic,stress, improve health,air quality and renew our cities. Build a better world for the future generation.🚴🙏🏼🌳 #worldbicycleday2022 #ClimateAction #healthylifestyle #AzadiKaAmritMahotsav @ArtiVerma369 @WHO https://t.co/0mPGMJKK7z	0	1544750347847098369	0.722222
More #cycling 🚲 in cities would lower GHG emissions + improve #PublicHealth. Our Safe Bicycling Lane Design Principles provides planning &amp; design guidelines to help cities implement bike lanes quickly, effectively &amp; safely. https://t.co/ILF6z70qRb #SafeLane https://t.co/EQr7ExbkRD	0	1544607929298468865	0.652542
Colchester Borough Council has developed an ambitious scheme that pioneers the use of convenient, green electric cargo bikes in the town. Emily Harrup, Transport and Sustainability Joint Lead, provides an overview 👇👇 👇 https://t.co/PWaeH4AKCw 🚲 @yourcolchester https://t.co/7lhngHnUxU	0	1544264094924128259	0.648936
Bicycle 🚴, bus 🚌, tram 🚃 , metro 🚇,.... when it comes to getting around in a sustainable way, Barcelona has all the possible options! 🥰 Technology and the efforts of the community have made ours one of the leading Smart Cities in Europe. 💚 https://t.co/sKs1Tw8OkH https://t.co/0vPx2h0MPo	0	1544253471032999936	0.691489
More #cycling 🚲 in cities would lower GHG emissions + improve #PublicHealth. Our Safe Bicycling Lane Design Principles provides planning &amp; design guidelines to help cities implement bike lanes quickly, effectively &amp; safely. https://t.co/whSU7AHmLm #SafeLane https://t.co/mAQRKOc5Yj	0	1544132011635273728	0.720339
Sparkling water fountain?! 😮🚴 How to (Quickly) Build a Cycling City - Paris https://t.co/ikBFm2XiTG #cycling #biking #bikeshare #bikelanes #paris #france https://t.co/b512mcK9MB	0	1543769223708696578	0.7
What is the single most important thing that mayors can do to tackle climate change? &gt;&gt;&gt; prioritising the needs of pedestrians and cyclists over space for cars 🏃‍♀️🌳🚴‍♀️🌎 ⁦@MarkWatts40⁩ https://t.co/hYPZ3sy67S	0	1542820200545927168	0.742424
@ElizdAnjou Yes! Taipei is a great city to live in without needing a car, and it has multiple excellent public transit options, including a share bike network 🚲! I used to ride to work everyday. I moved out into the suburbs recently and am more reliant on my car now.	0	1542780538368425990	0.613208
@EmilyKerr36 We operate cargo bikes because the capital cost is 60-70% less than EVs and operating costs are much lower, it's how we can afford to pay the London living wage to our employees 💙🚴👍 Clare justice = Social justice #ClimateCrisis #ClimateAction https://t.co/eFjxfxznXj	0	1542697182058496001	0.622449
Many Londoners now commute by bicycle - it's quick, healthy and a great way for them to do their bit to tackle the climate crisis and reduce air pollution in our city. Thank you to the bicycle commuters of London 👏🚲 https://t.co/IpLSzpDzVC	0	1542674651654094852	0.766667
#Mobility in #cities is one of the sectors that will see the biggest change in the future. It will change cities and play an important role in the creation of new ones. What are the most recent strategies in this regard? 🚶‍♂️🚲 🚅 https://t.co/7Xcw286e38	3	1542416654944337920	0.743902
More #cycling 🚲 in cities would lower GHG emissions + improve #PublicHealth. Our Safe Bicycling Lane Design Principles provides planning &amp; design guidelines to help cities implement bike lanes quickly, effectively &amp; safely. https://t.co/ezh0pxrLCL #SafeLane https://t.co/jL6it04V2b	3	1542393501517856768	0.686441
Bath businesses are being offered a free two week trial with e-cargo bike operators to help reduce the number of journeys made by fossil-fuelled vehicles in the city 🚴https://t.co/lsiAHfEvw8 https://t.co/merCYV0zOm	3	1542354443395538944	0.695122
🚎 Fast, frequent bus service with late night options 🚍 Several bus rapid transit (BRT) lines for higher capacity fast service 🚂 Regional rail for travel outside the city 🚲 Safe, connected multimodal network for active transit	2	1542248906553188353	0.729508
#ProgressiveLocalStories ❤️ 🚴 👏 Well done @SmetPascal, your commitment to make Brussels a cycle-friendly city is paying off! We need to prioritise cyclists and pedestrians in cities for a sustainable urban mobility. https://t.co/smeBMsqt2L	2	1541954692594270209	0.628205
🚲🚲 Happy #BiketoWorkDay 🚲🚲 Prioritizing safe, permanent &amp; protected cycling infrastructure helps make sustainable + active forms of transportation (instead of private cars) the preferred choice! #NationalBikeMonth 💡https://t.co/f9QViwth0q 💡 https://t.co/NGjd8jLtdo	2	1541048570563944451	0.802326
🚴🚴🏿‍♀️🏃🏿🏃🏿‍♀️🏃🏿‍♂️ The city is also making strides to improve public spaces. https://t.co/KIbSjGdOe3	2	1540275813958184960	0.763158
cost of 🚲: $ cost of 🚗: $$$$$$$$$$ cost of 🚲 maintenance: $ cost of 🚗 maintenance: $$$ health benefits of 🚲: 💪 health benefits of 🚗: 🙁 cost to my city of 🚲infra: $ cost to my city of 🚗infra: $$$$$ eco friendliness of 🚲: 🌍🥰 eco friendliness of 🚗: 🔥🌎	2	1540259293257256962	0.677778
More #cycling 🚲 in cities would lower GHG emissions + improve #PublicHealth. Our Safe Bicycling Lane Design Principles provides planning &amp; design guidelines to help cities implement bike lanes quickly, effectively &amp; safely. https://t.co/0mT6f2mId9 #SafeLane https://t.co/a7Dw3ScXlx	2	1540209198042034176	0.652542
🚴The need to reduce emissions should not lead to reduced mobility. 🤝Public authorities and civil society must work together to achieve an efficient and #SustainableTransport in cities, peri-urban and rural areas. 🔗https://t.co/RQIFIhvp7M #EESCPlenary #UrbanMobility https://t.co/cqBxRVOZic	2	1540199349161959424	0.622449
🚲 Incentives/rewards for employees that use public transport or active modes for commuting to work 🚲 Investing in new bike lanes in and around/towards cities 🚲 Promoting/incentivizing last-mile delivery by cargo bike or smaller delivery e-vehicles	2	1540068028481781762	0.613208
Encouraging more walking and cycling is essential to a greener and cleaner transport system 🚴‍♀️🚶🧑‍🦽 But it's vital that we have a urban space that works for everyone. Important findings by @Sustrans today. https://t.co/9jP9KdNSWD	2	1540040710652583938	0.730769
Make your city a bicycle city. Speak up for safe, protected bike 🚴 lanes and trails in your community. #bicycle #bicycles #cargobikes #CleanAir #ClimateAction #FridaysForFuture #Mobility #lifestyle https://t.co/XLSptwmeQ8	2	1539766159859392512	0.755814
What’s new after 🇮🇳-🇩🇪 Inter-Governmental Consultations? #11 Green Urban Mobility 👉 🇩🇪 supports 🇮🇳 in making traveling greener🌳. More electric buses 🚌, more metros 🚈 &amp; more bicycles 🚲! 🇩🇪 is 🇮🇳‘s strong partner for a sustainable future. https://t.co/eqHtQVKzSN	2	1539761056591089664	0.633333
The new area outside the Corn Exchange is highlighting how we'll make Leeds a greener city: 🚶 People-focused environments 🌳 More trees and plants 🚌🚲 Surroundings for public and active travel ⛽ Reduced emissions https://t.co/dI2r1Bm9Xq	2	1539516789880758278	0.622449
For example: 🏡 Putting homes near jobs and amenities reduces car use (which reduces emissions even if the car is electric!) 🚲 More compact cities make it cheaper and easier to scale up zero-emissions transport infrastructure, such as bike lanes and clean public transport 3/	2	1539171344734208006	0.642857
Bicycles 🚴 are healthy exercise and fossil fuels free transportation. Cities need to do more to encourage people to ride bicycles by providing safe, protected bike lanes and trails.#bicycle #cargobikes #ClimateAction #cycling #ebikes #exercise #healthy #children #Mobility https://t.co/xW2aFrwgpQ	2	1538863048739500034	0.762295
Fancy a ride? 🚲 To make our cities more livable, we put a lot of effort &amp; passion into creating e-bike solutions for cities &amp; companies. With our e-bike solutions, we connect e-bikes with the urban infrastructure and make this mode of transport more efficient &amp; attractive. #V2X https://t.co/UAPyOYiQOu	2	1538751402511859717	0.754237
📣 Sustainable #cities action plan: 1️⃣ Invest in #PublicTransit 🚌 2️⃣ Permanently expand walking &amp; #cycling facilities 🚴 &amp; integrate micromobility 🛴 3️⃣ Accelerate #EV adoption 🔋 4️⃣ Shift people &amp; goods to rail 🚆 5️⃣ Fund R&amp;D in clean fuel &amp; tech 📈 https://t.co/JgvWUTQM08	1	1538573755441725441	0.795082
Bicycles 🚴 make life and cities better. #bicycles #CleanAir #ClimateAction #ebikes #Mobility https://t.co/8VeBVBxRtC	1	1538270007787892736	0.82
@AlexanderGunz @_mauriciorubio @alisongriswold Because we don't have access to ludicrous amounts of capital so bootstrap and find efficiency/innovations ... Just saying 👍💙🚴	1	1538262361584304128	0.611111
🌆Cities are key in the transition towards a sustainable future. There is so much cities can do to help us reach a 🚲 #naturepositive future. #welovecities Read about urban solutions for a living planet: https://t.co/tM48Z4FaFe https://t.co/PqjFxSduT4	1	1537914744467619840	0.833333
16,000 people bike to work everyday in LA &amp; this number will only go up as the city prioritizes safe 🚴‍♀️🚴‍♀️ infrastructure The future of LA depends on providing safe, affordable alternatives to relying on private cars #CyclingCities25 👇Learn More👇 https://t.co/f9QViwth0q https://t.co/UUkhbCgzKJ	1	1537714135835807746	0.754902
Provide access to public resources &amp; green spaces 🌳 More livable urban centers 🚲 Improved urban mobility 🐝 Support for a diverse ecosystem, including birds, bees &amp; butterflies 💚 Mental health for residents #ExploreSDG11 #bitesizeSDGs #ExplorerMindset #GlobalGoals https://t.co/sUBzDJG7cv	1	1537389535230889986	0.745614
🚲 A study from UCLA found that cities can expand bike networks &amp; grow ridership without a dramatic increase in traffic congestion. Bike lanes can even reduce car congestion on some road segments. Another reason to expand and connect bike networks. https://t.co/rUpetV2VlG	1	1537330651564650497	0.686441
🎉 Stockholm City launches Stockholm eBikes, a new rental electric bicycle system, as a way for the Swedish capital to enable sustainable travel... for 3.3€/month! 🚲 Send climate love 💚 to @Stockholmsstad on @WeDontHaveTime, and we will plant a tree 🌳 https://t.co/FWfqdVHd2E	1	1537171653427355650	0.663265
🚲 How are bike-based logistics are influencing last-mile deliveries in cities across Europe? To find out, @ULaaDS interviewed representatives of four companies that have successfully integrated cargo bikes and similar vehicles into their #CityLogistics. Read more 👇 https://t.co/CAX6JXMH0E	1	1536740599650451456	0.606383
@highfielder80 @BicycleDutch Its a good example of excellent trafficplanning. "Cycle infrastructure" is not necessary everywhere, when your city planned the right way. These are low / no through-traffic dense urban areas for living, not driving cars. Those are planned elsewhere, incl. according 🚲-infra.	1	1536695131205779459	0.618644
The type of #mobility we use in cities 🏙️ has consequences for #pollution and #ClimateChange. And uncontrolled industrial air pollution is a contributor too. Public transport 🚌 &amp; zero carbon ways of getting around🚲🛴help make our cities #sustainable &amp; environmentally friendly. https://t.co/fdIc9ZWLJR	1	1536694749465387008	0.745614
If you live in or around Cambridge and want to see better 🚌 🚶‍♀️🦼 🚲 cleaner air, less traffic and a healthier city then have your say here https://t.co/tQJe7DuA8I before 23 Dec @cambstravelall @sustrans https://t.co/6TnekiD4Ja	1	1536618252973101056	0.637931
Cities need to do more to encourage people to ride #bicycles More safe,protected bike 🚴 lanes and trails are needed. #bikelife #climate #ClimateAction #cycling #mobility https://t.co/IjtScXCKFD	1	1536423479196536832	0.695122
Along with these reforms, alternate #commuting options like #cycling should be promoted in all cities and communities. #Ebikes are revolutionizing modern commute making traveling easier, environments cleaner and people healthier! 🚴‍♀️✨ #EMotorad #EM #ModernCommute https://t.co/CVhYmBrTmh	1	1536362770404216832	0.637255
15/n #Shift solutions encourage people to switch to a low-carbon options and are most applicable for #mobility in Indian cities. However, they require #government investment and provision of low-carbon infrastructure to work #metro #buses #nonmotorisedtransport🚆🚌🚲🚶‍♀️	1	1535527945187598336	0.663265
@GRIHACouncil 8/n The #mobility 🚲🚊 sector can transition to low carbon through compact #development, digitalisation &amp; #behaviour change. However, it’s essential that communities that don’t have #access to basic urban infrastructure are included in these processes and avail of the benefits	1	1535513923411394560	0.826531
How would you invest a billion dollars? 🚲 Public transportation? ☀️ Solar on all roofs? 🚌 EV bus fleets? 🌳 Biodiversity? 🔌 Energy? We sat down with cities to hear their answers 👇🏼	1	1535375493259722759	0.679487
Yesterday, at the Kick-Off-Meeting of E-Bike City, Daniel Reck (see: https://t.co/vT192BKE63) explained that "shared" modes (e-scooter) replace more sustainable modes (PT, 🚲, 🚶‍♀️), while "personal" modes (🚲, PT) replace less sustainable modes (cars). 👉 https://t.co/mlB0pxQVHV https://t.co/e3s0PJQ3V5	1	1535294673530388482	0.633333
“The Greenhouse Gas rule can help prioritize more funding for transit and active transportation by requiring states and cities to set carbon emission reduction targets for transportation.” @RepHankJohnson 🚍🚲🚊 @TransitCenter https://t.co/mPCQF0sPPj	1	1535157936833581057	0.709302
🚲Designing streets for people rather than vehicles is one of the ways cities can reduce emissions, traffic, and pollution 🚗 helping to improve citizens' health by clearer, cleaner air 🍃 https://t.co/QI9CQgeeoc https://t.co/qLstVNJ6Kb	0	1534860360385056768	0.890244
Every child and adult should own a bicycle 🚴 and ride it regularly. Every city should be a #bicycle city #bicycles #cargobikes #CleanAir #ClimateAction #cycling #ebikes #FridaysForFuture #fitness #children https://t.co/LNMFtyJ7pL	0	1534168790082244610	0.677778
Does climate-neutrality by 2030 mean an end to the use of polluting vehicles in urban areas ? #EU cities needs to commit to this goal with ✔️ strong policies like zero emission zones ✔️support to transition to sustainable mobility🚎🚲🚶 #EUGreenDeal #EUMissions #HorizonEU https://t.co/Ss132EHNOj	0	1534090959146844160	0.7
RT EUClimateAction: RT @TimmermansEU: Cities are the hub for the innovation we need to reach #ClimateNeutralEU: Greening urban spaces 🌿 Tackling air pollution 🌤️ Renovating for energy-efficient buildings 🏫 Advancing clean mobility 🚲 Congratulatio… https://t.co/2h6veDwyRs	0	1533866349981753352	0.633333
With our e-cargo bikes, you can move big things with ease and actively promote mobile change, because the most environmentally friendly and often fastest mode of transport in the city is the cargo bike. 🚲💚👉 https://t.co/43VAnpN789 #straightfromstpauli #bergamontecargoville https://t.co/CmC2gTMxwZ	0	1533798509111123968	0.663265
16,000 people bike to work everyday in Los Angeles &amp; this number will only go up as the city prioritizes safe 🚴‍♀️🚴‍♀️ infrastructure The future of LA depends on providing safe, affordable alternatives to relying on private cars #CyclingCities25 Learn more👇 https://t.co/DSezkQXuOc	0	1533705446045134848	0.726415
@abhiinath Infact every Urban Planner should incorporate into their infrastructural road map..to promote sustainable transportation.. 🚴‍♂️Health🏃Environment 🚴‍♀️ Fuel Coservations towards building Green ❤ Clean future. https://t.co/Bv7esdTPTi	0	1533497124888846336	0.802326
As a @hackneygreens candidate for the local elections. I support @AMoreNaturalCap calls for a more natural capital. 🚮Reducing pollution and waste 🐞🌳Securing nature’s recovery 🌍Mitigating and increasing resilience to climate change 🚴👩‍🦽Improving health &amp; wellbeing for all https://t.co/FTT5tKYdCa	0	1533344583928664065	0.606383
Are #bikes becoming number 1️? Barcelona is setting an example for fellow European cities and making it more of a priority with a 20% increase in use since 2019 🚴 Find out more about the growth of cycling transport here: https://t.co/19DLF0LSIO #sustainabletravel #cycling	0	1533175521265082368	0.616279
@colosioriojas @surellasegu @mtygob @SEDUSOMonterrey @AtlanticCouncil @KBMcLeodFLA @MauricioRodasEC During @COP26, Mayor @colosioriojas declared a #climate emergency in the city of Monterrey @mtygob. The solutions? ♨️ Create a #heat office 🚲 Increase mobility in the city 🌳 Create more urban #greenspace 🔋 Boost energy efficiency 🗑️ Improve waste management https://t.co/8ZIy5R5ogH	0	1533067308884803585	0.801887
@ReconnectingOx @AndrewGant3 Have you not seen some of the results of said policies? Looks like a better city for everyone - cleaner air, tackling congestion, safer roads, active lifestyles reducing pressures on the NHS 👍📦💙🌳🚴 https://t.co/pZSUBgtmpn	0	1533013576641912833	0.662791
This #EarthDay we're reminding global leaders that to invest in #cycling is to #InvestInOurPlanet! 🚲improves #PublicHealth 🚲decrease vehicle traffic &amp; increase productivity 🚲efficient &amp; more equitable land use 🚲boosts #RoadSafety On bikenomics: https://t.co/NVEiEUdHai https://t.co/UTewj0eaet	0	1532678398899900421	0.648936
Happy Earth Day! Embark Dundee is committed to promote a healthier and more sustainable lifestyle in urban areas in order to protect the environment. We already have +18,000 users riding our e-bikes! 🚲 Thank you all! https://t.co/nHXqbu6OaP	0	1532676126337912833	0.606383
Happy #EarthDay2022! Sustainable transport plays a major role in the fight against #climatechange, and by improving mobility, cities can simultaneously reduce emissions, while building equity and access for everyone. 🚍🚶🚲 https://t.co/I2QyR3ljGY	0	1532675176042725378	0.811111
Happy #EarthDay! 🌍🚲 The bicycle plays a key role in global climate action: active mobility could reduce emissions from urban transport by up to 10%. Read the latest @UCI_cycling article with takeaways from the recent @IPCC_CH #ClimateReport 👇 https://t.co/68SCr874Ce	0	1532663731976650754	0.744898
In order to ⬆️ environmental benefit from public transit and ⬆️ ridership, cities need to make it faster and easier to get around by public or active transit instead of by 🚗 We need to get serious and see progress in this area (perhaps by giving 🚌, 🚴, &amp; 🚶‍♀️priorities at 🚦?) https://t.co/eD02iHefx6	0	1532625634903699456	0.688679
...and beyond health, there are also wide ranging benefits to the environment, the economy, congestion, for modal shift, and many more. Check them out in our recent report on 'powering up the potential' of e-bikes 🔋🚴‍♀️ https://t.co/8JhgSfNGEt https://t.co/i1Bhk0viZn	0	1532572191904018432	0.679487
Every city should be a bicycle 🚴 city. Short distance travel should be by #bicycle #cargobikes #ClimateAction #exercise #fitness #healthy https://t.co/XSS7kp91vx	0	1532029880732368896	0.790323
This scheme aims to support economic activity &amp; enhance access to the city centre through significantly improved walking, cycling &amp; public transport. More info here: https://t.co/CXeWvJ1Wj3 🚶🏼‍♀️🚲🚌 https://t.co/udf9aiuDxA	3	1531565276818546688	0.695122
To achieve #SDG3 and guarantee #health and well-being, urban environments play a crucial role by: 🏙 ️Reducing the environmental impact of #cities 🚲 Improving air quality 🔄 Supporting positive links in the territory 👉 https://t.co/YnFQtzICoF #HLM #Action4Urban https://t.co/vWkpHgVHlF	3	1531531411999674370	0.676471
Ensuring our rural and urban spaces are safe and connected empowers our communities to embrace #walking 🚶 wheeling 👩‍🦽 and #cycling 🚴for daily journeys. Our friends @WeAreCyclingUK have shared a compelling report on why #cycling is important for health and our communities 👇 https://t.co/9SdDKXUf07	3	1531241521504305152	0.650943
New research finds that #BikeSharing systems like @Bleeper are a cost-effective way to reduce traffic 🚗 and congestion in urban areas — saving people time and money 🚲🏙 Read more in our blog 💬 https://t.co/Owk4eRZqtf	2	1530582393479905280	0.662791
🚴‍♀️Walk or ride a bike to work atleast once a week This delivers significant health benefits &amp; contributes to developing sustainable mobility systems; creating liveable cities, communities, &amp; cleaner air 🚌 Alternatively, use public transport more #HealthierTomorrow @WHOSEARO https://t.co/4YCucmRb58	2	1529823828255199232	0.652542
🚗 Our cabinet has agreed an extra £10m+ for highways, taking total investment for the coming year to over £30m. 🚴‍♀️ There's a focus on improving urban roads, preventing potholes in rural areas, and tackling highway flooding hotspots. ➡️ Find out more https://t.co/QfFrK8Ghag https://t.co/KCRASgjETG	2	1529817189007732736	0.710526
3/ Important expansion phase for @rideonleicester 🇬🇧 with: +330 ⚡️🚲 +30⛽️ https://t.co/j9t5C3ZQjP	2	1529742171624116224	0.653846
⚡🚲 By replacing car trips, e-bikes can: ✅ ⬇️ emissions ✅ Improve street safety ✅ 📈 riders' health ✅ Increase access to #mobility @DavidZipper dives into how US states + cities are incentivizing e-bike adoption ▶️ https://t.co/l9r2iUP55W https://t.co/bUDjHfH6zN	2	1529598137798631425	0.709302
"Compact cities with shortened distances between housing and jobs, &amp; interventions that support a modal shift away from private 🚗 towards walking, 🚲, and low-emissions shared, or public, transportation...can deliver significant public health benefits and lower GHG emissions."	2	1529409209556680704	0.627273
#MoveAheadWA invests in so many necessary projects across the state. That includes funding for the City of Edmonds' Highway 99 revitalization project to make the corridor much safer for walkers, and bring more business to the local community!🚲🚶#WaLeg https://t.co/uM9grn3yHK	2	1529385523525165058	0.637255
16,000 people bike to work everyday in LA &amp; this number will only go up as the city prioritizes safe 🚴‍♀️🚴‍♀️ infrastructure The future of LA depends on providing safe, affordable alternatives to relying on private cars #CyclingCities25 #CalBikeSummit https://t.co/ZqkFbB5X8Q	2	1529356678008819714	0.622449
Transportation is one of the leading drivers of carbon emissions globally. Across the world, @UNDP helps countries and cities reduce air pollution and emissions by switching to low-carbon transport, from solar-powered electric buses to cycling. 🚲☀️ https://t.co/lZ2O9s4iao	2	1529343184467283968	0.744898
Cities can boost emissions cuts by creating walkable environments, electric public transport, green roofs and facades, more urban agriculture, parks. Added benefits? Reducing heat, cleaner air and better mobility 🚴‍♀️	2	1529249532772593664	0.688679
Bicycles 🚴 make life and cities better #cycling #bicycles #cargobikes #CleanAir #ClimateCrisis #ebikes #Mobility #exercise #healthy https://t.co/NVBFryrDew	2	1528925777248411648	0.863636
The City of Raleigh is making changes that promote alternative transportation and make Raleigh more sustainable!🚲🚍🚶‍♀️ @WRAL @RaleighGov https://t.co/n4GobuTfAy	2	1527967582921400321	0.611111
Q: For cities, what is a quick and practical policy solution to reduce carbon emissions in a climate emergency and promote active transportation and zero-emission vehicles? A: 🌳🚲💪🏻 https://t.co/j4tprgtlVm	2	1527750401952468992	0.662162
On Bölevägen, #Umea 🇸🇪is in dialogue with residents and travelers along the road to enhance the street for sustainable travel and to create more green space for urban #wellbeing🚴 Read more about @GoGreenRoutes involvement with the initiative 📰https://t.co/JkLXDwy8Xg https://t.co/iHhO8q9rHe	2	1527718314788757507	0.646341
Every city needs to provide safe, protected bike lanes and trails so adults and children can ride bicycles 🚲 safely. #bicycles #Mobility #CleanAir #ClimateCrisis #ebikes #FridaysForFuture #AirPollution #cycling #cargobikes https://t.co/ShHjpLMk5Y	2	1527603665397325829	0.754902
📣 ATTN: Decarbonizing #transport equitably requires making walking 🚶‍♂️ &amp; #cycling 🚴‍♀️ safer. Our latest guide can help cities implement bike lanes quickly, effectively &amp; safely for a better, more sustainable future 🚲 https://t.co/9FHEe0G8C5 https://t.co/FCIlCXZESx	2	1527592345171963906	0.637255
Thanks to Scott from Clackmannan Development Trust Active Travel Hub on the loan of Ebikes to ⁦@lorrainesanda⁩ &amp; ⁦@rosejudith66⁩ ensuring a more sustainable alternative to their commute to work helping reduce congestion,pollution &amp; noise within our town. 🚲🚲 https://t.co/OuoW9YtT5D	2	1527567081356644353	0.648936
Supporting #cycling as a mode of commuting could substantially reduce carbon emissions &amp; improve overall public health. Our safe 🚲-lane design principles offer guidelines to implement bike lanes quickly &amp; safely in cities. https://t.co/mxGasvcFLq https://t.co/cwrfrH9IPA	2	1527492370895237121	0.627273
#bicycles make life and cities better. Join in and speak up for bicycles 🚴 in your community #bikes #cargobikes #CleanAir #ClimateCrisis #cycling #ebikes #exercise #fitness #FridaysForFuture #healthy https://t.co/UtpoV4cErP	1	1527386819481903105	0.755814
@KirstendeVos @MumsForLungs "Walk, cycle, scoot, don't pollute" 💚 Our city's infrastructure, services and community are coming together to enable more journeys by healthier modes than taking the car. 🚶🏽‍♀️👨🏽‍🦽🚲🛴 @MumsForLungs are brilliant, also @SustransWMids , @Modeshift1 and many others	1	1527302797443489792	0.633333
🎯 "Breaking car culture" = Making cities less car dependent , i.e. making other transport modes 🚃🚲🚶‍♀️🛴🚇 viable options for people to satisfy their mobility / accessibility needs https://t.co/ECXaKW2PKX	1	1527299102114865154	0.616279
From the Empire State Trail to protected City bike lanes, local, state &amp; federal investments in infrastructure &amp; accessible public transit create: 🚲Healthy communities 👟Affordable transportation 💡Strong economies 🌱Green cities Check out our City employees biking to work! https://t.co/rwwVUlhgI7	1	1527027273362284544	0.623077
New UN resolution asks to integrate 🚲 into public transportation in urban and rural settings, improve #roadsafety &amp; promote the use of 🚲to increase bicycle trips, contributing to the achievement of #sustainabledevelopment incl. reduction of GHG emissions https://t.co/31fPgZlT7n	1	1526929487086116865	0.704082
Our ideas. The most important to me are: 🚌🚴‍♂️ fighting for sustainable travel 🏫📚 ensuring more Covid catch-up funding is available for children, and focusing on reading programmes 🗳🗣 democratising our Borough and putting residents back in control of their council There 9/?	1	1526907886194114562	0.650943
A review of 1️⃣7️⃣0️⃣ studies finds consistent evidence that it is less likely to be obese or have diabetes living in cities where walking 🚶‍♂️🚶‍♀️and cycling 🚴 is safe and convenient https://t.co/Fi8Ls8l68D @FITrebelde @javierbutra @felipeisidro13 https://t.co/A6Wvuo1zsg	1	1525867484053549056	0.608108
Another great addition to the evidence base on the benefits of e-bikes - see also our recent report which found at least 100 million car and taxi trips in city regions could be replaced by e-bikes https://t.co/qhycahmKPP ⚡️🚲⚡️ https://t.co/g6l8mPsapx	1	1525730897533849600	0.633333
@nivedita_bhasin Need awareness for cycling in major cities for fitness and pollution free life.🚲🚲	1	1525496214619185152	0.630435
And invest in cities that don’t currently have robust public transit systems! 🚆 🚲 🚌 https://t.co/T6WwI7fUf6	1	1525235031920230401	0.785714
🚲The sustainable #transportation is a must for big cities. Together with #greentechnologies, they are effective strategies to curb #climatechange. 🌍 We tell you more about these alternatives and their impact for the #environment. 🌱 https://t.co/syqMI1m6Cw	1	1525142288166436865	0.7
The report shows that micromobility 🚲🛴 is the smartest and most sustainable 🍃 way to meet delivery demands and move goods. Through ten global 🌎 case studies, the report demonstrates how cities are leveraging micromobility to reduce emissions and create more vibrant metros.	1	1524934832131911680	0.652542
How high does the price of gas have to go before more US cities will seriously invest in developing efficient public transportation options? 🚃🚎🚌🚴‍♂️	1	1524692405831806978	0.775862
@SLOCATOfficial @ICLEI @ecomobility_ @ICLEI_SAMS @CyclingCities @c40cities @difu_d @MobiliseCityLAT @womeninmobility @Women4Climate @BrentToderian @CyclingEmbassy @FahrradClub @BWBDC @urbanthoughts11 @CityLab @Cycling_Embassy @AucoOfficial @BloombergCities @uclg_org @LivableCitiesAP @NewUrbanism @UrbanLandInst @giztransport @giztransportIN @ITDP_HQ @Transport_EU @WRIRossCities @WBG_Transport @adb…	1	1524533720883113985	0.637255
@elonmusk No, but we can do the responsible thing &amp; consider the when, where &amp; why of private transportation usage. 🚶‍♀️, 🚲, public transport (🚅&amp;🚌) (before) private 🚗 usage goes a long way to doing our bit to create liveable towns &amp; cities. Patronage of public	1	1524432641705095169	0.677778
DYK investing in #cycling... 🚲improves #PublicHealth 🚲decrease vehicle traffic &amp; increase productivity 🚲efficient &amp; more equitable land use 🚲boosts #RoadSafety Learn more: https://t.co/mLgJB9t4qz https://t.co/2E0aKVpUV2	1	1523986934107889664	0.716216
Building micro-mobility friendly streets encourages people to ditch their cars. Check out the top 5 cities that have improved with these micromobility infrastructures 🛴🚲 🏍 #Micromobility #Sustainability https://t.co/s4KMcfqbf6 https://t.co/taymMqUMuU	1	1523936581811380225	0.662162
But to change it, we need nothing less than change on a global scale: - We need new energy systems, redesign cities, and change how we grow food.🌽🚲🏙 - We need big and revolutionary solutions for long-term change.🌅 11/13	0	1523740884961234945	0.764151
Important report here by @cities_clean. The government says it wants to make "walking, cycling and public transport the most natural first choice for users".🚶‍♂️🚴‍♂️🚌 There's still a long way to go to reduce the cost of public transport to make it desirable &amp; accessible for all. https://t.co/TzBdYTHQDr	0	1522697195115360256	0.627273
What are the benefits of urban #forests? ⬇️ Carbon emissions 🌡️ #Climatechange mitigation 🚴 Urban resilience 🦋 Increased #biodiversity ⬆️ Cleaner air 🥬 Improved food security Read more in a @UNECE Policy Brief: https://t.co/Qp8ljOyJ0i https://t.co/SnvCgwejh5	0	1522641380350304258	0.677778
This is the future, progress &amp;leadership cities need and want. 🚶‍♀️🚶‍♂️🚶🌲🌳🚲🚃⛲️🛴 https://t.co/RlH94C9S8d	0	1522624749318422533	0.735294
What is the value of a tree? 🌳 ⬇️ Carbon emissions 🌍 Climate change mitigation &amp; adaptation efforts 🟢 Economic recovery 🚴 Urban resilience ⬇️ Urban temps 🏃 Public health 🐝 Biodiversity ⬆️ Cleaner air 🍅 Food security ➡️ New Policy Brief: https://t.co/nRTbYOY6w5 https://t.co/RgzPg2Vk1a	0	1522577214428098561	0.745614
Active Transportation highlights in #BCBudget2022: ✅ 100% ⬆️ $$ to educate &amp; encourage AT ✅ 67% ⬆️ $$ for community AT grants ✅ $1.5M to develop Clean Transportation Action Plan ✅ AT infrastructure in major capital projects 🚶🚴🧑‍🦽 Learn more: https://t.co/xriWdaKyJ3 https://t.co/uct3gmICOo	0	1522528260441219073	0.766667
@SLOCATOfficial @ICLEI @ecomobility_ @ICLEI_SAMS @CyclingCities @c40cities @difu_d @MobiliseCityLAT @womeninmobility @Women4Climate @BrentToderian @CyclingEmbassy @FahrradClub @BWBDC @urbanthoughts11 @CityLab @Cycling_Embassy @AucoOfficial @BloombergCities @uclg_org @LivableCitiesAP @NewUrbanism @UrbanLandInst @giztransport @giztransportIN @ITDP_HQ @Transport_EU @WRIRossCities @WBG_Transport @adb…	0	1522470623057915904	0.676471
Rapid vehicle #electrification is necessary to decarbonize the transport sector. So is #UrbanPlanning to build compact, mixed-use cities that prioritize walking, bicycling, &amp; public transit. 🚲 🛴 🚌 The 2 strategies don’t compete, but support each other. https://t.co/QroixXDSst	0	1522452293764923392	0.606383
Great new report by @Como_uk showing how #bikeshare encourages cycling, reduces car use &amp; CO2 emissions in our cities, see full report on https://t.co/No5jjPOu75 🚲🚲🌏⚡️⚡️⬇️⬇️ #zeroemissionmobility #climate #cleanair #health #liveablecities #eugreendeal #netzerocitiesEU https://t.co/PVvLPkOVda	0	1522308960782471168	0.776596
Bike share schemes and e-bikes reduce car use. Cleaner air and better cities!⚡️🚴‍♀️🌱 New research: https://t.co/9s2SfbjZ8J https://t.co/46mQIGodnM	0	1522248015477682180	0.637931
Long-term planning and infrastructure investments growing bicycle commuter mode share in the USA👍🚲 #bicycle #transportation #infrastructure https://t.co/HMaLXT6MM8	0	1598648817384968194	0.725806
#Bogotá won the #2022STA for its strides in #sustainabletransport, including: ✔️ 84 km of pop-up 🚲lanes ✔️ Road safety programs saving dozens of lives annually ✔️ All-electric public 🚌 fleet ✔️ Redesigned streets that put 🧒🏽👴🏾👩🏻 first! Read more 👇👇 https://t.co/YlkpYG5PBO	0	1598268192001884162	0.715686
@mmooch1970 @TomPlesier @GeraldKutney @ArinSirohi_ @elonmusk @NaomiAKlein @ExtinctionR @ErikSolheim Increase efficiency of use to reduce amount needed, solar, wind, tidal, hydro (where feasible), kinetic systems, batteries (all types), increase insulation for buildings/homes, improve public transportation, urban plan for more walking/🚴, and more are within reach now.	2	1596995079624806402	0.663636
Why #cycling? 🚴🚴‍♀️🚴🚴‍♀️ 💰📈Better bike accessibility can support economic recovery post-COVID 🏥👥Biking can improve #publichealth &amp; quality of life 🚲🛣️Biking infrastructure helps cities #resilience This is the future of #transport! https://t.co/fZvHOtFkH3 https://t.co/qUdFwcOleu	2	1596779671885996032	0.826531
An important factor for city planning is to provide " Green Belt 🌳" in the cities, which creates a healthy and walkable environment for the society 🚴‍♂️🚶‍♂️ #goodmorning #صباح_الخير https://t.co/5azRMM6ltt	2	1596111894586470400	0.7
If #Toronto wants people to adopt active modes of transportation like 🚴‍♀️🚶‍♂️ 🚎the city needs to provide a safe environment for other options, all year. #ShovelTO #BikeTO #WalkTO #VisionZero https://t.co/5ZE35E9lF6	2	1596092921258082304	0.709302
The @UN #SDG of the month is Good Health and Wellbeing #TreesinCities are critical to supporting physical &amp; mental health by ⬆️ cleaner air &amp; water, ⬆️ active transport 🚴🏃 , ⬇️ urban temps, ⬇️ disaster risk Learn about our Trees in Cities initiative: https://t.co/Sq2Zf2n2Sq https://t.co/b44XioMOUX	0	1522225901169168385	0.772727
People are using electric 🚲 to travel further distances, not just within the city, but between cities. Electric 🚲 can also outcompete electric vehicles—they are more space and energy efficient, require a simpler 🔋 &amp; use fewer resources to produce. 🇳🇱 https://t.co/tw0M1NfPH2	0	1521945858299805697	0.855556
@BigIssue launches national eBikes scheme with #ShareBike in Bristol to boost active travel and tackle unemployment in smaller cities and towns across the UK 🚲 @BristolCouncil #mobility #micromobility #ebikes https://t.co/sNXdHJGOzf	0	1521877201049821187	0.628205
In order to #MoveSustainably 🚶‍♀️🚴‍♀️ towns &amp; cities need to invest in #renewable #energy ♻️ and encourage the use of public transport 🚋🚉 The share of renewable energy in transport in 🇪🇺 is increasing! Let's keep moving forward 👊 https://t.co/h9ToRBVjvW	0	1521865463583715328	0.776596
Glasgow's new transport strategy has created a vision for a sustainable future for the city's network 🌍 🚶‍♀️👨‍🦽🚴The strategy backs active travel &amp; public transport in support of a target of reducing car kilometres travelled by 30% by 2030. More here👉 https://t.co/zsQHwgo9nZ https://t.co/oVIzDzD2v5	0	1521793754449027073	0.736364
Promising news from @NetZeroCitiesEU! 377 cities are eager to decarbonise as quickly as possible. 👏🎉 #MoreCycling is the most effective and immediate solution to reducing transport emissions. #ClimateNeutral Cities are #CyclingCities 🌱🚲 https://t.co/z7sypu4ruZ	0	1521641241095647232	0.695122
The #Amsterdam Inner Ring project shows how we can make inner cities as car-free as possible More space for bicycles and public transport 🚲🚍🚊 More greenery🌲🌳 More safety 🦺 The journey to zero emission cities starts with space for people! https://t.co/wHv6KtuzKq	0	1521249648752533504	0.663934
Transport is a major (often THE major) source of air pollution in cities. Reducing this by using sustainable modes like 🚶🚶‍♀️🚲🚉🚇🚋🚌 can improve health. Physical activity in general is impacted by air pollution: https://t.co/97jtAJGtOn	0	1520867420352790529	0.648936
Transportation &amp; #cardependency are the biggest contributors to GHG emissions in the US We need BOTH ⚡️fast, frequent &amp; #electrified public transit AND 🚴‍♂️ sustainable transport options like walking &amp; cycling to reach climate goals! #COP27 Read more 👉https://t.co/EV7734J3uW https://t.co/FjUn9Fh7bH	3	1520386411807059968	0.7
Make your city a #bicycle city. Safe,protected bike 🚴 lanes and trails are needed so #Children can ride to school safely. #children #bicycle #cargobikes #cycling #healthy #exercise #mobility https://t.co/DAB0nL4FYB	2	1520070399400325121	0.648936
5/6 And fianlly, urban nature (especially street trees 🌳) can reduce transportation emissions by reducing the need to drive in cities &amp; making it more comfortable (and safer in #ExtremeHeat) to walk, bike, or take public transit. 🚶🚴‍♀️🚌🚎🚃 Read more: https://t.co/qGoV8kBQYU	2	1520065145648599040	0.736364
This is something we love to see! Cities rebuilding their infrastructure to create more bicycle lanes! 🚴‍♀️ Is your city making changes? #ebikes #ebikecommunity https://t.co/9BlXz1337b	2	1519683671929806848	0.621212
So obvious. Why don’t all cities encourage #cycling by providing safe,protected bike 🚴 lanes and trails #bicycle #cargobikes #ClimateAction #mobility Make your city a #bicycle city https://t.co/97PoNzoYUN	2	1519663166174679043	0.709302
Traffic is the main source of urban pollution. Changing the way we move is key to make cities more sustainable. In 🇫🇷, we support @vulogtech's innovative software to share 🚘cars 🚲electric bicycles 🛴scooters to serve everyone's mobility needs https://t.co/nQyHp8c4yS #COP27 https://t.co/BkDIQiiJXo	2	1519575480512532482	0.663636
🚲🚎🚌🚈🚞🚙🚶🏻‍♀️ #Mobility as one of the biggest #Sustainability generators. An excellent example of how Public Transportation can make a big difference, with #Berlin as a study case. Via Reason Why Berlin #GoBeDisruptive #DisruptiveMatters https://t.co/HaDtrtQGWT https://t.co/iVZ0jh90Wz	2	1519346139522285569	0.766667
Cities do not need expanded roads; people need expanded transportation options! #cycling #publictransport 🚶‍♀️🚴🚌🚈 https://t.co/ooCcj93sTb	2	1519343850451615745	0.611111
Creating a viable, everyday alternative to gas-powered cars 🚗🌬️ means using micromobility 🛴🚲 to help connect cities 🏙️ with suburbs 🏘️ https://t.co/qnw3k4iytU	2	1519300385239937027	0.706897
Bicycling commuting is booming in these 5️⃣ US cities, but it didn't happen over night. It took... 👉 Longterm planning for better 🚲ing facilities 👉 Infrastructure investments that supported accessibility, sustainability + safety goals ▶️ https://t.co/ZN5oPlrEdg @mslaurabliss https://t.co/SJiIj0dU5B	2	1519117906931589120	0.633333
Coming out of the pandemic, we need to be far more intentional about urban policy &amp; urban design. As @LaurenPackard8 sets out, this means increasing urban productivity with Mobility as a Service: 🚙🚎🚕🛵🚲🛴🚋🚁🚈 https://t.co/hzClU5Q8t6	2	1519016230237220870	0.77027
Did you know electric cargo bikes can deliver packages across cities up to 60% faster than vans? They also save about 90% in carbon emissions and help cut congestion 🚲⚡It's great to see more businesses realising the benefits and switching to #CargoBikes👇https://t.co/VOjeQMqZWy	2	1518957569720655873	0.754902
The #BuildBackBetter Act: 📈 Creates 300K+ jobs with a Civilian Climate Corps 🚲 Cuts costs of electric cars and bikes 🌳 Cultivates urban green spaces to protect children and communities from heat waves And more! These projects will benefit our city + create a green future.	2	1518856049717096449	0.664179
Cities are living, breathing beings that change over time. If you speak up, they can change for the better! 🌞 🌳🌳🌳🌳🌳🌳 🚶🚴🚌🚈🚅 🌳🌳🌳🌳🌳🌳 https://t.co/QxAPdHJO7r	2	1518622692450181123	0.630435
Nottingham is a fantastic place to walk and cycle with iconic green spaces and the cleanest city air in the UK 🚶‍♀️🚴‍♀️ @MyNottingham are working on a pilot scheme to encourage more walking and cycling in the city. Read more - https://t.co/1kRelwGlrS https://t.co/fOHVYKsp8P	2	1518524029321240576	0.616279
Cutting emissions and pollution, improving accessibility and equity through leadership in sustainable urban mobility: Milan invests € 250 m to build 750 km of protected bike lanes until 2035. 🚲 https://t.co/rP5jumdfIX via @citylab	2	1518381269419188227	0.709302
🚴" E-cargo bikes have a host of advantages over vehicles: they more quickly through the city streets and can deliver packages 60% faster than their van equivalents. They're cleaner – saving about 90% in carbon emissions – quieter and cut congestion" https://t.co/NSj2wkj0Yo https://t.co/zAqX8Q4gxS	2	1518247905336958976	0.648936
E-cargo bikes 🚲 move more quickly, delivering packages 60% faster than van equivalents 🚲 are cleaner (saving ~90% in CO2 emissions) 🚲 are quieter 🚲 cut congestion, using a fraction of the road space of a delivery van They are the future of urban delivery. https://t.co/3gWb2w3kWo	2	1518169429921648640	0.772727
How can African cities become more walkable 🚶‍♂️ &amp; bikeable? 🚴‍♀️ @ImanAbdulwassi @janenetuniz &amp; Anna Oursler outline how walking &amp; #cycling can help African cities' #COVID19 response &amp; long-term recovery: https://t.co/gd3VG6rkJC #GreenRecovery	2	1517984114032349185	0.802326
COVID-era cycling investments have paid off in 106 European cities: -cycling rates up 11-48% -health benefits between $0.5-1.7bn in first months -$2.2-6.9 billion in annual health benefits likely if investments become permanent 🚲🚲🚲🚲 https://t.co/aXGhYXzsJr	2	1517908681190432768	0.7
How to boost equity and reduce dependence on cars? What about a Universal Basic Mobility pilot such as the one in Oakland? @Oakland will give residents $300 in credit to use on sustainable modes of transport. Would you like to see this policy in LA? 🛴🚴‍♂️🚍 https://t.co/NRyRy7CMPG	2	1517854552489295878	0.704082
✨Let's transform our cities Gouach believes in the electric bike 🚲as the main alternative to the car and seeks to make this solution even #cleaner, with its #sustainable and #environmentallyfriendly battery 🔋 https://t.co/TdhVOIcDCx	2	1517511052728147969	0.695122
A very good measure of how livable &amp; sustainable an urban space is - just look at the % of journeys by foot or by cycle 🚶🚴 https://t.co/U4DDjr9sot	2	1517481808241197057	0.759259
Oakland's Universal Basic Mobility pilot gives residents $300 credit to use on sustainable modes of transport with the goal to "increase walking, biking, public transit, and shared mobility trips...while reducing drive-alone private vehicle trips." 🚲🚌 https://t.co/TXoroRZ7YU https://t.co/RIxxKY1UzB	2	1517443183826849794	0.780702
Motorized vehicles are a major source of greenhouse gas emissions ☁️ 🌳🚲This #TUMIChallenge sought to transform car-oriented Cuenca into a more bicycle friendly city to promote clean air. Watch the video now⬇️ https://t.co/lZBqh2VcyP @despacio_org @arelibiciteka @mafe_mindy https://t.co/HhfgO4sw0j	2	1517036767576166400	0.606383
Transportation is the #1 cause of GHG emission in NY and the cause of several public health issues. We will 🚍Support Better Bus Action Plan rollout 🚲Ensure bus and bike mobility ⚡️Advocate for #electrification of: MTA, city fleet by 2030, &amp; school bus fleet by 2035 and more❗️	2	1516764080031338501	0.642857
More cities are realising #activetravel not only reduces #carbon emissions, but also cuts road congestion, local air pollution, noise and road danger. It is an important element for improving social unity, creating a better, more #sustainable road environment🚶‍♂️🚴‍♀️ https://t.co/17ai59oGBI	2	1516718282975367171	0.640351
More than a third of car trips made by Londoners could be walked in under 25 minutes, and two thirds could be cycled in under 20 minutes 🚶 🚴 We need to significantly reduce our city’s car use to ensure a greener, more sustainable future.	1	1516430023783235591	0.734043
“It's about sharing our largest public space that we have […] our road network, with as many users as possible- transit, cyclists, pedestrians.[…] to create the environment to make it safe and easy for people to make that mode shift" @banffmayor👏🏻🙌🏻🚶🚲 https://t.co/Qv4x3F437d	1	1516422011869966342	0.744898
Can supporting #cycling as a key mode of travel contribute to improving quality of life for everyone? 🤔🚲 Read on from our Turkey team @WRISehirler: https://t.co/ruqpO5sptu.	1	1516138557781520384	0.681818
How do we build safe, sustainable cities? By investing in walking &amp; #cycling 🚲🚶‍♀️💚 @HannahOhlund, @sibasamra &amp; @cadriazola outline strategies for investing in active #mobility infrastructure: https://t.co/VPPFyBVohi.	1	1515402110250147850	0.681818
More research is needed to understand the correlation between cycling &amp; urban quality of life. But treating cycling as part of the transportation system can be one of many tools to reduce emissions and improve air quality &amp; health. 🚲 From @WRISehirler: https://t.co/F6Yg9NHRDw.	1	1515287660625018884	0.688679
Can supporting #cycling as a key mode of travel contribute to improving quality of life for everyone? 🤔🚲 https://t.co/tzVgFlDZYB	1	1515041021180231700	0.759259
Yes, it is possible to improve the quality. The bicycle is an ally of air quality in our cities. 🌬️ 💚🚲 https://t.co/Rvdpp0dJoY	1	1515034691019051010	0.66
Transportation is at the heart of it all 💙 Great article👍🚲🚌🚶‍♀️ @jeffreytumlin @WIRED #transportation #planning #cities #equity #environment #health #economy https://t.co/E10wMqENer	1	1514588762457755651	0.685185
How can cities in #Turkey develop a strong #cycling culture? 🏙 Plan your approach based on your city's local context 🚲 Understand individual needs to motivate cycling 📃 Bolster city action with national policy Read on: https://t.co/1jgsHTyCOt @WRISehirler 🚲	1	1514469565639450624	0.650943
Decarbonizing #transport equitably requires making walking &amp; #cycling safer. Our latest guide can help cities implement bike lanes quickly, effectively &amp; safely for a better, more sustainable future 🚲 https://t.co/JE5KlpUcDU @Cycling_Embassy @BikeLeague https://t.co/qWZsXq6W6f	1	1513841863173844996	0.663265
👉Collaborative process with civil society: Social movement for safe cycling ➡️Developing a cycling network plan ➡️New🚲infrastructure Social movement for increased pedestrian space ➡️On-street parking reform ➡️Pedestrianize the city center ➡️Creating bureau for municipal design https://t.co/ubIcn7jkRl	1	1513447908884029440	0.738095
This is fantastic from @AdamDKHarrison and @CamdenCouncil - new active travel infrastructure 🚲 combined with new tree planting 🌳, sustainable urban drainage systems (SuDS) 🌧🌹 and more. This is real local climate action, and shows what committed local councillors can achieve! https://t.co/zQuJF4Z3bb	1	1513186812684120064	0.627273
Shifting to walking and #cycling can drastically reduce emissions and is the quickest and most efficient way to decarbonize #transport 🚴🚴‍♀️ Learn more: https://t.co/GXkvLY9XU2 @HannahOhlund @sibasamra @cadriazola https://t.co/0TTxVQpwZc	0	1512879959135637504	0.706897
Yes! All of this. Active travel infrastructure boosts the economy, improves well-being and is the most efficient way to reduce carbon emissions from cars in cities. 👩🏽‍🦽🚴‍♀️🏃🏿‍♂️ https://t.co/1b7dd5bacy	0	1512498112362856458	0.608108
Hey Canada! Let's #KeepTransitRunning to build back a stronger, more resilient, &amp; sustainable 2022. As we approach the new year, let's work to make our cities fairer, greener, &amp; more accessible for everyone! 🚂🚌♿️🧑‍🦯🐕‍🦺👴🧓🧑‍🎓🚶🚴‍♀️🛴🛹🛼⚖️ https://t.co/0EMW8XH2Xt @UITPnews https://t.co/Yk0oSRJJt0	0	1512070187406700559	0.633333
How do we build safe, sustainable cities? By investing in walking &amp; #cycling 🚴🚶‍♀️💚 @HannahOhlund, @sibasamra &amp; @cadriazola outline strategies for investing in active #mobility infrastructure https://t.co/NCEaAe5nV9	0	1512067670765617153	0.80303
Why is active travel important? 🚶🏾🚲Supports modal shift from private cars, helping reduce GHG emissions 🌃 Enables compact development &amp; more people-friendly urban spaces 🌳 Improves health &amp; well-being, through exercise &amp; cleaner air 💶 Research shows it supports local economy https://t.co/8qpAOupkOk	0	1511996040119001088	0.746154
Cycling is proven (again) to be one of our best options for making roads safer and cities more liveable 🏙 🙌 According to a recent study, up to 205,424 premature deaths could be prevented annually by replacing 100% of urban car trips with #cycling by 2050 🚲 💪 Read more 👇	0	1511774583329857541	0.745614
@drgitlin @peterkrupa the point is that most EV cars produce less emissions than most gas cars and than urban buses I agree we’ll never eliminate the car, but the car doesn’t scale with pop growth. So metro &gt; bus for intra-city, train for inter-city, and use walking/EV 🚗/🚲 to get to transit nodes	0	1511744267831713800	0.675439
Better planning policies = safer, healthier, efficient, attractive, and more liveable cities! 🚴🚶‍♀️🌳 https://t.co/jVC7JKCyZx	0	1511693968983175171	0.630435
#Cycling is: 🌳 Environmental Policy 📈 Policy 🦺 Safety Policy 🏘️ Land-Use Policy 😷 COVID-19 Policy 🚴‍♀️ Mobility Policy 📚 Education Policy ⚖️ Equity Policy 💉 Public Health Policy 🤝 Social Policy Learn more: https://t.co/HWTQr6i14W https://t.co/Ft669cPYmj	0	1511649479983779841	0.663265
🎟 £50 million toward Visit Scotland 💚 £2 billion of low carbon capital investment 🛢 £20 million for Just Transition for the North East and Moray ⚡ £366 million for energy efficiency 🌿 £23.5 million for Green Jobs 🚲 £150 million investment in active transport	0	1510958484715675657	0.631148
@kgahlot @advantonyraju @ArvindKejriwal Sir, Cycling is extremely critical for green, healthy and sustainable urbanization. We should encourage people to use Bicycles 🚲 as transport by including cycle infrastructure in the upcoming transport policies 🙏.	0	1510615797294579723	0.646341
We need greener transport for healthier cities. With funding from @theGEF, we help countries and cities reduce air pollution and greenhouse gas emissions by switching to low-carbon transport—from solar-powered electric buses to cycling 🚲☀️ #ForThePlanet #GEFcouncil61 https://t.co/VlC1p5amfG	0	1510576790405881859	0.881818
“Areas further from the #20minutecity ideal, are often already disadvantaged and highly car-dependent. To create a 20-minute city, policymakers must choose to prioritize easier to implement areas or to tackle existing #inequality” 🚲⚖️ @alel_domi ➡️ https://t.co/EQQY5cHyGw https://t.co/WnQTOzPeFk	0	1510253437329489927	0.606383
My proposed Climate Action package will: ✅reduce carbon emissions 🚌 increase bus frequency and improve services ⛴️ provide more low-emissions ferries 🚲🚶‍♀️ increase cycling and walking infra 🌳 increase urban tree canopy. https://t.co/JG5cksYLvC	0	1509937681500889089	0.715686
Let’s talk about this: If local EV adoption is following trends in California, will adding EV charging infra in cities increases in EV ownership or lock “car lite” communities into maintaining more space for cars that could have been used for 🚲or 🚍? https://t.co/R4Er5hkNPf	0	1509897552606363649	0.677778
CARBON FOOTPRINT CALCULATOR: Discover your climate impact in #Mississauga 📱⏱👣 Suggested remedial actions by the City include: "Consider choosing your bike over taking the car." Needed: Safe, connected #cycling network (not there yet). Then it's Advantage: #bikeMississauga 🚲 https://t.co/0LZ7PRlZGj	3	1509162734235045895	0.605263
Spreading innovative solutions that foster #MoreCycling is key to cutting the transport sector’s emissions. 🚲🍃 Read how the city of Gdynia is #CyclingTheChange on #CargoBikes. ➡️https://t.co/WwFizr4ywc Join us at #VC22 to learn more about effective cargo bike measures. https://t.co/SAbURkHr2t	3	1509151813827805185	0.622449
Kudos for helping make us one of the most cycled cities in 🇨🇦! Through our Climate Emergency Action Plan we are committed to improving our 🚴‍♀️network and making it easier to walk, bike, and roll to their daily needs. Read the article here: https://t.co/854PO5nh58 @CAPE_ACME https://t.co/KO22ib7ZyY	3	1509101619841052672	0.826531
"Climate resilience can be built into urban development plans through policies that enable short-term and long-term health benefits for all people, such as...": 🚲Active transit 🌳Green spaces 🌬️Clean air 🌊Clean water 😃&amp; More! See how #green cities can be #healthy cities⬇️ https://t.co/yRz6B8XSCT	2	1508745859281960960	0.855932
Keep in mind! Cycling 🚲 is ten times more important than electric cars for reaching net-zero cities! @pemkandel @manjeetdhakal @madhavjee @DhakalSaurav @saro_raj @surajla81776329 @kewalpb @bimalrajregmi @BhushanTuladhar @DilBhusanPathak @aparpau https://t.co/Q75vvIDxvR… https://t.co/2tjC49i653	2	1508506002538344456	0.611111
Keep in mind ➡️ Cycling 🚲 is ten times more important than electric cars for reaching net-zero cities(!)👇👇 https://t.co/cMzBinKVll… ⁦@_dmoser⁩ https://t.co/FeHTx4uJVC	2	1508478278280962056	0.685185
American cities are woefully underprepared for the inevitable mass adoption of e-bikes. We must be investing in safe, protected bicycle networks right now to get as many Americans out of their cars as possible in this new era of clean transportation 🚲⚡️ https://t.co/N6nc1VvWNu	2	1508212274221223944	0.676471
“#Cycling cities are more vibrant and less choked up with 🚗 traffic. And their residents are healthier and happier” Read @JillWarrenECF's interview for the @SABRINA_project of the @Interreg_Danube programme on the need for #MoreCycling 🚲 https://t.co/VJHR24PDGD	2	1508198514622357510	0.7
'@MiastoGdynia is leading the way in using #CargoBikes as a sustainable alternative to 🚗 Through education, subsidies &amp; cargo🚲 rental schemes the 🇵🇱 city is a winner in providing 🟢 &amp; people-friendly solutions within the #CityChangerCargoBike project 👏 Read more 👇	2	1508092568923484165	0.616279
Can we use an app to promote cycling and reduce traffic and carbon emissions in cities? 🚴🏙️ Learn from @tehmunicipality's experience in encouraging citizens to use bicycles as their preferred means of transport⬇️ https://t.co/1OMnB5OOLZ via @use_platform https://t.co/NO9SYVvk3n	2	1507666764263563266	0.833333
Let's build the infrastructure we need to keep up with New York's bike boom! 🚲 Thank you @SenSchumer for encouraging state &amp; city leaders to spend federal infrastructure money on safer streets for cycling. Proud to stand w/you this morning! https://t.co/DaqjtAm7qd	2	1507441198528610306	0.688679
⚠️⌛ Congestion in and around #Digbeth and the #BullringMarkets #BirminghamCityCentre. Allow extra time for journeys. Consider using public transport for journeys into town, or could you walk or cycle shorter trips?.. 🤔🚶🚴 #CycleWalkWM https://t.co/Q0Xzel9Mob	2	1506935110674915333	0.662791
🚲 The purpose of this guide is to help #cities make quick, effective, and safe decisions and actions to make #cycling a safe and appealing #transport option https://t.co/nh0QedpDId	2	1506601982420828161	0.730769
FACT ‼️ The #bicycle is the most #efficient form of human #transportation. It can combat #climatechange, ease urban #congestion and build human #fitness 🚲 Good morning fellow #BikeFriends 🙌🏾 🚴‍♀️🚴‍♂️🚴 💚 https://t.co/F2sy2mfvLx	2	1506282470014132231	0.616279
Public transport gives city space back to people! 🏙️🚶🚴 By investing in sustainable #UrbanMobility, we can create truly liveable cities! Discover more with out latest campaign, #MobilityForLife! 👉 https://t.co/CFQ6AvNus0 #MobilityEnhancesLife https://t.co/ocFvSfPyl8	2	1505685969583939587	0.616279
Cleaner air will encourage more people to cycle in cities, which in its turn will lead to even cleaner air. A virtuous circle! 🚴‍♀️😇🚴‍♂️😇 https://t.co/kBkfBqgQDU	2	1505622754757943297	0.66129
#COP26 Proposed indicator: ▶️If cyclists feel comfortable in a city, all decisions on mobility, urban development and #NatureBasedSolutions have been made correctly. And we mitigate climate change. 🚲🌳✅ 20/n https://t.co/AaG1bXqlaz	1	1504999526121152512	0.646341
Electric bikes have officially taken over as the most popular type of electric vehicle by sales volume. What could this mean for the future of transportation? 🚴🔌https://t.co/EFA2ix0DkT	1	1504890398518484993	0.621212
What can more #cycling do for cities? 🤔 🏭 Lower GHG emissions 🌬️ Improve #AirQuality 💉 Boost public health 🚥 Decrease traffic Our new Safe Bicycling Lane Principles has everything cities need to implement safe bike infrastructure for everyone 🚲💚 https://t.co/ZKnK3OyyB3 https://t.co/4yzfyxAAnN	1	1504820468339126275	0.822034
Ingolstadt goes #intermodal! One important goal of the initiative is to reduce the high density of #traffic on the city's streets and to offer citizens #ecofriendly alternatives to car-only trips. 🚶‍♀️🚍🚴‍♀️🛴 Way to go, INVG and @Ingolstadt_IN! More: https://t.co/FT3jZrfgEV https://t.co/SpAayMk6IO	1	1504779162711732228	0.648936
Supporting #cycling as a mode of commuting could substantially reduce carbon emissions &amp; improve overall public health. Here are 4️⃣ ways to design safe streets for cyclists 🚴https://t.co/eoFAgm8qqj @Luke_n_	1	1504512940266836015	0.755814
🚶Living car-free 🚲 Walking, cycling and using public transport can reduce our carbon footprint as well as congestion. 🌳 Many cities have now shifted priorities, with clean transport set to overtake cars in some of the world's major cities by 2030. https://t.co/NCYPEuZBl1	1	1504402875858001920	0.764151
🚲 @JohnSurico's latest @nyimes article highlights how #ebikes are outselling all-electric cars and have the potential to transform urban transit – and we couldn't agree more! https://t.co/GNKkhYM3KS	1	1504365555343527938	0.637931
@davidblakeworc I’d be really interested to understand more about active travel infrastructure and how this is mixed with motor traffic. Have choices been made to reduce motor vehicle density and improve the urban environment for people living and working there? More photos please. 👍🏼🙂❤️🚲	1	1504249805878358017	0.605263
New EV refuse truck hit streets in Sept, powered by food waste! Working towards clean, safe town where people feel benefits of clean air &amp; active travel - 🚶🏿‍♀️ walking 🚲 cycling 🚌 public transport ⚡ electric vehicles 📰 https://t.co/65yLLUQdi5 #BeTheChangeYouWantToSeeInReading https://t.co/kGby3eOZcY	1	1504199615817658371	0.618644
Today is Transport Day at #COP26. Urban transport has a key role to play in fighting climate change. That's why as #TransportAuthoritiesTogether, we are... Delivering active travel schemes 🚶‍♀️🚴 Backing the bus 🚌 Bringing the tram back to our cities🚋 #BuildingBackGreener https://t.co/lLH26aylN9	1	1504150274700726279	0.640351
Micromobility vehicles are essential ingredients to #decarbonising cities' transport #infrastructure. But a #sustainable transport system is also an #inclusive transport system, free from bias.🛴🚲 https://t.co/y9kSRPFnHw	1	1504142359843557379	0.782051
@PaulRogersSJMN @MaggieAngst Important stance - SJ can show other cities in CA (and beyond) all the benefits of the clean energy revolution. Yes to more EV charging, hope we'll see gains in electrified mass transit and active transportation 🚴‍♀️ too. #ebikes	1	1503866796939661316	0.802326
Have you heard of Leeds Electric Bikes? 🚴‍♀️ @LeedsCC_News is encouraging residents to switch to e-bikes, a simple way for commuters to reduce their emissions as well as tackle congestion in the city centre and improve air quality, health and wellbeing. https://t.co/IoV01Sv3ol	1	1503785622426857479	0.688679
Nearly half a million electric bikes were sold in the U.S. last year, a 145% increase from 2019. There is no better way to tackle climate change and slash pollution in city centers than to walk and bike... 💚⚡️🚴‍♂️ https://t.co/v0ov5n3lzW	1	1503724027692605443	0.688679
@rmchase @bitacora_cv @Bulc_EU @ShiftToGreen @cmorene @ferif_ @gismendez @TUMInitiative @GloriaHutt @LBallesterosM @AdrianaLoboWRI @paulabisiau @toboncha @EnCicla @Areametropol @monienbici @AnzolaDeToro @arelibiciteka @morozca @PaolaTapiaSalas @maralegre @limacomovamos @amarilishorta @bicicultura @SectorMovilidad @Bogota @annabrays @LlerasN @WRIRossCities @deespacio @VitalStrat @LINALOPEZ_11 @ale…	1	1503685222935810050	0.648936
@FoodProfessor @globalnews If Canadian cities were safer to bicycle in people could potential save a LOT of money on money on fuel. Various personal transportation fuel costs: $16 -&gt; ⛽️ -&gt; 🚗 = 130 km $16 -&gt; 🔌 -&gt; 🚗 = 1,650 km $16 -&gt; 🔌 -&gt; 🚲 = 20,000 km https://t.co/yqc2Do9PjU	1	1503213794826276864	0.662791
Tune in now ⚠️❗️ Join @WHO health pavilion at @COP26 to learn how to enable healthy urban environments with active and public transport while tackling climate change 🚋🚲🌡️. 👉https://t.co/HHbz4E7rzf https://t.co/vbNcxYNlSj	1	1502283182581891074	0.642857
@AndreaLearned @cathmckenna Thank you! It is such an easy solution to cut our GHG emissions in the transportation sectors of our cities. We need safe, comfortable and attractive networks built fast along with incentivizing the purchase of bicycles for everyday use! 👍🚲🚲🚲	1	1502250618785828870	0.766667
On "bikelash" and 🚙 to 🚲 public space reallocation: "Although many presume these policies are toxic, projects that make cities more livable have been shown to be good urban policy and good politics." @JSadikKhan https://t.co/NbgKsqm6xh	1	1502239592832983041	0.616279
Many new urban mobility services are sold as “green” solutions. Are they? We take a close look at their real impact on energy demand and greenhouse gas emissions. Browse the report during #COP26 or watch our short video presentation 🚲 https://t.co/uEOXR8VVoc #ClimateActionNow https://t.co/t8xKbqt5tE	1	1501934541274968064	0.605263
@gccarra The resources required to build and the energy to move an electric vehicle cannot make them the solution for transportation in our cities. We have to get people out of cars. 🚌🚉🚴🚶‍♀️🛴	1	1501928135687913474	0.7
A city that provides safe accommodating transportation options is a city working for all of it's citizens whether they chose🚶🏽‍♀️ 🚲🚌🚍 🚋 or 🚗! https://t.co/sITuPqsyO1	1	1501876743207985152	0.66
As we gather for #COP26, a friendly reminder to global leaders of the many benefits of investing in #cycling. 🚲improves #PublicHealth 🚲decrease vehicle traffic &amp; increase productivity 🚲efficient &amp; more equitable land use 🚲boosts #RoadSafety https://t.co/mLgJB9t4qz #biking https://t.co/jxrr6iYpyJ	1	1501839021714165760	0.637255
@treglef This + adding #ebikes to CT’s #CHEAPR program will create an equitable electric transportation future for all CT residents, but especially those in our cities.❤️⚡️🚲	0	1501342395354419203	0.742424
⛅ 🌳🏤_🏬_ / |_\🚸🏢🌳🌳 _____🚋_🚶‍♀️__🚍____ 🏡⁣🏥🏦 / |🛴\ 🏠🌳🏡 🏨🌳🏪 / | 🚲\ 🏪🏨 🏡 🏨 / 🚲 | \🚶‍♀️🏡🌳 By building more prosperous, livable and sustainable #cities, we are shaping a future that works better for everyone. #WorldCitiesDay	0	1501334208068808705	0.611111
Transport can account to 50% of a cities’ energy consumption. This #WorldCitiesDay see how @UNDPEgypt promotes sustainable transport in #Egypt - from schemes to rent 🚲 in dedicated lanes in #Fayoum, to high quality 🚌 services - all to make 🇪🇬 cities greener for 👨‍👩‍👧‍👦 &amp; 🌍 #COP26 https://t.co/mmrGftfoWJ	0	1501325201463812096	0.688679
@InvCourier @HighlandCouncil The narrative in both articles misses the point. Slowing down cars or rerouting them doesn’t actually address the point that there are more efficient ways of getting around a city like Inverness, nor (without infrastructure) does it shift usage to remove these problems. 🚲	0	1500839968058621955	0.7
A quick, easy and efficient way around the city. 🍂 🚲 More segregated infrastructure will allow both more and a greater diversity of Londoners to cycle. https://t.co/YlMmhPtW1c	0	1500559425030868992	0.621212
Free parking: 💨 Increases air and noise pollution 💶 Lowers revenue for City Hall 🚘 Increases congestion 🚍 Makes public transport less attractive 🌍 Increases GHG emissions 🚲 More hostile roads for people cycling #EndParkingPromotionsInCork https://t.co/EEKgzprJQZ	0	1500216490850537473	0.710526
🚲🚶 Swapping the car for walking, cycling and e-biking even just one day a week makes a significant impact on personal carbon emissions in cities. @ScienceDaily https://t.co/0i11DiN5wP #wearetdm #activetransportation #biking #walking	0	1500179527993118726	0.633333
Green Sustainable Townships What we can do to make them healthier, clean 🧼 &amp; Green ??? 1. Make Walking, cycling 🚴‍♀️ &amp; public transport the main form of urban transport. 2. Make public transport cleaner , more affordable, more accessible &amp; more conn…https://t.co/p74nOaKgfV	0	1500015570988969985	0.801887
Panel 2️⃣ | UCI Mobility &amp; Bike City Forum 🚲 Good quality cycling infrastructure leads to higher cycling rates. Three experts shared with us examples of successful projects and recommendations for other cities to follow! https://t.co/sDvDubOks1	0	1499839609051791363	0.613208
According to a recent study, half of all 🏎️car trips are less than 3 miles long and 41% of those could be easily swapped into 🚶‍♀️walks or 🚴cycles, reducing by 5% CO2 gas emissions. From your personal experience, how 🏙️ cities can incentivize slow mobility?	0	1499445854092079107	0.688679
📢 We've secured over £1BN funding from the Government's City Region Sustainable Transport Settlement fund to expand our region's tram, train, bus and cycle networks and drive a green transport revolution 🚉🚈🚌🚲 ➡️ https://t.co/vpW8uOvlTs @TransportForWM #WMGreenRevolution https://t.co/wkNd7uTO7Z	0	1499008233964453894	0.637255
New #Lancet paper on climate change just out. ❗Code red❗ ☀️Negative effects of heat on physical activity safety and duration. But mitigating effects of PA: ➕ mental, physical+climate health benefits from: 🌳urban green space, 🚴‍♀️🚶‍♂️active transport switch. https://t.co/dyKSzbTtXS	0	1498659819691167744	0.738095
CARBON FOOTPRINT CALCULATOR: Discover your climate impact in #Mississauga in 5 minutes! 📱⏱👣 Suggested remedial actions by the City include: "Consider choosing your bike over taking the car." Needed: Safe, connected #cycling network! Then it's Advantage: #bikeMississauga 🚲 https://t.co/DZBVQjq8hK	0	1498647082701410306	0.605263
More than 50,000 Berlin residents have joined the "Berlin Autofrei" initiative, which aims to create a huge restricted traffic area in the center of the German capital, reserved for the transit of pedestrians, bicycles and public transport 🚲 🚊 From @Linkiesta for #Sphera https://t.co/1CotWZAlVr	0	1498628284166414336	0.663636
All 👀 on urban car parks. Amazon already converting one to last-mile cargo bike delivery hub. Lots of opportunity here. 🚲📦 https://t.co/Qkeqn5zSja	0	1498591243118706688	0.621212
#COP26 Healthy Climate Prescription: Active mobility 👣👟🚶👩‍🦯🚲 Healthy urban environment 👀 👂 👃 🫁 🫀 🧠 🦴 🌳🌼🌸🌻🌱☘️ https://t.co/Lg2YzoY4po	2	1498043425727332363	0.630435
How urban design at the street and city levels enables safer cycling 🚲 https://t.co/UzDWQmq993 @BenjWdc @Cycling_Embassy	2	1497985965016555528	0.630435
@RanajitSpeaks @CPKolkata Compact urban development🏙️along strong transit🚇corridors + walking🚶and cycling🚲are key drivers of low carbon growth, environmental performance and accessibility. However, all cars🚗will have to be electric. Battery🔋recycling &amp; energy⚡generation challenges can be solved. https://t.co/0UnnSWJbWz	2	1497876118786953218	0.809091
@saileenas @anand1subhash @wickhambarbara @ArchaeoNomad @lifeindia2016 @GhulamRabbani_ @FirhadHakim @vsengupta @SreyashiDey @AaravSeth_ @AKhatchaturian @paramspeak Compact urban development🏙️along strong transit🚇corridors + walking🚶and cycling🚲are key drivers of low carbon growth, environmental performance and accessibility. However, all cars🚗will have to be electric. Battery🔋recycling &amp; ener…	2	1497459944571879425	0.809091
Great piece by @Griffen8Smith about the future of Missoula’s 🚲🚶🏻‍♀️infrastructure. With big updates coming to the heart of the city &amp; the concurrent rise of e-bikes, the planets are aligned for Missoula to set the US standard for sustainable transportation. https://t.co/eDB1F4iv7C	2	1496123360186707971	0.691489
We need greener transport for healthier cities. As the @UN #SustainableTransport Conference gets underway, see how we help countries and cities reduce air pollution and greenhouse gas emissions by switching to low-carbon transport—from solar-powered electric buses to cycling 🚲☀️ https://t.co/gEaXVegYIa	2	1495718487515439107	0.772727
We need greener transport for healthier cities. As the @UN #SustainableTransport Conference opens today, see how we help countries and cities reduce air pollution and greenhouse gas emissions by switching to low-carbon transport—from solar-powered electric buses to cycling 🚲☀️ https://t.co/yaIT8qBVcG	2	1495696720407277568	0.736364
2/2: How municipal governments can move your city towards net-zero: 🚎 Better transit ⚡️ Electric vehicle incentives 🛣 Minimizing congestion 🌲 Creating parks &amp; planting trees 🚴‍♂️ Bike paths 🏗 Zero-emissions public buildings #polmtl	2	1495379577790730242	0.650943
Leaving the @Europarl_EN after a great hearing for an EU #cycling strategy and commuting home through this. This is why more people need access to better alternatives than the car. And why cities, helped by the EU, need to provide those alternatives. 🚲🚊🚝🚎 https://t.co/MOuNTNTFvt	1	1493992847804010500	0.622449
Milan is racing toward a greener future with a new network of protected cycle lanes throughout the city, reducing traffic congestion and encouraging active travel 🚴 👇 This and more is why it’s on our #CircularCitiesBarometer ♻️ #HolcimxBloomberg #CircularCities #GreenCities https://t.co/012ErnTUnf	1	1493239189525118977	0.688679
@limebike has unveiled an extra £6.3 million for London bike hire infrastructure, taking its investment in capital in 2022 to £26 million. 🚴 How will this help London's transport become more sustainable? 👇 #Transport #EBikes #EScooters #Electric https://t.co/BPtrpdRizW	1	1493234842431107073	0.794118
When a city elects a mayor with vision! ❤️🚲 https://t.co/e7yUw9s1O1	1	1492707298363379716	0.7
Misguided bans or limits on #micromobility lead to increased car use and more traffic congestion in cities 🚲🛴 We need better, safer infra that enables people to choose how they get around, rather than reactive &amp; prescriptive policies that force people into cars for every trip https://t.co/vEmS6gR4m6	1	1492519330210369540	0.729508
🚲 In densely built cities, journeys are shorter &amp; can be done more easily on foot or by bike. 💡Denser housing is also more energy efficient. 👣This is why people living in cities tend to have a lower carbon footprint. https://t.co/M91dsQsLQB	1	1492292119263911946	0.691489
Would you be happy to see more cycle lanes in the city?🚲 https://t.co/phtcgMeESl	1	1492204118580027398	0.7
24% of global greenhouse gas emissions are form transport-related sources. We need sustainable mobility, like walking, cycling, public transport 🚶‍♀️🚴‍♀️🚌 @billiegc from @RMIT_CUR @RMIT shares the secrets of healthy cities, as #climatechange impacts more: https://t.co/cwkOetfWgn https://t.co/28s3VnlCit	1	1491869596885962753	0.648936
On your left! 🚴 The pandemic-driven bike boom has spurred municipal leaders to invest in bike-friendly infrastructure, improving ease of access and safety for the cleanest form of transport. https://t.co/jsZ0ZQQ6eB	0	1491251028129288192	0.695122
Lets make low carbon transport a reality in Limerick! With my @plusCities project we hope to collect data to do just that by pinpointing areas across the city for bikeshare stations. Let’s map the city together ⬇️ 🚲 https://t.co/zC6c7HnYVE	0	1490745899525578752	0.622449
In @nantesfr, PT operator @reseau_tan launches a 🚲&amp;🛴 sharing trial with 20🚲 from @my_ecovelo and 20🛴from @Knot_city. https://t.co/t14LK7nHBL	0	1490672571918036992	0.653846
As cities transform streets to increase walking &amp; cycling space 🚶‍♀️🚲 and reduce car use 🚗 during and after #COVID19, our blog by @WRIBrasil breaks down 3 strategies to ensure such changes last and help shift to a more #resilient, lower carbon future. https://t.co/2ZlJAMnwCg	0	1490519113541718020	0.794118
Better #cycling infrastructure is a winning investment to help economies recover from #COVID19 while tackling #ClimateChange, reducing #AirPollution &amp; protecting human health. Read on. https://t.co/mEgVRUY8aw 🚲 https://t.co/miPXkoVTFD	0	1490514755949264900	0.782051
The journey towards better health can begin with a bike! 🚴 There are many innovative approaches citizens and cities can take for clean, safe, healthy &amp; inclusive mobility and transport, reducing 🚗 dependency and contributing to #betterhealth for all.💚 https://t.co/fCRGSdPJSt	0	1490361419522617355	0.676471
@UNHABITAT @ITDP_HQ @ITDPAfrica @Cycling_Embassy @CriticalMassNbi @SOLUTIONS_EU Cycling has emerged as a #resilient transportation solution. It is a powerful tool to achieve climate-friendly cities &amp; reduce emissions contributing to #ClimateChange. #Cyclingcities brings cities together in designing &amp; implementing measures to make streets friendlier to 🚴‍♂️🚴‍♀️.	0	1490336786761105408	0.688679
🚲 @Renfe is committed to the Train+Bike initiative to improve urban mobility. Find out about all the services for bicycles at stations. ➡️ https://t.co/xIivFycUqJ #EmbracingTheWorld | #WeAreTourism https://t.co/sD3pSBAXig	0	1490174682254831617	0.66129
"Connectivity is key." 🚲🚲🚲 Spurred in part by the pandemic bike boom, US cities like Chicago, NYC &amp; DC are building protected bicycling infrastructure &amp; reallocating street space to connect residents to safe, accessible #mobility. ▶️ https://t.co/MMdAcBEIxE @Jason_Plautz https://t.co/m2rH9dmVRc	0	1489962109635072006	0.794118
Spatial planning is significant. 🚲 In densely built cities, journeys are shorter &amp; can be done more easily on foot or by bike. 💡Denser housing is also more energy efficient. 👣This is why people living in cities tend to have a lower carbon footprint. https://t.co/q1ym972fSu	0	1489661017168793604	0.688679
The journey towards better health can begin with a bike! 🚴 There are many innovative approaches citizens and cities can take for clean, safe, healthy &amp; inclusive mobility and transport, reducing 🚗 dependency and contributing to #betterhealth for all.💚 https://t.co/YRr6MIswGj https://t.co/QaVCNYDVrs	0	1489591745033777156	0.637255
Birmingham announces transport plan to transform 👍🏽 🚘-centric city into super-sized #LTN 👍🏽 Closing roads to thru-🚘 traffic 👍🏽 Introducing fleet of zero-#emission cross-city 🚌🚌 👍🏽 Additional protected 🚲🚲lanes creating a more liveable city 👏🏽👏🏿👏 https://t.co/zfSKzwTln5	0	1489235507787747328	0.613208
As the @nytimes notes, “Urban transportation is central to the effort to slow climate change.” @KCMO is: 🚍 committed to #ZeroFareTransit; 🚌 electrifying @KCMO + @RideKCTransit fleet; 🚃 expanding @kcstreetcar; 🚲 building out our shared streets program. https://t.co/4ZbDY7psZc	0	1488772521331597312	0.628205
🚲 Besides making an affordable transportation option safe, cities that have biking networks see better health outcomes and economic development. Long term, people could become less dependent on cars, reducing pollution and climate change. https://t.co/amVxEuj55G	0	1488579179897626624	0.845455
Four ways I will tackle climate change as Mayor: 🔋 Advance #yeg’s transition to clean energy 🚍 Lower emissions for city-owned vehicles 🏡 Support energy-efficient retrofits 🚲 Embrace low-carbon transportation Read my plan ➡️ https://t.co/RqYc81BKUg #SohiForMayor https://t.co/W35jFT5JkK	0	1488535192897794052	0.726415
This 👇 Cities take up only 4% of the #EU’s land area, but they are home to 75% of EU citizens. Cities consume over 65% of the world’s energy and account for more than 70% of global CO2 emissions. It is in the cities that we need to act, NOW More🚴‍♀️🛴 https://t.co/XjVpWbDlmJ	3	1488149802936328201	0.677778
👉👉Let's dive deeper into the reasons why cities need high quality, segregated cycling lanes to boost road safety and reduce carbon emissions from transport🚴▶️https://t.co/qnLnS19jDc 💬Start the dialogue in your city to push #activemobility forward!🤸 #AfricanMobilityMonth https://t.co/1M9BxxzSpM	2	1594696341858680832	0.640351
"Cargo bikes are the solution to urban transport problems." 🚲 This case study by @ClausKoellinger illustrates the benefits of using #cargobikes, drawing from the results of pioneering projects and well-established services.📦 Via @EltisPortal: https://t.co/POIFZ6ytak https://t.co/1rXuKzzatt	2	1594469536748933121	0.709302
Italy's capital is hosting its first sustainable mobility festival. The reason? 40% of Europe’s #CO2 emissions from road transport come from our cities Investing in clean urban transport will help us fight the climate crisis ➡️https://t.co/I2LWoeCk7g 🚲🚈🚶‍♀️	1	1593646521035071489	0.613208
💵 Here's the cost of doing nothing in Oxford: 💙 Our service helps reduce every one of these costs for our community, it's residents, local businesses and our local economy in Oxford 🚴 That's the power of cargo bikes in cities 💙🚴👍📦🌳 https://t.co/BlbuhQoTrL	1	1593477425794531329	0.704082
#AirPollution is a key risk factor for #CVD💔 Our Policy Brief 'Clean Air, Smart Cities, Healthy Hearts' highlights the need for policies to reduce air pollution, including: 🚲cleaner transport 🏡energy-efficient homes 🏭industry regulation More info: https://t.co/VFmOWqui7z https://t.co/N0SeKT7XTx	1	1593274551722311682	0.642857
something that exists in Europe for many years, many companies that choose this over vans inside the city is not only good for environment but good for businesses, more efficient and much cheaper 🚲 https://t.co/EffxzoNVQq	1	1592834108572721153	0.628205
A zero emissions area (ZEA) is a unique example of a #climate solution that addresses urban congestion and #pollution problems while expanding #mobility. 🚲 🚎 Learn more about ZEAs ⬇️ ⬇️ https://t.co/Xu0NcIN8k6	1	1592437189467836416	0.782051
Cities across the nation will be getting a boost in funding for alternative transportation options. If used correctly, this could put a lot of funding into #bike #infrastructure projects. Read more from @voxdotcom 🚲 https://t.co/Hc6VWVEkKy	1	1592342046647681024	0.608108
Happy #WorldCarFreeDay ! We believe in the power of sport to help make our cities &amp; communities more inclusive, resilient and strong! 🚲 🏃 🚶 ⛸ 🛶	1	1591989735274450944	0.706897
🚌🚆🚶🚴🚇 We’re continuing to invest in public transport and active travel across #Bristol, reducing congestion + pollution as we work towards the underground mass transit system that our city region badly needs 📺 Great for @BBCLondonNews to visit ahead of #WorldCarFreeDay 👇 https://t.co/OYaBv1VUiW	1	1591603006340235264	0.613208
According to research led by @UniofOxford, swapping the car for cycling for just one trip per day can make a significant impact on personal carbon emissions in cities🚲 Doing this regularly could reduce your carbon footprint by half a tonne each year! #WorldCarFreeDay https://t.co/IYlGAFKB8m	1	1591488074370146304	0.736364
According to research led by @UniofOxford, swapping the car for walking or cycling for just one trip per day can make a significant impact on personal carbon emissions in cities🚲 Doing this regularly could reduce your carbon footprint by half a tonne each year! #WorldCarFreeDay https://t.co/bTOSAyl10C	1	1591373091925475328	0.640351
According to research led by @UniofOxford, swapping the car for walking or cycling for just one trip per day can make a significant impact on personal carbon emissions in cities🚲 Doing this regularly could reduce your carbon footprint by half a tonne each year! #WorldCarFreeDay https://t.co/suVASYDMp9	1	1591365658423758849	0.675439
According to research led by @UniofOxford, swapping the car for walking or cycling for just one trip per day can make a significant impact on personal carbon emissions in cities 🚲 Doing this regularly could reduce your carbon footprint by half a tonne each year! #WorldCarFreeDay https://t.co/5iApobSN7W	1	1591340211962642432	0.675439
🚚🚘🚲#CoMSSA signatory, @CityofJoburgZA sharing how it is building a #lowcarbon city by improving air quality, providing adequate transport &amp; mobility options. Find out more about the city's vehicle emissions control strategy &amp; action plan 👇 #AfricaMobilityMonth https://t.co/uQZNaLQydP	1	1591083074229800960	0.676471
10:02 The Train,🚃 The Bus,🚌 The Bicycle. 🚲 Perfect combination for Sustainable Transport. @NMS_Kenya @Ke_NaMATA @KenyaRailways_ This should be the objective for Nairobi City. https://t.co/EzKPShlFFL via @Sir_Labz	1	1590962545762131968	0.642857
The Train,🚃 The Bus,🚌 The Bicycle. 🚲 Perfect combination for Sustainable Transport. @NMS_Kenya @Ke_NaMATA @KenyaRailways_ This should be the objective for Nairobi City. @KURAroads @PSCharlesHinga @Ma3Route @KenyanTraffic https://t.co/VpsNVeA9r9	1	1590961345650110465	0.681818
Private car ownership isn't for cities. The costs are too high (pollution, CO2, noise, collisions) and the gains too low (immobility, stuck in traffic). But no need for futuristic solutions like AVs. The solutions - 🚲🚶‍♀️🚌🚇🚋- are already invented. https://t.co/En3kk9PzDd	2	1487177369492373509	0.663636
Better public transport 🚌 Sidewalks and public transport accessible to everyone 🧑‍🦽 Better cycling and walking infrastructure 🚴‍♀️ Car-free zones 🚗 More green public spaces 🍃 We need #MobilityForAll. #MobilityWeek https://t.co/m1J9eWyhGU	2	1487068081981739022	0.606383
Perfect day 2 support pedestrian Sunday #Europeanmobilityweek &amp; promote transport solutions tht help reduce GHG emissions, cut air pollution &amp; keep env’t clean 🚴🛼🏃‍♀️ As residents of big cities we can all do our part to reduce the effects of climate change &amp; have cleaner air ♻️💚 https://t.co/giALBozGMf	2	1487043641969418241	0.746154
@chriskost @Sir_Labz @KeNHAKenya @UGC_TheChampion @027gps The future of #urban #mobility is in #Active and #green modes of #transport. 🚲 🏃 https://t.co/z051b089eR	2	1486634036550266881	0.785714
@GrumpyYetAmusin "Traffic will increase until such point that the alternative transport options become more attractive than driving" New roads are an incredibly temporary solution due to induced demand. Trains 🚆 trolleys 🚎 buses 🚌 and bikes 🚲 when supported, make cities livable	2	1486456653574721540	0.627273
s your city made for walking? The Active Mobilty App (IMA) developed by the #IKI supported project '’Mitigation actions in the transport sector in #CostaRica' is a web-based tool to assess walking, cycling and public space conditions 🚲🦽🛴👩‍🦯🚶 ➡ https://t.co/PwxUY9nBtp https://t.co/XVRCCnWTd7	2	1486070368267821066	0.663636
🚲⚡️Electric bikes, 🛴 scooters and shared motorbikes 🛵 have changed the #UrbanMobility 🏙️ However, in order to reduce the #environmental 🌱 impact of 🚘 #cars, cities need to connect #micromobility with public #Transportation 🚌🚉 ➡️ https://t.co/ZHwJIRFYvg Via: @IntelTransport https://t.co/lKpyO2fT1m	2	1486019944756219904	0.722222
To ensure #HealthyAirHealthyPlanet we need to address waste We need everyone on board,from cities to individuals Here are few steps you can take to ensure and to #BeatAirPollution ✅Walk🚶‍♀️ ✅Take public transport 🚃 ✅Cycle 🚲 #sustainability #sdgs #greencitizens #WasteManagement https://t.co/EfGgfNH43t	2	1485617953219518467	0.7
Our urban spaces can be made climate resilient &amp; more liveable for citizens through: 🚗 Less cars - reduced emissions/congestion &amp; better air quality 🚶🏾 🚲 Better walking &amp; cycling facilities 🌳 More trees to absorb CO2, provide shading &amp; manage rain water 🤸 More seating &amp; play https://t.co/8iZthtwVrG	2	1484854761904082947	0.789855
Cities change, whether you notice or not. Why not make them change for the better? Healthy and happy urban life need not be an oxymoron. 🚴🚴🚴🚴🚴 https://t.co/FUftlzeVLd	1	1483724871976820737	0.854839
Cities across the country are rolling out #CleanAirZones to improve air quality #CleanAirZones are areas of cities that charge the most polluting vehicles to enter This also promotes a shift to cleaner vehicles, public transport, walking &amp; cycling 🚴🚶‍♀️🚌 2/ https://t.co/z12yJ0z6gx	1	1483467371847114754	0.715686
We need greener transport for healthier cities. This #WorldCleanAirDay, see how we work with countries and cities to reduce air pollution and greenhouse gas emissions by switching to low-carbon transport—from solar-powered electric buses to cycling ☀️🚲 https://t.co/Jz0aO9A0o0	1	1481209288483876868	0.872549
Paris’ 🇫🇷 extraordinary plan to become greener 💚 More🌳 🌳 🌳 Fewer 🚗 🚚 🚙 More 🚴 lanes https://t.co/3qR5lXBRLy #Sustainability #ClimateAction #Paris #Innovation #cycling https://t.co/RAIxZ1T3gc	1	1481189965690245121	0.681818
Do you want more investment in affordable public transport and safe cycle lanes? 🚴 Should we restrict car use in cities and reduce speed limits? 🚗 Build your own strategy to reach the UK's climate goals by choosing your preferred solutions 👇 https://t.co/nWkUX2bX7F https://t.co/A0uJ8p1PYb	1	1481113990910865415	0.613208
We need greener transport for healthier cities. Ahead of #WorldCleanAirDay, see how work with countries and cities to reduce air pollution and greenhouse gas emissions by switching to low-carbon transport—from solar-powered electric buses to cycling 🚲☀️ https://t.co/kagUqpJ6mN	1	1480612297034944512	0.794118
Electric vehicles use the same amount of car-centric infrastructure as before and do nothing to address the decades of poor urban design/wasted space. Would be nice to see less cars, more public transit, better urban design and more green space. 🌳🚶🚲🚎🚆	1	1480562466883002371	0.772727
🏡 High-density housing near transit 🌿 Improved public spaces 🚲 Safer streets for 🚶‍♀️ + 🚴🏿 🌎 Decrease in greenhouse gas emissions TOD is part of Thrive, our sustainability action plan, &amp; was made possible with support from @bloombergdotorg American Cities Climate Challenge.	0	1479599239948914694	0.640351
Today the City adopted transit-oriented development updates to Indy Rezone! For Indianapolis neighborhoods, this means: 🏡 High-density housing near transit 🌿 Improved public spaces 🚲 Safer streets for walking and biking 🌎 Decrease in greenhouse gas emissions https://t.co/tuD1IsN9Gd	0	1479152940153774082	0.618644
The Budget process provides opportunities for you to understand City spending and costs to fund important services like 🚌🚗Transit 🚲Road infrastructure 🚒Emergency services ❄️Snow clearing 📖⚽Community services 3/4	0	1478723715835826178	0.794118
Active transport 🚴‍♂️🚶directly benefits our environment, our cities and our own health. But it must be safe! Eastern Africa needs an infrasturcture for a healthy future! 🙏 @GCHAlliance @WHOKenya @DrMariaNeira @healthycities @melvine_anyango @PHOsKenya @kenya_climate https://t.co/AaMiCDtNcZ	0	1478399352506826753	0.608108
Glasgow showing the way: investing in the public realm to boost health, wellbeing &amp; business. 🌳 🚶‍♀️ 🚲 Possible in Edinburgh too with good quality, accessible designs. https://t.co/zs4dgFPa2j	0	1477945957161472000	0.716216
[WE LOVE] With the pandemic, we all used, more than usual #delivery services. Well, we are happy to learn that cargo #bikes are obviously green but also faster and more effective than vans for urban delivery ! 🚲🌱 @Treehugger #cargobikes #EarthDayCanada https://t.co/tZVGSnaHE5	3	1476727325710594061	0.677778
In case you missed it: Brighton &amp; Hove’s hugely successful @BTNBikeShare scheme is adding a new vehicle to its fleet this week. A fully electric redistribution vehicle will replace a van to move BikeShare bikes around the city. 🚲🚲🚲🚲🚲 Read more 👉 https://t.co/7ZvKBPjNwZ https://t.co/G5c1rRzQCx	2	1475948626119647234	0.613208
U can take ur #bicycle w/ u on each #bus in #Copenhagen, w/ a suplmnt low-cost ticket, like in #city's metro for yrs Along w/ ample 🚲parking at stations =#MultiModal trips / citizens. @ArvindKejriwal @Saurabh_MLAgk @raghav_chadha @PreetiSMenon @MamataOfficial @mkstalin @rwac48 https://t.co/5ejysFyXrK	2	1473929990244814848	0.628205
Excellent initiative in #Kigali, a trailblazing UrbanShift city! Car-free zones reduce #heat and #pollution🌴, encourage physical activity🚲and lend cohesiveness to urban neighborhoods🏘️ https://t.co/YltjBX40Kw	2	1473038514249949189	0.646341
This is why we #RideGreen More and more, cities are recognizing the real shift away from cars and are embracing new micromobility options to help get people around their communities in greener, more convenient ways. 🛴🚲🛵💚 📹 https://t.co/D4pF0uVo9r https://t.co/kHhc2cCipo	2	1473001067759685636	0.622449
Breathing Cities What we can do to make them healthier, clean 🧼 &amp; Green ??? 1. Make Walking, cycling 🚴‍♀️ &amp; public transport the main form of urban transport. 2. Make public transport cleaner , more affordable, more accessible &amp; more connected. 3. Red…https://t.co/aUP9NuYSZb	1	1472597689091215360	0.801887
#Watford deserves better transport. Today's strategy sets out ideas to tackle; 🌳 - Sustainable transport for a greener town and healthier, cleaner, air 🚦- Less congestion, better public transport and cargo transit 🚴‍♀️- Better infrastructure for active travel https://t.co/s4edKbRhlg	1	1472269629041090560	0.754237
📣 Sustainable #cities action plan: 1️⃣ Invest in #PublicTransit 🚌 2️⃣ Permanently expand walking &amp; #cycling facilities 🚴 &amp; integrate micromobility 🛴 3️⃣ Accelerate #EV adoption 🔋 4️⃣ Shift people &amp; goods to rail 🚆 5️⃣ Fund R&amp;D in clean fuel &amp; tech 📈 https://t.co/xCjLo0Zvn3	1	1471744991093563395	0.729508
“A new study has found that in urban areas, e-cargo bicycles make deliveries 60% faster than delivery vans” Who’s going to adopt en mass first and benefit from the efficiency gains and cost savings @USPS @UPS @FedEx @DHLUS @amazon? 🚲📦💨 https://t.co/W733ByfTHD @ElectrekCo	1	1471089841995669515	0.819149
What if you could convert time spent #cycling into points you can spend in shops? 🚲 Just one #space enabled idea to get people moving, reduce air pollution &amp; improve quality of life for people living in cities. Check out #SpaceTech for cycling... ▶️https://t.co/bnSCWbCPwx https://t.co/vUuYceHHn2	1	1470705907571036161	0.618644
With the private investment of $1M attracted and these impressive #achievement from the pilot testing in #Ecopark: 🚲 5,115 kg of CO2 saving 👨‍👩‍👧‍👦 4,792 users 👉🏻 81,990 kilometers of 26,217 trips Should #Green #E-transportation #Initiative be expanded to other cities in #Vietnam? https://t.co/k6G0L15SFW	1	1470094237421166593	0.710526
Another exciting development in our plan to build a network of Urban National Parks! Urban greenspace protects vital biodiversity, keep our communities happy and healthy, and helps us fight climate change 🚴🌳🐦 https://t.co/rTfw7jWVQb	1	1469351859978711050	0.663265
We need greener transport for healthier, more #sustainable cities 🏙️ See how @UNDP and @theGEF work with cities around the world to promote low-carbon transport — from solar-powered electric buses to cycling ☀️🚲 https://t.co/nMLXbEAl7k	1	1469230757084291078	0.743902
City streets are changing for the better ✔️ A new study finds e-cargo bikes can improve last-mile delivery as they are both 60% faster and 90% cleaner than vans, according to @guardian Visit @CycleLogistics to learn more about cargo bikes 🚲 https://t.co/qo3lWcEs7q	0	1468531197630365699	0.633333
Biden announces 50% of new vehicles in the US to be electric by #2030. Hope this will be accompanied by non motorized solutions that improve public #transport and make cities greener, more #walkable, and #cycle friendly 🙏🏾🚗🚲🏍🛴🚎 #climateaction #2030Agenda https://t.co/gpu8ewFL5I	0	1468219356488388613	0.622449
New report by @_wearepossible finds that electric cargo bikes deliver 60% faster than vans in city centres &amp; cut carbon emissions by 90% compared with diesel vans📦🚴‍♀️ E-cargo bikes can also help reduce congestion &amp; improve air quality https://t.co/rN0NiKo8l8	0	1468159693436694531	0.772727
Urban #cycling! 🚲 Cargo bikes deliver faster and cleaner! Less pollution, less noise. More efficiency, more sense! ✔️ 🔎 https://t.co/Ja2cOvZxS6 | @guardian https://t.co/y8674x0dn9	0	1467879068423102472	0.742424
@TheRealHebikage Thank you for helping build a future for urban transportation that is shared, affordable and carbon-free! 💚⚡️🛴🛵🚲	0	1467713595739832321	0.630435
We want to improve movement infrastructure, to create a low-traffic city centre and people-first environment. 🚶‍♂️🚴‍♀️ #wakefield #wakefieldmasterplan #wakefieldcitycentre https://t.co/xGe80inv9k	0	1466508733031219200	0.706897
GRMA for #CriticalMassdublin #CriticalMassDUB #strandroad @ibikedublin Active travel + accommodating and promoting safe cycling makes climate sense, health sense, livable city sense. We will get there but we need all the support we can get! 🙂🚲 https://t.co/4MQDUl3l4N	0	1466090772814520322	0.704082
Mobility. Funded by local foundations and the private companies, this system has been created with no city tax dollars. 🚴🚌 https://t.co/bHuWpFSdOg https://t.co/in5cs34ZWW	0	1466045331611787266	0.759259
Cities that prioritize #cycling see huge benefits, from faster commutes to improved air quality &amp; health. 🚲 The #GrowCycling toolkit helps cities identify barriers to cycling, and provides tailored action plans to grow and improve cycling. Check it out: https://t.co/BNXvZNm2hw	3	1465696829723480079	0.686441
It went a bit under the radar, but... San Juan 🇵🇷 is the first Caribbean city with a fleet of connected, electric, on_demand vehicles, in this case e-scooters, *that I know of*, operating for at least 12 months. One step closer to becoming a Caribbean Smart City. 🏙️⚡️🛴🚲🚶‍♀️🚶👨‍🦽🚍 https://t.co/hqC8SGiY0M	3	1465663765660241933	0.627273
Cleaner air, less carbon impacts! Reducing car use is win win win! We live in a city with lots of public transport options. Active travel is green and makes us fitter, healthier once we have a network in place more can make the choice to 🚲🚲🚲🚲. Cycle to cut carbon! https://t.co/e3Zc6E0fWq	2	1464197117115875359	0.715385
In #RiodeJaneiro, Brazil, the city is expanding their #cycling infrastructure to better connect the network to existing public transit. A great example of integrated #micromobility 🚲 1YEAR of #CyclingCities25 - Nov 9! Learn more and sign the pledge 👉 https://t.co/79n8jFRoVG https://t.co/s1ylCPvD1F	2	1464195241423081474	0.704082
"60% of urban trips across the globe are shorter than 3mi, with more than half currently by motorized vehicle. Walking and cycling could replace a significant portion of these short trips. E-bikes further extend this potential." @EuCyclistsFed 🚲 https://t.co/5LJHn2aZ4r https://t.co/K50n8rUllA	2	1463662983129833475	0.677778
🇳🇱 cities changed from 🚙 dominated to 🚲 friendly from the 1980s onwards. It’s possible to transform to a more carbon neutral, healthier, economical transport infrastructure especially if 🚲 connect to 🚊and other nodes. @WeAreHub @copenhenken @LeVelo_Victoria @BicycleMayorTO https://t.co/PGE8bAqHv0	2	1463485324592623636	0.695122
🚴 Fewer private vehicles, less pollution and less noise. More active mobility, public transport and pleasant, green spaces. In short, more life and more health – this is the essence of the cities for people that we so want to create. Mar Santamaria 🖇️ https://t.co/NWOJjMxPXT https://t.co/haevqQO5id	2	1463190724254572552	0.726415
📑 Check out our new report on #walking &amp; #cycling 🚶‍♀️🚲 Increasing active mobility in cities is a quick, affordable &amp; reliable way to cut transport #emissions, car congestion &amp; make streets safer for everyone #MakeWayForWalkingAndCycling Read more 👉https://t.co/UmsUq8MQfV https://t.co/2JfBLpTfeL	2	1463123613486354442	0.726415
Every child and adult should own a bicycle 🚲 and ride it regularly. Cities need to provide safe,protected bike 🚴 lanes and trails. #bicycle #Children #ClimateAction #cycling #environment #exercise #healthy #mobility #ebikes #fossilfuelsfree https://t.co/CUsMgABkZP	2	1463085231695544321	0.663636
🚲 Electric bike-sharing schemes are becoming hugely popular in many cities and regions of the UK - but a new initiative is out to showcase that they could have an even more significant impact on smaller rural communities. https://t.co/qrVWLfUdVi #electricbikes #communities	2	1463007207931322373	0.766667
Cities in LMICs are fundamentally #walking cities but lack the infrastructure and funding to make it safe and comfortable. Investing in walking and #cycling infrastructure is key to making these cities greener, more resilient and more equitable. 🚴‍♀️🚶‍♂️ @PATHwalkcycle @cadriazola https://t.co/5d85y85sB2	2	1462815385019846658	0.691489
Cycling being the mode of transport with the lowest carbon emission after walking, cities and countries should invest and prioritize on creating more cycle friendly infrastructures 🚴‍♀️🚶🚶‍♀️ #cycling #walking #bikeinfrastructures https://t.co/5hSofggTWb	2	1462763113669869572	0.841463
Speak up for #bicycles in your community. Every city needs safe, protected bike 🚴 lanes and trails. #bicycle #ClimateCrisis #ebikes #mobility #healthylifestyle #exercise #healthy #CleanAir #cycling https://t.co/FfIuDCFItr	2	1462714362595098628	0.633333
Are you in a hurry to bring 🚴‍♀️sustainable mobility solutions to your city? How can you speed up the green transition? Read the conclusions of the @FastTrackMobi Capacity Building Week that just wrapped up in @comunebologna 👇@annalisaboni2 https://t.co/FafnaJBsdo	2	1462699075279667201	0.628205
Research shows that Low Traffic Neighbourhoods make streets safer. Imagine the city we could have if we prioritised🚶‍♀️🧑‍🤝‍🧑👪🚴‍♀️ over 🚙🚗🚛🚚 on every London street... https://t.co/xufvc24IEe	1	1460788764834422785	0.621212
Do you want more investment in affordable public transport and safe cycle lanes? 🚴 Should we restrict car use in cities and reduce speed limits? 🚗 Build your own strategy to reach the UK's climate goals by choosing your preferred solutions 👇 https://t.co/nWkUX2bX7F https://t.co/S9ZU49hIG3	1	1460637260282761218	0.764151
#Cycling in our cities provides safe, efficient, low carbon and affordable #mobility for all 🚴 A @WMGBusiness project helped @PashleyCycles secure a 5-year contract to supply the next generation of London Cycle Hire #bicycles. 👉 https://t.co/ZQt6JBMdMm #BuildBackBetter https://t.co/GwT3TvG6aq	1	1460589080379629571	0.663265
Electric Bikes! Good for cities, good for health, tons of fun! 💚 🚲 ⚡️ https://t.co/fsGuLqXf63	1	1458728836867268608	0.690476
Sustainability is at the heart of what we stand for here at Breeze. By using our app you can help: 🚦 Reduce congestion in the city ☁️ Improve air quality in the area 👣 Reduce carbon emissions 🚲 Inspire others to choose healthier lifestyle choices https://t.co/TKzCzyDkvx https://t.co/UMmda5a7ja	1	1458322551327895554	0.744898
🚴🚴‍♂️🚴‍♀️Transport modes have different impacts on the environment, climate, public health and our societies, and therefore @Greens_CoR promote public transport, walking and cycling in cities. 👉Read more about our recent activities on urban mobility here: https://t.co/s7WYNqBoOW https://t.co/OLMi3UpYjd	0	1458205096714678273	0.722222
Encourage economic activity downtown and promote healthy lifestyle choices 🙂🚲	0	1458036961101365249	0.690476
🚴‍In Bogotá, women account for only 24% of the trips made each day by bicycle. The city aims to achieve gender parity by 2039. Find out how transport policies encourage women to cycle, improving their health and economic opportunities.@BogotaInter_nal🎥https://t.co/0sBP3O9PW5	0	1457686427219775494	0.650943
We welcome the reference to sustainable mobility in the 2022 Commission report on Montenegro 🇲🇪 A shift to green transport modes is necessary in order to reduce transport emissions and reliance on fossil fuels. Our cities need more🚶🚴 🚌 in order to be smart and sustainable. https://t.co/nUxbuwzMsJ	0	1457683171764424706	0.675439
Sales of #ebikes 🚲 have gone up 3x since the start of the pandemic and while still niche, have the opportunity to change urban #mobility - from #accessibility to #sustainability. Read more from the @NYTimes: https://t.co/X2pbsov2rV	0	1457528935281922050	0.66129
The way we travel around our cities is changing. Yesterday I submitted changes to a @Europarl_EN report on urban mobility saying that we need 🚦safer speed limits 🚐more public transport 👩‍🦯pedestrian improvements 🌳more green space 🚴segregated cycle lanes https://t.co/4lIpJxHUIu https://t.co/a67RXzzxYa	0	1457331617819766788	0.675439
How can we green transport in our cities 🚲? Get better connections between cities and rural areas🚆? And transport infrastructure accessible to all 🚌🚏? Join us now for a dialogue with #EUClimatePact ambassadors on sustainable mobility ⬇️ #EUGreenDeal https://t.co/Yls5WwmJTc	0	1457262912230203402	0.734043
🚴‍♂️🏩New Briefing: “Healthy, fossil fuel free cities must be designed to be energy efficient, and to find new ways of living, travelling, and working which allow for healthier lifestyles and safer urban spaces.” #Health #EnergyTransition https://t.co/GokSS3yPRA https://t.co/VELzqm5hyU	0	1457066143483637767	0.726415
Zero-emission areas are critical to achieving a #sustainable urban future where everyone has access to safe streets, clean air &amp; reliable transportation 🚍🚴‍♂️#UrbanOctober Creating a #ZEA in Los Angeles by 2030 would be one step closer to #SDG11👇👇 https://t.co/bqd4D92uH2	0	1456820059792310276	0.613208
🚲 New Urban Mobility Framework 🚲 This opinion is written in the context of decarbonising the EU transport system in order to meet the climate goal of reducing emissions by at least 55% by 2030. The rapporteur promotes benefits of walking and cycling in urban spaces.	0	1456613089747644423	0.754237
Buzzing about the launch of our newest program to improve bike infrastructure @GlobalStreets @BloombergDotOrg #BICI 👉10 global cities 🌎 🌍 🌏 👉Up to $1million grants 💰 👉Global network 🌟👩‍💼👨‍💼🧑‍💼 👉Better bike networks 🚲 🚲 🚲 Check it out! https://t.co/HJaVZ27YEL https://t.co/Un90dqUxOl	0	1456524063862624257	0.646341
New grant offers 10 cities up to $1M each to create safe cycling systems with design and public engagement support from world experts🤩👍🚲 @BloombergDotOrg @GlobalStreets https://t.co/kh7OeexitB #BICIcities #CityLab2022 #bicycle #safety #sustainable #cities #transportation	0	1456343077933785093	0.648936
There is no better #SUV Smart Urban Vehicle than #Bikes #EBikes and #Cargobikes 👍🚲💚🌍 Replacing cars in cities is best on two not 4Wheels even if they are electric! https://t.co/q7C5abrp6b	0	1456310530566676480	0.782051
Increasing biking in cities: 🚲Reduces emissions and congestion 🚲Improves public health 🚲Provides social benefits The Bloomberg Initiative for Cycling Infrastructure will help cities around the world implement bike-friendly street designs. Learn more: https://t.co/0uRhOKWPaL https://t.co/RGan2sv6er	0	1456293261685846021	0.640351
🚌Our City Is Changing🌆 🚦The ongoing MacCurtain Street Public Transport Improvement Scheme will support economic activity and enhance access to our city through improved options for walking, cycling &amp; public transport 🚴‍♀️🚌 👩‍💻For current works: https://t.co/RDPYNv70hE https://t.co/5Ji4UTfhwH	0	1455965763177754637	0.640351
Great piece: "People who choose sustainable and active ways of moving around the city are not the problem; they are the solution." Less people in cars = less traffic and a safer, more livable city for all 🚲 #BikeTO #WalkTO https://t.co/BnNWnM7Yhu	0	1455868309237284869	0.622449
Reallocating road space to be main driver for transforming transport sector rather than congestion charges — Minister More bus lanes and segregated bike lanes on the way around the City we hope 🚍🚲 #travel #galwaycity #publictransport #climateaction https://t.co/IYclwqhU87	0	1455572397990481920	0.640351
San Marcos residents: the City has begun studying an Active Transportation Plan, to seek input on pedestrian, bicycle, safety, and accessible options for traversing our city, as well as programs and policies for implementation. Visit https://t.co/dS4wUkL4Td to find out more! 🚴‍♂️🚶‍♂️	0	1455559047193800708	0.764151
For the climate 🌍 and the rising cost of living 💷 it’s time for a big shift in how we all travel. So today we’re announcing a £17.7m investment to help people do this #LambethBigShift 🚲👟🛴 https://t.co/Oka0EN06Hv https://t.co/ta1RuBvKUZ	0	1455451695912079361	0.662162
more training 🤝 more accessibility! Monitoring data📊 helps organisations like TfL secure funding &amp; make better decisions about future #cycling investments🚲 This boost will help increase #accessibility of cycling for all ages &amp; abilities in the city 👨‍👩‍👧‍👦 https://t.co/XN0JZ27GUK	3	1454516202169044992	0.710526
Cycling for future - future of our cities - future of healthy human life - future of sustainable development - future of healthy environment 🌍. Let's Cycle 🚴‍♂️ https://t.co/CRGRSGI4Uh	2	1454010647306514432	0.716216
@LyndonBracewe11 @robjc @myworcester Here’s hoping for a more positive and collaborative approach from local leaders with @activetraveleng focusing on leadership being a cornerstone of active travel funding, and active travel being an essential option for urban travel. 🙂👍🏼❤️🚲	2	1453877223383961604	0.709302
READ: Detroit — aka the Motor City — is betting on bikes to prioritize people-first, safe + active mobility. How? ⚡🚲 An #e-bike leasing pilot program 🚴🏿‍♀️🎉A community-based Bike Challenge 🤝Local/regional partnerships built on trust ▶️ https://t.co/WmRYOfjlAB https://t.co/b7hE92Y3KG	2	1453738972534870018	0.7
@jonathanhigman @NHSSomerset @MendipHCM @FromeMedPractic @SomersetCouncil @sparksomerset @SomersetFT @YeovilHospital @HWatchSomerset We are passionate about partnership working to create climate-health wins. And our distinctive partnership of @edventurefrome @FromeMedPractic and @FromeCouncil working with and through our town communities makes healthier changes possible. 💚🌱🌍🚲🥗💡🍃🧩♻️	2	1453648853626990594	0.716216
@Kathy_Edm @AshleyASalvador 1 of the people who spoke to the cmtte was @H_Y_L. She referenced research re: 62+ cities that showed if we strategically invest, create a bike network that is connected across the city &amp; within local areas, &amp; build it fast, it's actually cheaper &amp; more people change behaviour 🚲	2	1453377207750045704	0.726415
Delighted to attend the launch of the new Active Travel Centre at the NW Transport Hub. The hub will have an important role in driving the switch to active travel here in the city and promoting the benefits of more sustainable and environmentally friendly forms of transport🚲 https://t.co/A9eP2EtkdB	2	1453345308977553409	0.7
How is #ClimateChange affecting health &amp; what can we do about it? Join us online to explore: 🌡️ Health impacts 🌱 Adaptation, agriculture &amp; #FoodSystems 🚴 Health benefits of #ClimateAction 🏙️ Youth perspectives on healthy sustainable cities https://t.co/u7h9UHWO9f #COP27 https://t.co/qhAGvXRLOK	2	1453300665816653835	0.606383
To reduce GHG #emissions and air pollution, while increasing livability, European cities look to restrict car entry — while encouraging active #mobility, such as walking,🚶biking 🚴‍♀️and mass transit 🚆🚌 use. More: https://t.co/7MurgFRh2f @YahooNews #loweremissions	2	1452927557712728067	0.622449
Goal: @LACity to increase walking, biking, public transit trips to 50% by 2035! #SharedMobility supports the city's climate &amp; equity goals 🚲 🌳 H/t @melnut @LADOTofficial https://t.co/RJsH5ztn3m	2	1451956839864700929	0.621212
Incredible results from the @TfL Cycleway trial in Chiswick: 🚲 Cycling increased by 72% 🚲 Air quality improved 🚲 Collisions were reduced Helping more Londoners cycle is key to a greener, safer and fairer future for our city. 🌳	2	1451088058833674245	0.734043
#EUSpace for #EUGreenDeal Cities play key roles in the shift to a green, sustainable future ✔️Urban mobility🚲 ✔️Land use🌾 ✔️Developing &amp; preserving green spaces🌳 ✔️Nature-based solutions🐦 are examples of the applications of the EU Space Programme 🇪🇺🛰️(#EGNSS &amp; #Copernicus) https://t.co/xxDQVQwz4H	2	1451055374040137734	0.663636
Because in dense urban environments, journeys tend to be shorter, so they can more easily be walked or cycled 🚲 Public transport is more sustainable too – this helps explain why London’s transport ridership is so high &amp; transport emissions per capita are relatively low.	2	1450773049888944129	0.640351
"The study found the benefits of walking &amp; cycling, especially the positive health effects &amp; reduction in carbon emissions from having fewer cars on the road, outweighed the costs of building better facilities &amp; educational campaigns by ten to one." 🚲 https://t.co/YlW1yrg8aj	1	1450440862568259591	0.764151
#DYK that replacing just ONE car trip per day with a bike trip reduces your carbon emissions from transportation by 67%? Help contribute to a greener DC by pledging to bike more and you could win a new city bike! 🚲🚲 #bikeDC #BikeMonth https://t.co/KHvg3ZnmHW https://t.co/s8Q5Xaol14	1	1450363534999687170	0.7
After the successful launch in March, the Car Free Megacities website is live with a new #CarFreeMegacities data dashboard comparing car-free living, air quality, green space and so much more in London, Paris and New York. 🚲🌳🚎 Check it out: https://t.co/vsybvmweLy https://t.co/7Gmzavh13Z	1	1450116713777975300	0.663636
How cities are working to increase safety and access to cycling. 🚴 #cycling #biking #bike #bikelane #infrastructure https://t.co/A5khDLX8Y4	1	1448748078966640644	0.706897
We are committed to improve and expanding our town's #cycle infrastructure and #walkways. Providing a #safe alternative to driving. This will both reduce our carbon footprint and lower traffic on our roads.🚴🚶 If you agree with us #VoteLibDem on Thursday! 🟧🗳️ #Swindon #LE2021 https://t.co/xLxWt9sw78	1	1448369589650399238	0.715686
@LisaStokes66 We are serious about active transportation. It isn’t just lip service. We want to build a City for People. @RoweSantos @chrisjamesdrew @kemosite 👍🚴	1	1590932337172381699	0.717391
@jidesanwoolu With the aid of a bicycle, community health workers could deliver fast and efficient health care services to more people within their locality, especially in rural &amp; semi-urban areas. Something that your excellency mau consider to drive his vision. 🚴👷	1	1590663220934893572	0.613208
This new folding E-Bike from @Gocycle part of a fast growing trend in urban mobility solutions. 👍👏🚲 https://t.co/sdU0hA6Xww	1	1590615808363069440	0.611111
The world’s cities 🏙occupy just 3% of the Earth’s land, but account for 60-80% of its energy consumption and 75% of carbon emissions 💨. Commuting sustainably can make a difference to your city’s air quality 🚲 https://t.co/YWsPz02kJR	0	1589918346257915904	0.633333
The world’s cities 🏙occupy just 3% of the Earth’s land, but account for 60-80% of its energy consumption and 75% of carbon emissions 💨. Commuting sustainably can make a difference to your city’s air quality 🚲 https://t.co/mGav3noTqt	0	1589754073976573953	0.677778
An age-old solution to our congestion &amp; pollution problem! Running on human #power, #bikes 🚴 can be a great #urban #mobility solution for cities, not only to reduce #emissions, but for fitness, too. 🥗 https://t.co/NoN9O8x9hP	0	1589620319173505024	0.628205
The world’s cities 🏙occupy just 3% of the Earth’s land, but account for 60-80% of its energy consumption and 75% of carbon emissions 💨. Commuting sustainably can make a difference to your city’s air quality 🚲 #energy #sustainability #environment #carbo…https://t.co/NyIx2wCpdZ	0	1589596624812388352	0.650943
A quick, low-cost, and creative solution to a problem over a century in the making. We think it’s high time we started planning cities for people, not cars. 🚲 https://t.co/svs2K3doTs	0	1588449762616942593	0.7
🚗🌬Tackling #airpollution is becoming essential if we are to protect the wellbeing for people across cities. 🚌🚲💚Here are some transport solutions that can clean up the air that we breathe: https://t.co/gPdGAkE5KD #onehome https://t.co/xy4STTYF9Q	0	1588098178745868291	0.7
Great graphic! RT @tuminitiative: a look at the Short History of Traffic Engineering To achieve a #liveable city &amp; environment we need to prioritise #sustainable modes of #transport in planning, budgeting &amp; policies! 🚶🏿‍♀️🚶🏾‍♂️🚲🚌🚈 #SDG11 https://t.co/4CUyoQaQ71	0	1587927534972588032	0.633333
Excellent evidence from EU https://t.co/PEFIHMHRCB as to the effect of a 1/3rd reduction from 44% to 30% in a city from 🚙to 🚲. Reductions in noise, pollution. COx,CH,NOx. Similar to the work from ESCC for Eastbourne except 70% of trips in cars !! https://t.co/bfYz2alfzL https://t.co/yfbDCyrtZl	0	1587919638473871360	0.646341
💬 “extensive investment in public transport is a key means to achieve energy efficiency, and this has been realised in Oulu” - Kyösti Oikarinen, Chairman of the Oulu City board 🚎🚲🚆🇫🇮 #elighthouse #elighthouseOulu #energyefficiency	0	1587792362889248768	0.633333
[#SmartCities] New report states people, not #technology, must be the focus of smart city planning https://t.co/e8AAUsJPfj via @IntelTransport #transport #SmartCity #London 🚎🛴🚈🚲🚕🛵 @PwC_UK @ltmuseum https://t.co/yStINrR7d3	1	1448033560695238659	0.854839
Why is cycling good for our cities? ⛽ Pollution &amp; emission FREE transport 🚴 ‍Reduces congestion 🚗 Reduces the need for cars 💪 Keeps people healthy ‍💼 Bike commuters are more productive 💰 Saves a city money 🛍️ Increase retail stores' sales AND MORE! https://t.co/AHLl1ZhBZP	1	1447813776397459459	0.674603
🚗 🚕🚙 Drive the shift. 🚲🚲🚲 In Europe as across the world, transport systems are changing with huge implications for our daily lives and urban spaces. While new technologies help drive this… https://t.co/MFgVNKXiFD	1	1447644273403318272	0.646341
"Walking, cycling and active travel must remain the best options for short urban journeys". Key principle in @transportgovuk Future of Mobility: Urban Strategy published today. 🚶‍♂️🏃‍♀️🚴‍♂️ Addressing social benefits &amp; risks #healthyplanning #PHEHealthyPlaces https://t.co/14Lx9lONM9	0	1446876476436004867	0.688679
@peterwalker99 Great article.... we should be continuing to encourage cycling , walking and non motorised transport in inner cities. Better for body, mind, soul and the environment... 🚲 🏃‍♂️ @RichmondCycling @theJeremyVine @Chris_Boardman	0	1446594316227514376	0.608108
Introducing Electric Bike (E-Bike) to Africa using innovative modern technology (solar powered smart lock system, electric assist mode, pure electric mode) to help reduce carbon foot prints from pollution, ease traffic congestion, and fun way to move around the city. ⚡️🚲⚡️🛴 https://t.co/fnPKuW1NB8	0	1446589455129845763	0.711268
Hmm, a city subsidizing popular new urban mobility solution... If cities want to reduce traffic though, they should subsidize much cheaper, emissions free, healthier scooter and bike sharing, not cars 🛴🚲🛵💵 @wmata @metrolosangeles @sfmta_muni https://t.co/2hWWmywKfQ	0	1446524728697569282	0.648936
Less driving and more walking/public transport means healthier cities and healthier people.🏙️🚶‍♀️🚶‍♂️🚴‍♂️🚉🚌🚋👍 https://t.co/LrK0DrE5wY	0	1446514977645289483	0.74
If you own a business, care about economic development, want to increase local vitality, and/or want to increase city coffers, you support increased cycling infrastructure and decreased car use. 🚲👍🏼 🚘🚫 https://t.co/S9zITi7BK2	0	1446494906084696109	0.679487
'Why are bicycles essential for liveable and sustainable cities?' - Great article from @EuCyclistsFed on why bicycles are an essential aspect of sustainable cities 🚲 https://t.co/aBZznp4pSc #Cycling #Sustainability #GoGreen https://t.co/wCmkkhqYjc	0	1446476714733879298	0.628205
"Gender sensitive intra-fiscal space is possible in infrastructure if countries lower investments in highways &amp; increase it in walking &amp; 🚲 lanes. Suppress carbon based fuel subsidies &amp; invest in public transportation. Limit fiscal credit for big capital energy projects" #CSW63	0	1446271990386540547	0.738095
What it means in highly air polluted cities? Let’s help health policy makers in implementing evidence-based solutions. Safe 🚴‍♂️ is a solution and good for beating #NCDs. @WHOEMRO @WHO @UHC2030 @DrMariaNeira @DrAxelrod_WHO @ArashRashidian @cahamelmann https://t.co/Kf2D6gqekM	0	1445995324288417794	0.662791
Did you know, a high level shift towards cycling could: - Save society US$24 trillion up to 2050 💰 - Cut CO2 emissions from urban passenger transport by nearly 11% in 2050🌱 Read more of the @ITDP_HQ study 👇🚲 https://t.co/ixXeXke2Yx	0	1445597524748734472	0.755814
Fantastic news for residents of @RedbridgeLive as @SadiqKhan announces £3m to transform access to Ilford town centre and tackle air pollution! The A406 junction will become a green gateway into Ilford that promotes cycling and public transport! 🚴‍♀️🌳🚌🚄👩‍👩‍👧‍👦 https://t.co/Grf3ObSn7i	0	1445403412284256260	0.613208
https://t.co/hd5jyDkMA1 Check out this @SWjournal article about #mobility hubs in the Twin Cities. As we hopefully make big investments this session towards a robust public transit system, our climate crisis requires creative solutions now to get people out of their cars 🛴🚈🚲🚶🏾‍♂️	0	1444968610858930179	0.637255
A few days ago, @MaximeLeblanc35 presented our projet and underlined the strong need for #cities to become #active-friendly to fight against #inactivity in #Europe ! 👊🇪🇺🏙️🚴‍♂️ #ActiveCities https://t.co/OcRpfUymSk	0	1444678686049980421	0.679487
Cars are cholesterol to a city’s transit arteries. 🚌 🚲 🚑 NYC needs physically separate bus lanes, or entirely car free avenues where buses and emergency vehicles can run without car congestion. https://t.co/ukymtqcpii	0	1444420208349827075	0.606383
2. Focus on moving #people, not #cars -- Shared Mobility Principles for Livable Cities https://t.co/D80K3UoaP2 #LivableCities @rmchase 🚗➡🚲&amp;🚶‍♂️ https://t.co/ZwBz7R7IJF	0	1443962911328636935	0.66
promoting walking 🚶🏻‍♀️🚶🏻‍♂️cycling 🚴🏻‍♀️🚴‍♂️ and urban green space 🌳🌴 to reduce air pollution #hepa https://t.co/bCj8N47EDu	2	1443238800013017090	0.82
@LucButtons @simoncoveney @RichardbrutonTD @IrishTimes @Cyclistie @CorkCyclingCrew Indeed! Add in reduced congestion, best value for € of any Transport spend + improved health outcome to emissions reduction &amp; for short urban journeys 🚉 🚍 🚲🚶beats e 🚙 hands down @MaynoothCycling #allocate4cycling #freethefoothpaths @Shane_RossTD @kv_ofarrell @SligoCycling	2	1443161814028664835	0.691489
Today the #GreaterManchester Clean Air Plan was launched to reduce air pollution across the city region Choosing to walk or cycle will both reduce pollution and your exposure to it as well as helping you be more active! #ActiveTravel #CleanAirGM 🚲🚶‍♂️ https://t.co/PlajWU16op	2	1442526110244347911	0.622449
“Cycling is good for reducing congestion, it’s good for air quality in cities, and it’s good for the health of people themselves,” @SvVeldhoven told HuffPost. “And it can save money — you can save hundreds of euros a year.” 🚲🌱https://t.co/xJ23QBBkQU https://t.co/2ROp8hbOGf	2	1442310490332418055	0.776596
So, like, should we keep sinking $$ into traffic jams that pollute our cities or invest in efficient transportation systems that actually work? #GreenNewDeal can spark 🚆🚲🚶🏻‍♂️transportation investments that create healthy communities and get us moving https://t.co/zgIinK3F69	2	1442063269708062720	0.622449
What's the number of children who attend schools in PoS @MoEduTT ? Make the city car free, give them cleaner air to breathe, and safer streets for them to walk (and later bike with proper infrastructure), for a happier and healthier future! @MOH_TT @POS_Corp #TryNewThings 🚲🚸👨‍👩‍👧‍👦	2	1441724068865232896	0.627273
£ for public transport improvement, as free PT if it is poor quality (eg not frequent, not convenient, not on time due to congestion, etc) won't be attractive. Also need to support &amp; prioritise 🚶🚲 which in most cities are best option for most local journeys https://t.co/LIQNekAYnx	2	1441675086369599496	0.744898
@OSulliverse @helociraptor ...also, I live in a big city with a pretty good public transportation system, and I can ride my bike to work.🚲	2	1441418253709025281	0.611111
🚴‍♂️🚴‍♀️Promoting cycling is an excellent way to reduce GHG #emissions in urban areas. But how can #cycling become an element of urban #ClimateMitigation policy? #EUKI project presents approaches in 🇭🇷🇵🇱🇬🇷🇪🇪🇱🇻🇸🇰 ➡️ https://t.co/fwIK7xqvBY #climate #Klima #UrbanCycling #Radfahren https://t.co/JPpZrdGVNq	2	1441289590778712067	0.688679
German Federal Environmental Agency: "in an urban setting, regular bikes are faster than cars for trips up to five kilometers. With pedelecs, this radius is increased to ten kilometers, with a marginal difference for distances up to twenty kilometers."🚲⚡ https://t.co/bLoF7nLJd5	2	1440711203257417738	0.613208
New @OECD study finds that policies aiming to reduce car use also have positive effect on the uptake of green mobility options like #bikesharing. 🚴‍♀️ Read the findings from the case of #Milan 👉 https://t.co/eiT5yAGlfO https://t.co/zpnOzNX265	2	1440305359067836420	0.755814
Two cities have increased their populations while reducing the number of driving trips. Walkability, 🚲 infrastructure &amp; public transport have helped, but read how they have done it... https://t.co/xasksv5HRK	2	1440200094746177544	0.681818
Weight efficiency: The amount of capacity vs vehicle weight. 🚲⚡️📦 These cargo e-bikes carry more than 2x their weight (2.0). Compare that to the average 4000lb car carrying a 175lb human and a sack of groceries (0.05). https://t.co/3kYfz7UYGa	2	1440040469375815680	0.676471
New @BromptonBicycle arrived today 🚲🚲🚲 #practicewhatyoupreach #smart #sustainable #mobility #urban #cycling #transport https://t.co/oL44efB8Kp	2	1439725995511197699	0.66
@wardFORbikes @TO_Cycling @TO_WinterOps #WCC 2018 ❄️🚲 Anne Berner, Finland’s Minister of Transport and Communications outlined the three reasons for improving sustainable urban transportation: 1/ Increase function of entire transit system 2/ Air quality enrichment &amp; positive effect on health 3/ Climate mitigation https://t.co/AV3Kt45Ktg	1	1439213882657185797	0.663934
•Val: Als ciclistes urbans com ens veuen... •Eng: To urban cyclists as they see us... 🚴‍♀️🚴‍♂️🚲 #ciclismo #ciclisme #cycling #bici #bike #bicicleta #bicycle #urban #funny #divertido #divertit #gracioso #gracios #metroymedio #follow #elmonapedals https://t.co/jV92jLHZRT	1	1439117331595243521	0.650943
•Eng: Let's see if thieves can... Challenge 1 ➡️ Challenge 2. 🚴‍♀️🚴‍♂️🚲🧐🤪 #ciclismo #ciclisme #cycling #bici #bike #bicicleta #bicycle #urban #funny #divertido #divertit #gracioso #gracios #metroymedio #follow #elmonapedals https://t.co/QmcAEaSexC	1	1438817728526118913	0.606383
•Eng: The bike has been eating by the tree... 🚴‍♀️🚴‍♂️🚲🌳 #ciclismo #ciclisme #cycling #bici #bike #bicicleta #bicycle #urban #funny #divertido #divertit #gracioso #gracios #metroymedio #follow #elmonapedals https://t.co/EG69fsrRgu	1	1438525614626123777	0.606383
@janengoiri, @ntvkenya. I don't think banning of vehicles from city center is a solution, the government should come up with Subway Metro trains &amp; Public sharing bicycle like those used in Europe &amp; China.🚲🚝.	1	1438516825591980035	0.679487
Excellent! All cities should start thinking about subsidizing micromobility 🛴🚲 for: - Traffic reduction - Increasing transit ridership - Decreasing pollution - Healthier communities and citizens - #ClimateAction - #VisionZero Via @sacbee_news https://t.co/fIKSALDaej	1	1438449466525294601	0.766667
Streets across Scotland have dangerously high levels of air pollution 🚙💨😷 Our cities need ambitious, effective Low Emission Zones that keep out the dirtiest vehicles. Councils must support measures to boost walking, cycling and public transport 🚶‍♀️🚴‍♂️🚍 https://t.co/nZdrVN1HYP https://t.co/nHPj832sKU	1	1438444049195802625	0.745614
🚗🌬Tackling #airpollution is becoming essential if we are to protect the well-being for people across cities. 🚌🚲💚Here are some transport solutions that can clean up the air that we breathe: https://t.co/gPdGAkE5KD #onehome	1	1438217292698066944	0.642857
Traffic in the city is building up due to logistics. We believe 🚴‍♀️ are a cleaner, and more efficient way of getting all deliveries from A to B. Interested in the future of (bicycle) logistics? Join us on 31/1, 20:00 at @De_Zwijger | Free ➤ https://t.co/RwqE5VWU2y (In Dutch)	1	1438052999503486978	0.633333
What @GretaThunberg said. Where is the action? 🧐 #MicroMobility is offering a real chance to get people out of cars and reclaim our streets. Cities committed to #ClimateActionNow must do all they can to support ridership 🛴🚲 🚍 @BirdRide https://t.co/E4kR6e1K7O	1	1437870990034407430	0.628205
The future of 🌁🌃🏙️🌆🌇urban mobility 🚗🛵🚲🛴🚐 the year 2030, smart &amp; cool EASY Wayyy #EASYFOLLOWAYYY #offlinewayyy https://t.co/w0c0RfTGEO	1	1437710671202947074	0.637931
@GangiFromProp Basic public policy/ planning questions: * 1.6 million people live in Manhattan. * How many parking spaces do they need to accommodate them? * Where do you locate these parking spaces? * Is this a better use of city policy ($$$) than spending on 🚲🚶‍♂️🚌🚇?	1	1437180764165189633	0.650943
7 key factors for successful #transit oriented development (#tod) 💙public #transport at heart of development 🏢high density housing 🚲encourage active #travel 🚗discourage car use/ownership 🛒incl shops 🏚️brownfield development 🏦public sector lead/vision https://t.co/lOVnzyxCYB https://t.co/92DICX7Iwe	0	1435983941572435972	0.631148
Switching to low-carbon energy sources will improve #airquality &amp; provide opportunities for #health benefits. For ex, introducing active #transport options such as 🚴‍♀️ will help increase physical activity that can help prevent diseases #CMCCForesight https://t.co/vBAeNzteVt https://t.co/AcVYLdbbc8	0	1435966589761843203	0.637255
Recent new @NICEcomms guidelines state that roads should prioritise walking, cycling and public transport. Connecting Leeds already is investing £500m to: 🚲 🚶 Make the city accessible for all 🚌 Help making buses easier, quicker and reliable https://t.co/nPRSOWd3RP	0	1435965340505231360	0.613208
Proposal for new #Copenhagen suburban industrial area will increase the need for transport dramatically as it follows a functionalist zoning model. A strong plan for investment in🚶‍♀️🚲🚊🚇infrastructure is key, otherwise it'll just become an "american" appendix to the city🚗🚗🚚🚛 https://t.co/RAnQKAKl2b	0	1435929702812823561	0.663636
2019 Resolution: be less antagonist against cars and be more proactive in smart safe urban design for all road users! 🚴🚆🚙🚠 - reading @JeffSpeckAICP https://t.co/0Kn1l1Rhoe	0	1435902831165313027	0.621212
Would cutting speed limits in urban areas encourage you to be more active? 🏃🚴‍♀️ https://t.co/tKlQu5S05I	0	1435686947012419591	0.690476
How are cities like San Francisco working to achieve ambitious climate action plans? By supporting and encouraging biking as a form of low-carbon transport, especially among women and people of color 🚴‍♀️https://t.co/oEkJcj1IPh #Women4Climate @SFEnvironment https://t.co/74Z8U6Je90	0	1435648625191886848	0.754902
Without a doubt, the biggest impact to my life was work moving downtown. Quality of life was improved ten-fold. 🚲	0	1435161007907905536	0.775862
Switching to low-carbon energy sources will improve #airquality and provide opportunities for health benefits. For ex, introducing active transport options such as 🚴‍♀️ will help increase physical activity that can help prevent diseases #CMCCForesight https://t.co/vBAeNzteVt https://t.co/Db0mWmuul7	0	1435064515373240334	0.754902
🚗🌬Tackling #airpollution is becoming essential if we are to protect the wellbeing for people across cities. 🚌🚲💚Here are some transport solutions that can clean up the air that we breathe: https://t.co/gPdGAkmuT5 #onehome	0	1434897409956589573	0.642857
@elonmusk Here’s another alternative that you should be recommending for those journeys of less than 3 miles, that make up the majority of city trips. 🚲🚲	0	1434818835069251589	0.611111
@AndrewHunniford Although I live 20 mins west of #LdnOnt w/ an embarrassment of multiple 🚲 , e-bikes &amp; 🛴 , am mindful of city approaches to active transportation..I trust that Mayor Holder and council are stepping up people powered access &amp; transport	0	1434142703327928326	0.622449
Where is your mind? Mine is absolutely on cycling, how we can encourage more people to commute by bicycle for liveable cities. 🚲🏡🚲🌎 #liveablecities #livablecities #city #sehir #urban #ulasim #transportation #mobility #commuting #whereismymind https://t.co/t1VzNWpatK	0	1433142403217694721	0.606383
“Smaller e-vehicles offer an answer to both the need for rapid transition from fossil fuel vehicles and the demand for more spatially efficient city movement systems.” 🚲⚡️🛴 https://t.co/2Qauy4iReg	0	1433073539582681092	0.608108
Transport emissions contribute to a third of all of Sunderland’s carbon emissions. 🚗 By making the small change of swapping your car for walking, cycling or public transport you can support Sunderland in its aim to become a carbon neutral city by 2040. 🚲 🚶🏼‍♀️ 🚌 #Do1Thing https://t.co/Q4H5PKb2r1	0	1432991136751263749	0.7
We need greener transport for healthier, more sustainable cities. With support from @theGEF, we help countries around the world to put in place low-carbon transport—from solar-powered buses to cycling 🚲 #ClimateAction #ForPeopleForPlanet https://t.co/si9zOQDNwa	0	1432841863380168706	0.819149
Transforming urban mobility can transform our lives.🚲🚇 @EITUrbanMob published the Strategic Agenda for 2021 - 2027 with 3⃣ priorities:⁣ ⁣🏤 Improved quality of life in cities⁣ 🌞 Mitigation of climate change⁣ 📊 Job creation in the sector⁣ ⁣ 👀👉 https://t.co/RuSaKV6e0A https://t.co/n7RVmrPnE4	3	1432343065776242703	0.606383
Life Saving Kindness in city intersection design. @Mayor_Bowman 🚗🛵🚲 https://t.co/SXNJ40Mg84	2	1431559639624212484	0.617647
Transit integration, bikes and scooters let people choose the mode that's best for them, and more importantly, what's best for the city as a whole 🚲🛵🚈🛴😍https://t.co/Elsa0AdTLC	2	1430955841604050949	0.621212
When local governments don't want to or can't act, international support is crucial. So happy to see @c40cities CFF stepping up to support 9 cities, including four (Bogotá, Bucaramanga, Cali, Montería) in COL to help create Public Bikeshare Systems! 🚲 https://t.co/uymoCUwF1H	2	1430521191534514186	0.613208
Making #walking🚶🏽‍♀️ and #cycling 🚲 more safe and even enjoyable in our cities brings many benefits! Better health and wellbeing for citizens, good for economy and environment! Check out our iNUA Papers: 🚶🏿‍♂️🚶🏽‍♀️https://t.co/NkJ5CQ3QWu 🚲https://t.co/wd0aDWYspD https://t.co/XapnudqPFb	2	1430516771476459524	0.677778
Buildings, infrastructure, energy, transport, mobility... The technology making our cities smarter!! 🚲🌳🚲🌳 #SmartCities #DigitalTransformation #SDGs @SDG2030 https://t.co/iZxVImLjlE	2	1430206940827750402	0.725806
Smart city Smart cycle 🚲😊	2	1429342139419435010	0.653846
This (🚲) is the way we tackle congestion, clean up our air and create a healthier city. Well done @pedalmeapp for having the inspiration (and courage) to make this possible. 👇👇👇 https://t.co/i8XwaOr4yF	2	1429182104567386114	0.621212
RT UNDPClimate "RT UNEnvironment: Rapid growth of cities 🏙 can lead to increased pressure on the environment. How can we address this? Green 🌱 buildings Cleaner transport 🚲 Living with the 🌍🌏🌎 in mind https://t.co/cFvPidOY4E"	2	1429111203683573763	0.782051
Improvements in #low-carbon mobility solutions for urban public transport and infrastructure account for $1 trillion of climate investment opportunity to 2030. See which cities are paving the way in IFC’s newest report 🚃🚈 🚲 https://t.co/FHLYoFzLI2 #IFCclimate #Invest4Tomorrow https://t.co/zJAhpj2R6e	2	1429109244570210306	0.650943
Improvements in #lowcarbon mobility solutions for urban public transport and infrastructure account for $1 trillion of climate investment opportunity to 2030. See which cities are paving the way in IFC’s newest report 🚃🚈 🚲 https://t.co/PiUXQIck69 #IFCclimate #Invest4Tomorrow https://t.co/3qBOw2QBRp	2	1429104786499121153	0.637255
Improvements in #lowcarbon mobility solutions for urban public transport and infrastructure account for $1 trillion of climate investment opportunity to 2030. See which cities are paving the way in IFC’s newest report 🚃🚈 🚲 https://t.co/fIPnKIDssU #IFCclimate #Invest4Tomorrow https://t.co/N1tiNyUrX7	2	1429065016683208705	0.637255
Rapid growth of cities 🏙 can lead to increased pressure on the environment. How can we address this? Green 🌱 buildings Cleaner transport 🚲 Living with the 🌍🌏🌎 in mind https://t.co/uwZ3SscbUz	2	1429057586687524867	0.757143
We want to reduce pollution from transport – keeping us healthy &amp; happy through improved air quality &amp; reducing our contribution to climate change. 🚌🚴‍♀️🚶 Find out about our transport &amp; investment plans for the borough &amp; help shape them at 👉 https://t.co/fERqirzCYf https://t.co/vNeFTDXdnc	2	1429022487241764864	0.811111
CRAZY THEORY: People who aren’t wildly supportive of bikes, protected bike lanes, e-bikes, e-scooters &amp; electrified high capacity transit, DEFINITELY aren’t serious about climate change &amp; don’t understand how to build a safer city. 🚲🛴🚎 Discuss... #VisionZero #ClimateChange https://t.co/N0fIoI3g39	2	1428787741446258689	0.605263
⚡️#Energy management of public buildings 🚲How to promote active #mobility in cities 🚙Mobility as a #service in small and medium cities These are the first three #topics, participants are already working on them. #ItsSIMPLA #energyefficiency #H2020 @EU_H2020 @H2020EE @EU_EASME https://t.co/IUN2MTT0jq	2	1428600696354574338	0.688679
Portland is creating new bus, streetcar, and bike lanes, all while maintaining the current amount of space for car traffic. 🚲🚎How? 1,000 fewer parking spaces. https://t.co/u8VL7XgUcM	1	1427975603857338374	0.792683
Downtown Businesses - want to increase sales? if you aren't lobbying your city for sustainable, integrated urban transport planning and a reduction in single-occupancy vehicle traffic, you're not paying attention 🚲🚶 #cyclistsspendmore #curbappeal https://t.co/CUQ0srg8q1	1	1427583448835895297	0.709302
“Bicycle delivery can be one part of evolving into a cleaner city with fewer greenhouse gases.” - How deliveries by #bicycle can help provide a clean solution to the growing trend in delivery services 🚲 https://t.co/2jcKlqUywm #Cycling #Sustainability https://t.co/00YolFNUVs	1	1427353012968820739	0.826531
City council approved a one year pilot program for electric bikes 🏍 , regular bikes 🚲 , and electric scooters 🛴 yesterday. This is good for our environment, our health, and provides alternative options to our residents. @josephgeha16 @mercnews https://t.co/MeicVlsmUE	1	1426214975710842891	0.648936
#Gamificación Nos gusta gecon_es Our follower city #Castellón's vision for 2050 is to have #green corridors that will connect the different parts of the city, which will provide shaded places for the citizens to walk and cycle 🌳🚲 Learn more about the #city here ➡️ …	1	1426163864194932736	0.637255
Hi! Please help our urban planners in France, we have serious issues with bike infrastructures... 🚲🤔 @BicycleDutch @copenhagenize https://t.co/e0nWNn92mp	1	1426095852993515522	0.630435
Would you like to take back your space in the city from traffic? We are in Poble Nou in Barcelona where the #superBlock pilot is implementing a model that brings neighborhood spaces back to people by managing #urbanMobility / what about your neighborhood? 🚲🛴🚶🏽‍♀️🚶🏾‍♂️ https://t.co/l704yiQozE	1	1426002983385501702	0.622449
Data from millions of @Deliveroo smartphones show 🚲= fastest solution for #urban logistics https://t.co/TAKgfjjkPf via @Forbes	1	1425426853074976771	0.785714
Ambassadors meeting w/ Lord Mayor of #Copenhagen @FrankJensenKBH. #Copenhagen is very ambitious to become first carbon neutral city in the world by 2025. Also will be the host of C40 Mayors Summit 2019/climate change a/ sustainable dev. 50% of Copenhagenets 🚲 every day to work https://t.co/xtf3UCwz53	1	1425167644693520390	0.663934
A5: Cities must invest in complete streets that promote all types of active transportation! 🚴‍♀️🚴‍♂️🚴‍♀️🚴‍♂️ #10MinuteWalk #WalkItOut @americawalks https://t.co/9SExxVWZFk	1	1425079492788240390	0.66
“A majority of #bikeshare users report that they feel healthier, and a similar number also report feeling happier.” A good #bike 🚲 share system significantly improves the sense of well-being and productivity of a city's inhabitants https://t.co/VFhHeFFO9O https://t.co/CSdeu9OPqO	1	1424991205662801920	0.704082
How are cities like San Francisco working to achieve our ambitious climate action plans? By supporting and encouraging biking as a form of low-carbon transport, especially among women and people of color. 🚴‍♀️ https://t.co/sCa4hGJHRe #Women4Climate https://t.co/IDH3tnMxG3	0	1423638991853678603	0.715686
How are cities like San Francisco working to achieve our ambitious climate action plans? By supporting and encouraging biking as a form of low-carbon transport, especially among women and people of color. 🚴‍♀️ https://t.co/TpvC4AnSbq #Women4Climate https://t.co/wH2o0A8cm4	0	1423409511382097921	0.676471
.@IFC_org is helping cities like @gcba 🇦🇷, @Bogota 🇨🇴 and #Tegucigalpa 🇭🇳 to develop key urban #infrastructure projects 🚃🚲🏗, while addressing challenges posed by #climatechange: https://t.co/mrAH5FO7Pn #Urban20 #IFCcities https://t.co/Q8PxM67eWs	0	1422837457620504577	0.642857
“Now walking and biking are not only included in all the city’s transportation and neighborhood planning, they’re prioritized.” https://t.co/v8vVmA6gG5 Why electric cars won’t save the climate and why it matters now. #Micromobility 🚲🚶🏼‍♀️ https://t.co/R11jM6D8Xb	0	1422758053661847557	0.890244
Goes to show how important it is to make sustainable lifestyle choices a priority in city planning. 🚴‍♀️🚴‍♂️🚴‍♂️ #FabCity @fabcityglobal https://t.co/02QjcJvAsi	0	1421923762711244805	0.66
"I am a candidate in this municipal election. I support investment in cycling infrastructure. The benefits are vast, from a personal and municipal level, such as health, environmental and financial. Smart cities invest in bicycle planning." 🚲❤️ @kcmay17! https://t.co/p2sEzJZFaA	3	1421208390240329731	0.648936
Access to new data from shared mobility services (🛴🚲🚗) can help accelerate progress towards improving the efficiency of our streets and the overall sustainability of transportation in cities. via @Forbes @ReginaClewlow https://t.co/ZMCOoyWUY1	3	1421115961655152643	0.608108
2ºC is why #WeCantWait for: 🚍 Dedicated bus lanes 🚲 #BasicBikeNetwork 🚶🏾‍♂️ Walk Zones in urban villages 🌳 Car free downtown 🏨 Dense housing It is time to think WAY beyond EV charging stations @MayorJenny https://t.co/wgqVZrgT0y	3	1587114064936898561	0.663265
@seventiesbird @AyoCaesar Yeah although removing urban vehicles except for those that really need them (fire service, ambulance, disabled, giraffe transport etc) could lead to improved access for those drivers. Plus fewer cars on the road will make cycling/walking more inclusive 🚲	3	1587072109330808833	0.618644
So yeah, when you can't afford or are not allowed to drive cars, &amp; public transport isn't the best, a 🚲 is a lifeline. And, if we're serious about #ClimateChange, liveable cities, reducing traffic &amp; improve health we must invest in better public transport &amp; #Allocate4Cycling	3	1586712883664420865	0.754902
Urban #transport must become low #carbon, easily #accessible and integrated if Australia is to prepare its #cities for a cleaner, equitable future. 🚉🚋🚲🚉🚋🚲🚉🚋🚲 Findings from a new report from @FDI_org https://t.co/z6FFsthFn8	2	1585546499999547396	0.730769
Tips to reduce our carbon footprint: 1. Save electricity 💡 2. Reduce car use🚗, instead walk 🚶 bike 🚲 or use public transportation 🚌 3. Buy recycled content items ♻ Via @KVUE https://t.co/tFJQ5UZd3i	2	1585302557701787650	0.628205
RT UNGeneva: Building happy and healthy cities to live in is a 🗝 part of the #GlobalGoals! ThomasFriends can show 👦👧 the importance of sustainable transportation 🚲 .#AllAboardForGlobalGoals https://t.co/txoNu39BLJ https://t.co/uvguZ7408h	2	1585132820376481792	0.681818
@nitzien @nmenezesET They should be discussing life without cars and with bicycles and integrated multi mode public transport like every other city on the planet 🌍 🚲 🚶‍♀️ 🚂 🚊	2	1419687042972327937	0.681818
🚲 "Research is showing that urban trees provide many benefits, from absorbing air pollutants to cooling neighborhoods" https://t.co/g1f4J9s94f (@FastCompany)	1	1417111821056684039	0.637931
TWITTERSPHERE: Cycling in cities is bad for your health. 🚴‍♀️😷 SCIENCE: Actually, even in 99% of polluted cities, cycling is a net health benefit, better for you than driving, AND boosts local economies. #ClearingTheAir https://t.co/yVauXQbyqV https://t.co/symmiu03gN	1	1416452650212679683	0.691489
A successful city is one which provides for the basic needs of all its citizens. How do we tackle #inclusion and provide #access for a myriad of differing abilities and needs?Do we engage, plan and design for inclusive communities? Teach us at #VC19!👉https://t.co/mNzCXsG6LW 🚲 https://t.co/ZJs2Wbdfsr	2	1584221102682693638	0.704082
With all of these new modes changing the way we move (🛴🚲🛵🚴🏾‍♀️🏍🚎🚶🏿‍♀️🚶🏽‍♂️), it requires cities to understand how they will use limited space on streets to demonstrate their values. Here’s why: https://t.co/V2w0uXatFW	2	1583780859739770880	0.878378
E-cargo bikes are a great option for reducing congestion and emissions for urban last mile deliveries ⚡🚲 https://t.co/DPqHo8IuD7	2	1583078411891011584	0.685185
🚲 Several cities are tempted by the #hydrogen bicycle. This two-wheeled vehicle offers better battery life with a quick charge. On the other hand, it costs even more to buy than a conventional electric assisted bicycle (EVA)... https://t.co/vWgAhlgUuk https://t.co/vWgAhlgUuk	1	1582754165180497920	0.637255
We all deserve a clean and healthy city to live in, and as your Mayor I will: 🌳 Protect and enhance the Green Belt 🔌 Introduce a London-wide electric car scheme 🚍 Clean Up London’s Busses 🚲 Protect cyclists Let’s get to work👇 https://t.co/Kxg68pUw13 #BackBailey https://t.co/XEckdNwGzc	1	1582286615455870976	0.613208
Trine Bunton @ramboll “How to increase the use of bicycles 🚲 in a mid-size city, case #herning. Step 1. Understand that mobility is about people and there needs to be a right solution for different trips and needs.” #VäylätJaLiikenne2018 #SmartMobility @ramboll_fi https://t.co/NrEOLV7vcG	1	1581917940508606464	0.691489
ebikermag: RT @Kaplan258: The future is here. Los Angeles must create citywide multimodal infrastructure to reduce traffic, link people to public transit, &amp; reduce green house gas emissions. #escooters 🛴 #ebikes 🚲 https://t.co/SovCCyICiy	1	1581712031668764673	0.622449
The future is here. Los Angeles must create citywide multimodal infrastructure to reduce traffic, link people to public transit, &amp; reduce green house gas emissions. #escooters 🛴 #ebikes 🚲 https://t.co/FvvrWCNSOz	1	1581710596252131328	0.606383
ebikermag: RT @JoeBuscaino: The future is here. Los Angeles must create citywide multimodal infrastructure to reduce traffic, link people to public transit, &amp; reduce green house gas emissions. #escooters 🛴 #ebikes 🚲 https://t.co/IfJSH4BOOA	1	1581703152222408706	0.663265
The future is here. Los Angeles must create citywide multimodal infrastructure to reduce traffic, link people to public transit, &amp; reduce green house gas emissions. #escooters 🛴 #ebikes 🚲 https://t.co/C0Y6EFOYGT	1	1581684835277766657	0.648936
Tracking transport information to take action on climate change can also help decrease #GHG emissions and increase #social #inclusion🚶🚲🛴 https://t.co/oVMoYSIOHt https://t.co/NWfqYOXsXi	1	1581647374933368832	0.681818
We would add an important piece of scooter and other lightweight electric vehicle adoption is the elimination of today's mobility trade-offs: Faster/easier than🚶‍♀️ Greener/cheaper/healthier than 🚗 Without the sweating or panting of 🚲 https://t.co/2uQQ4xhJjv https://t.co/XEsqWMrQq3	1	1579839818984718336	0.677778
Safe active transport🚴‍♀️🏃‍♀️ Reduced CO2 emissions🚗 Cleaner air💙 Increased liveability 🌳👯‍♂️ Paris, Melbourne, Milan &amp; many more are working on the 15 Minute City, would be great to see Irish cities taking action like this which would benefit population health &amp; the environment! https://t.co/OP3T7nVIxE	1	1579607783141359616	0.652542
In 2015, ITDP did a study with @ucdavis analyzing the carbon impact of a Global High Shift Cycling Scenario. 🚲 They estimated this shift could save society $24 trillion and reduce emissions from the urban transport sector by 11% by 2050. Read more: https://t.co/Ucmb2ZRBjp https://t.co/61pPxWzmRA	0	1578823159716855810	0.688679
MOBILITY 🚘🚆🚲 Consumers are locked into a system that depends on #FossilFuels. Convenient charging of electric cars, better cross-border rail connections, more space for cycling &amp; walking in our cities can change this dynamic. ➡️ https://t.co/Sm7eAVhg7K #EarthDay2021 https://t.co/Vf7GfY1LXc	0	1578563128031313920	0.606383
🚥 Reduce traffic congestion 👩‍⚕️ Improve public health 🌎 Reduce CO2 emissions 🚴 Promote physical activity and cycling 🌇 Enhance the livability of the cities These are some reasons to choose biking over driving throughout the year. Celebrate #EarthDay by taking a spin! https://t.co/PG5PHHxcWL	0	1578512981486620672	0.720339
Active travel has so many benefits for our health, our environment &amp; our communities. @theSNP we will 👇 🚴 Ensure 10% of the transport capital budget is spent on active travel. 🚴Provide free bikes for all children of school age who cannot afford one.1/2 https://t.co/TzWBiZiaW2	0	1578510163824193537	0.704082
Funding supports projects that convert built environments into green spaces. Urban Greening Grant Program funded by Cap-&amp;-Trade revenue. 🚲🌳🏃🏽‍♂️ | https://t.co/5WKAfFhvRS • #WascoFirst #RuralCommunities #CentralValley • @rudysalasjr @Senator_Hurtado @CAgovernor https://t.co/WpCSmg3i7F	0	1578381912669708291	0.616279
From Autobahn Land to Fahrrad Land? German government approved a long term strategy to boost biking as a mean of transport. Networks of bike lanes in cities, cycling highways (of course), bike&amp;ride 🚲🚆🚲, #cargobikes in city logistics &amp; more. €1,46 billion until 2023 ready. 🧵 https://t.co/IX2saDnfwQ	0	1578380024947900416	0.634328
Key things that IDE's submission will focus on are decarbonising health-care, increased urban greenery, expansion of active transport networks &amp; green public transport 🏥🚴‍♂️🌳 Happily, many of the solutions to climate change actually make life better, not worse (if we act.. 2/4	0	1578362536982085634	0.611111
£1 Billion In Additional Bicycle Sales Generated In U.K. During Pandemic Bike Boom, Reveals Report - so lets keep our #SpacesforPeople, build an inclusive 🚲 network across the city and ensure that everyone who wants to cycle can. #cycleeconomy https://t.co/Jy9XeIli04	0	1578309354176004098	0.637255
Reducing road space for 🚗 in denser areas while improving areas for 🚶‍♀️, 🚲 and 🚎 clearly does not produce the chaos many believe it will. It is actually a more sustainable and equitable way of improving mobility in dense and fast-growing cities. https://t.co/m9SBXRmoCv	0	1578263861597130752	0.734043
@CityPtbo Bikes can drive #ClimateAction &amp; help build back better: 🚲 Reduce congestion 🚲 Build a vibrant downtown 🚲 Promote active living 🚲 Attract tourists 🚲 Make life more affordable and equitable 🚲 Improve road safety 🚲 Reduce greenhouse gas emissions #BikesCanDoThat 2/2	0	1578207347075387392	0.653846
Nature in cities also makes their inhabitants healthier and happier. Cities are our sustainable future 🌳🌲🍎🌽🚲🚋🏙 https://t.co/y5XISN0ZxZ	0	1577765877478526978	0.630435
MaaS is: “Urban transport solutions that are integrated into a single platform by which users can determine the best route and price across several end-to-end travel services and modes, according to real-time data such as traffic conditions, time of day and demand.” 🛴🚲🚗🚌🚄	0	1577542402130296833	0.7
🚴‍♀️🚴‍♂️ #Cycling is the best form of transport across a #city for both physical and mental health https://t.co/bMnWM34nKc via @cyclist cc @EUPASTA @ioneavpa	0	1576988213608161280	0.785714
🚴‍♀️🚴‍♂️ #Cycling is the mode of transport associated with the greatest health benefits ➡ These are the 7 ways that #bicycles can make #cities healthier https://t.co/AiNqci1wJC	3	1575907195753226240	0.725806
This new study found that cycling has the more health benefits than any other method of urban transport! 🚲🚲🚲 https://t.co/9yrSzAGMZ8 #Cities4Climate	3	1575657506961256448	0.611111
“Cities that prioritize bikes over cars effectively reduce carbon emissions, and support public health both by creating clearer air for people to breathe and more opportunities for safe, active transportation.”🚲 https://t.co/cMZBbVkMcP #climateaction	3	1575621669468651521	0.776596
More people walking, cycling and using public transport literally saves lives as it reduces congestion, improves air quality and increases the amount of exercise that people take: https://t.co/TecIKj8SR8 🚴‍♂️🚴‍♀️ #CycleToWorkDay https://t.co/6ITKP6xs9E	2	1575494887826673665	0.766667
On your bike! 🚲 Cycling has been found to bring both the best physical and mental health benefits in a study carried out in seven European cities. https://t.co/zQVyiuZwqb	2	1575122483061133312	0.621212
Sustainable cities are already taking #ClimateAction, from expanding bike lanes to investing in green buildings and sustainable transportation. 🚲☼ We have the solutions to win the race against climate change! https://t.co/Zok1ItdMuA https://t.co/P5Ftsren8h	2	1575034346595307520	0.802326
Every city and town on the planet requires a bicycle strategy, whereby all residents have a fair, affordable, safe and attractive way to access all opportunities, including education, employment and social connectivity. ‘Bicycle Cities’ can assist this strategy. Let’s discuss 🚴	2	1574868292908490759	0.720339
Why more urban #cycling saves everyone money🚴💲 Cties are literally wasting public money by not investing in #smart #bike infrastructure #SmartCities #urbanplanning #eMobility #sustainability #Traffic https://t.co/IwPBOWvuAk	1	1415370911285268480	0.722222
06:15 🚶 🏃 🚴 🚴 are environmentally responsible modes of transport with health benefits and zero emissions. Cities must prioritise these modes over motorised transport. https://t.co/bZDmfeCHE8 via @SafeWayRightWay #KenyanTraffic MO https://t.co/zgzLKeaGgL	1	1413707837738561546	0.7
Bikeshare Boom – a new sustainable trend? More than 1,600 bikeshare systems are operating across the globe &amp; more launch every day. This is a chance for #cities to #StepUp2018 #climate action &amp; ride 🚲🔜 towards a zero carbon future! Read more @Forbes: https://t.co/iYtNQ4QcAi https://t.co/4slUaH0bxw	0	1413514466742870022	0.736364
Now this is what we call a bold move, #Oslo is set to become carbon free. With an initiative of Electric charging points by @EsselGroup_ and @mobycy in shared mobility through cycling, we can make our cities carbon free soon. 🚴‍♂️🚴‍♂️ https://t.co/CLUYlLYerC	0	1413193211674308609	0.622449
Also: 🚗 Taking cars out of the city centre 💨 Reducing carbon emissions 🚴‍♀️ Facilitating active lifestyles 💊 Improving health 🌳 Reshaping our city’s layout The repair bill is modest in the context of the council’s budget. And, imo, worth it for the policy objectives. https://t.co/bsRfWOxbmR	1	1392438622150856705	0.631148
“As well as promoting better health, cities that encourage cycling are giving themselves a better chance of meeting air quality objectives.” 🚴 via @imperialcollege https://t.co/phfO4aKsO9	1	1392435954988761089	0.642857
#BikeWalkOKC is a serious commitment to active transportation in our city. I got to talk to my friend @ChadDNA about ☕️ &amp; 🚲 in @cityofokc. https://t.co/C2XurI89lz	1	1392170189442195458	0.630435
Join the growing number of cities committed to increasing walking, cycling and the use of public transport that is accessible to all citizens. https://t.co/wyWs9afkNu #StepUp2018 #Cities4Climate 🚶‍♀️🚴‍♀️🍃 https://t.co/UHBizvExz2	0	1391075279108517888	0.742424
Seleta Reynolds @LADOTofficial #cities need multiple options of #transport 🚃🚉🚲🚇Focus on people: #accessibility #safety #reliability #equity https://t.co/AAXWF0WTON	0	1391071541442527239	0.66129
The Mayor of Paris, Anne Hidalgo, is one of my heroes. To reduce air pollution &amp; improve health, she's set up a financing program to help car owners buy scooters or electric assist bikes. More mobility options -&gt; healthier city. 😍🚴‍♀️🚌🕊️ https://t.co/i4OUv5YXsp	0	1390671031782760455	0.631148
Retweeted UN Geneva (@UNGeneva): Sustainable cities are already taking #ClimateAction, from expanding bike lanes to investing in green buildings and sustainable transportation 🚴‍♀️☀️ We have the solutions to win... https://t.co/WqvB6P8vCo	0	1389678809927061509	0.730769
Sustainable cities are already taking #ClimateAction, from expanding bike lanes to investing in green buildings and sustainable transportation 🚴‍♀️☀️ We have the solutions to win the race against climate change. https://t.co/nrNgfoklWS https://t.co/wIPbPeMlLJ	0	1389669929343979521	0.755814
Urban sprawl is pushing the health and environment of our cities to it's limits. Policymakers cannot forget that cycling is a cheap and easy solution to growing urban congestion and pollution. 🚴🛣🏙 https://t.co/CYyo4rfArA https://t.co/9V3R0LPxaH	0	1389556608598872071	0.679487
Sustainable cities are already taking #ClimateAction, from expanding bike lanes to investing in green buildings and sustainable transportation 🚴‍♀️☀️ We have the solutions to win the race against climate change. https://t.co/nrNgfoklWS https://t.co/OUiFUANqAM	0	1115434302802681859	0.755814
Change your behaviour towards improving both the health of you + the environment - check out the 20 best cities to cycle in! 🚴‍♀️🚴‍♂️🚴‍♀️ https://t.co/Jc6vjKlVOT @WIRED #InheritYourFuture @eaHealthEU @EU_Health @CORDIS_EU @EU_Health @HealthNTNU https://t.co/16tYihiTix	0	1114196569354645506	0.66
Come on local authorities, public sector agencies, #community organisations, colleges/universities get on your bike, as they say. Let’s help reduce city transport #emissions 😄🚴‍♂️👍 @EST_Scotland @ScotRenew https://t.co/2pMokYf9BO	0	1113090354302119936	0.662791
During its first 7 years, Mexico City’s #bikeshare @ecobici monetized benefits of $26 million in health, replacing 24,000 km in automobile travel. Read more from @WRI_Ciudades’s @lanzalsa https://t.co/259N2cOSZh 🚲🚲🚲 https://t.co/9ZJC2UtNtw	0	1112866410408050688	0.642857
Opinion: Why more urban cycling saves everyone money 🚴https://t.co/4UpfiyFvj8 https://t.co/Ekr4lHHpIj	0	1112554491507691520	0.657895
@antoin @humantransit @NACTO And lane widths for AVs would reach 8’ at best, down from 10’ lanes in urban areas today. You would at best gain one lane in urban ROWs. Capacity difference: 15%, up to 8,000/ hr. Vs. tram: 10-18,000/hr. 🚲 |P|🚘🚘🚘🚘🚘|P | 🚲 7’ |7’| 40’ |7’| 7’	2	1111303691708051458	0.648936
1/ 👨👩🚗🚗👨👩🚗🚗👨👩🚗🚗 In the last decade, LA has added 2.3 million residents, and 2.1 million cars. The city doesn't have space to build more roads for cars. Other modes of transportation (🚲 🛴) = the solution.	2	1110734595010363393	0.709302
Great news! 🚴‍♀️ Groundbreaking ceremony for the highly anticipated @NorthFremont Bike &amp; Pedestrian Access &amp; Safety Improvements Project is this Tues June 26. Learn about the $8.5 million revitalization &amp; safety project, which includes new bike lanes: https://t.co/aWrNzGVWUv https://t.co/oqKJ1GYQNF	2	1109849223451889665	0.613208
In the Post, @RonaldKlain fulminates about the 'privatization' of urban travel. 1 These aren't subscription services (currently) 2 The vehicles have zero or lower energy use than transit ie not cleaner [vague referent] 3 A $2 subway ticket is 2x a $1 🚲 https://t.co/f8C5xJFZEa https://t.co/boi8KkGqC1	2	1108813024008302592	0.633333
🚲The city of Copenhagen reports that"Driving a car one kilometre costs society 89 cents – but cycling the same distance benefits society by 26 cents"! This and other data on how #bicycles can change #transport: https://t.co/1k7Lzco1dq	1	1107448255443406850	0.691489
@andrewedthomas @jolmill @PhilTwyford @cfwelly @CycleAwareWgtn @GreaterAKL @TalkWelly @NZTA True. Experts agree that no city has "fixed congestion" by adding roads. Let's do what works: mass PT, demand management, better cycling and walking. Free up roads for essential trips. We'll all be better off. 🚗 🚴 🚶 🚄	1	1107209927037276161	0.637255
Happy #BikeWeek!🚴‍♀️🚴‍♂️ We spoke to @RevosEBike about how they hope their product will help the environment by encouraging more people to cycle, and make city commuting easier. #TakeaCloserLook ➡️ https://t.co/OGogAXgRMI #YoE @YoEgovuk https://t.co/DMWCHgIeBo	1	1106117958529634305	0.662162
"It's cheap, hassle-free and great for health" 🚴‍♂️ How Mobycy, dock-less bicycle sharing is changing the way urban commuters commute! Read more at: https://t.co/kHpP8G0VgN #urban #Mobility #cycling #future @bikesharing https://t.co/nftVOYvBUB	1	1105964958217461760	0.633333
Seriously well done @erionveliaj &amp; team 👏 This is truly an Impressive + SMART + Cool development for #Tirana that will also help to make our city greener too by replacing 🚗 with 🚲👍 https://t.co/TUWZ38A3gA	1	1105427942589562880	0.642857
11/ Perhaps the best thing cities can do for new bikeshare is to insist on making third party location and even payment aggregation possible, as well as other forms of data sharing. As @alexbaca says :), regulate for user benefit. And more 🛴🚲 use means more public benefit	1	1105086702169845762	0.605263
#RT @NCEcities: RT @AlertNet: 🏙️ By turning new and existing buildings into energy-efficient spaces, cities can add an extra 16 million jobs. 🚲 Investing in cycling routes was also worth between $35 and $136 billion a year in public health benefits. https://t.co/WjH79x5G6b …	1	1104766425011507201	0.691489
🏙️ By turning new and existing buildings into energy-efficient spaces, cities can add an extra 16 million jobs. 🚲 Investing in cycling routes was also worth between $35 and $136 billion a year in public health benefits. https://t.co/lYI8R8etlG @CCCEP @NCEcities	1	1104743747806363649	0.648936
DYK? @UPS @TheUPSStore eBikes are up and coming and already on the move in certain cities. Each of us have to do our part on #worldenvironmentday and everyday 🌎🚴‍♀️ #ups #ebikes #environmentday #carlsbadshops https://t.co/ckvZxm7N9s	1	1104630866486181888	0.642857
Happy #WorldBicycleDay. Bikeability &amp; walkability are two areas that our city needs to pay more attention to. Charlotte is one of the least walkable and bikeable cities in America! The 🚲 is a healthy, clean, affordable and environmentally friendly means of transportation. #CLTCC	0	1103888328749834240	0.7
On #WorldBicycleDay, see how bicycle projects can earn saleable credits under the @UN’s Clean Development Mechanism &gt;&gt; https://t.co/lYR3DZAWAp An important step to fight pollution &amp; improve the health and well-being of people in cities #ClimateAction 🚵‍♀️🚴‍♂️🚴‍♀️🚵‍♂️ https://t.co/IoR4a5cWZw	0	1103845849933717505	0.662791
More urban #cycling routes for a green economy! 🚲🌱 Read what are the steps that #Ukraine &amp; EU have made together to improve the lives of citizens &amp; protect the environment: https://t.co/2I0BcNksFh #strongertogether #WorldEnvironmentDay #movingforwardtogether @EUDelegationUA https://t.co/gfHTeZe9Lb	0	1103450003534680064	0.662791
#Sustainable #green #cities encourage more cycling &amp; walking. Better for your body and your mind, while reducing traffic, stress levels and global carbon emissions. Win-Win #SDG11 #sustainablecities #thinkgreen #walkablecities #urban #greenspaces 🌳🚶‍♀️🚴‍♀️🏢 https://t.co/37dgtOAKpU	0	1103304467108294658	0.676471
Bicycle types -- &gt; Follow "Cities, Health &amp; Active Transportation Research" at @ChatrLab. This is an #SFU initiative at @SFU_FHS. Important health/cycling research. RT 🚲🚲🚲🚲🚲🚲🚲🚲🚲 #bikeyvr	0	1103009316850884608	0.608108
@BikeWalkCG @LeahSwanky @MiamiBeachNews @CityCoralGables @CityManagerMB @mike23mena @DanGelber I wish you the best. Every study and real life example shows focusing on safe bike infra and walkability initiatives is good for business, city tax base, and the well being and happinesses of residents. 🚲🚶🏾‍♂️🚴‍♀️😊 #cycling #bikes #walkability #PedestrianFriendly	0	1102838434870095872	0.605263
Nice one! Important investments in #BikeLanes are on the cards in #Brussels 🇧🇪 More space for 🚴‍♀️ is needed to build #CleanCities. Cycling infrastructure got a boost in Europe during the various lockdowns, cities now need to keep up the momentum! https://t.co/P4wnGx9bNH	0	1101947127851290625	0.663265
Prescription 5. Build healthy, liveable cities. Improve 🚶‍♀️ &amp; 🚲 infra for people of all ages &amp; abilities &amp; create citywide access to safer 🚶‍♂️,🚲, nature, public spaces &amp; public transport to support mobility, physical activity, recreation, access to services &amp; social interactions https://t.co/tRsNohpcsH	0	1101940645722247170	0.827869
The #data revolution is here, but are cities ready to lead the way in using data to build equitable, sustainable, safe &amp; multi-modal #mobility for all? 🚲🛴🛵🚍🚇🏙️ NUMO's @js_castellanos on leveraging data to achieve policy goals ➡️ https://t.co/b5XFxnRkmS https://t.co/TpCtQUytKv	0	1101891229086818304	0.633333
Ecotric Vortex-- A small-budget e-bike! 🚲The best commute transport mode in the city! 🛒https://t.co/mdwMlt9PMu https://t.co/RediCFGXFr	0	1101869243182841856	0.74
Keep going @JennieJuste @benitavanm!!! 🚴 RT @Salon: Cycling is ten times more important than electric cars for reaching net-zero cities https://t.co/cH9aGl9qVf	2	1100719325244243969	0.82
🚴‍♂️ Cycling is ten times more important than electric cars for reaching net-zero cities: "Urban residents who switched from driving to cycling for just one trip per day reduced their carbon footprint by about half a tonne of CO₂ over the course of a year." https://t.co/Oyhv1RMygd	2	1100704610115710976	0.663636
Network science to improve cities and their mobility options 🚲 https://t.co/wD77s3neZQ	2	1100463855225004037	0.617647
We need a bicycle-friendly city, Lalitpur is already an example! Good for both public health and the environment! 🚴‍♀️ https://t.co/bkni0qf9NP	2	1100376438421762054	0.66
Cycling ten times more important than electric cars. 🚴‍♂️ Creating effective cycling infrastructure that is accessible to all is crucial to reaching our climate goals for the future! https://t.co/zFiTKdaPqe	2	1100338597499203584	0.608108
@lsommer13 True 🚲 which would also improve the air quality in cities and benefit the environment 🌳	2	1099964461941690368	0.657895
Celebrate #BikeMonth with this fun poll. How does the UPS eBike program benefit cities? Take a guess, then shift gears and read the article: https://t.co/jBczbbpCgC 🚴🚴 1: Decrease carbon emissions 2: Lower noise pollution 3: Reduce traffic congestion 4: All of the above	2	1098865677878870017	0.627273
#London calling. #Copenhagen! Here’s how @guardian ranks 13 European #cities regarding mobility management, air quality &amp; road safety 🚲 🔎 https://t.co/ItpB3PTqa5 | mt @OsmundsenTerje https://t.co/eb7cyvxTno	2	1098206151085297665	0.621212
Fully integrating #cycling 🚴with public #transport 🚌 promotes the inclusive and coordinated development of public transport. It’s more attractive to the public and solves the “last mile” problem. #multimodal #mobility #traffic #Sustainability https://t.co/V4zD1ghtCz	1	1097443977018642432	0.744898
@copenhagenize: Designing a city for 🚲 will also achieve the goals we want for our future urban centers, making them more equitable, healthy, efficient, and clean. https://t.co/F7gxfZ7OvT #mobility #urbandesign #bicycle #citygoals	1	1096452961406988288	0.608108
@virginiaraggi Thank you for supporting @ELVITEN_EU that aims to make Rome a more sustainable and livable city by introducing light electric vehicles into the transport network! ✅🚃🌳🚴‍♀️	1	1096050556915904512	0.681818
@BhaveshVShah2 @DGPMaharashtra @narendramodi @bol_mumbai @Enevir @rashtrapatibhvn @ashishtiwari @nitin_gadkari @bmcmumbai @MMRDA_TWEET @MumbaiLiveNews A step towards our future smart city with future mobility enabled 🚴🚴	1	1095757560588783616	0.763158
Detroit can benefit from alternative modes of transportation, check out this article highlighting just how micro transit can help develop #Detroit for the better.🚲 #bikeDET https://t.co/XsApO2MGbM	1	1094591641372053511	0.608108
https://t.co/6pXv2wI3KX if only there was some way to move people around cities that was safer, faster, and cheaper. 🚴‍♂️🚴‍♂️🚴‍♂️	0	1093881135128559616	0.785714
#Bikes are the #urban solution 🚲 believe it 🙌 https://t.co/6yCGRaokyE	0	1093873927112282112	0.653846
City traffic with 200 people: —177 cars 🚙🚗🚕🚓 —200 bicycles 🚲🏍🛵🛴 —3 buses 🚍🚍🚍 —1 train 🚆 Traffic jam in every Monday,hope we can take more public transportation.	0	1092951071645937664	0.743902
❤️this vision 4 transportation! Let’s do for ATL&amp;eliminate school 🚌🚌! If we want people 2 🚲, then we have 2 change🤔abt urban infrastructure. https://t.co/rF1Pjz971M	2	1089988493823090690	0.611111
Wilfully choosing to ride a bike in the city is a lifestyle choice. To marginalize it to an exercise tool or a form of transportation simply does not do it justice 👉🏽🚲💯 https://t.co/4ATGODFI75	2	1088904551422480387	0.681818
Want to get more urban residents to leave their cars at home and transition to #MassTransit 🚊 #cycling 🚴 or walking 👣? Give them an active role in shaping transport policy: https://t.co/hGu4Gk3BFe https://t.co/hJu6Pc7fbK	2	1088851493451644929	0.628205
Excellent article on current work to make LA more walkable, accessible to transit riders and less car-centric, featuring urban equity visionaries @moniqueglopez @emiliacrotty &amp; @jessica_meaney and @All4Transit's very own #TOCProgram🏃‍♀️🚲🚃 https://t.co/nwLlPiOFt7	2	1088538118976950272	0.679487
This project is not going in at this point 😟 The best cities (that accomplish most of society’s goals) have a multitude of housing options. Making Orem more 🚶‍♀️🚲 friendly would improve the city. We need alternatives to single family housing. #utpol https://t.co/BKQipESBg8	2	1087549721034539009	0.676471
Bikeshare systems - and their users - are helping to improve our cities’ health! 🚴‍♀️🚴 #healthystreets #ThePowerOfCycling https://t.co/Avy1OKTZcq	2	1087367718477746179	0.717391
Expansions of roads wont make any difference to congestion, its is like an encouragement for people to buy and use more private cars.💪💪 #LetsUsePublicTransport #MoveWindhoek #Lets_Promote_Sustainable_Urban_Transport_In_Windhoek_By 🚌🚌🚌🚌 🚲🚲🚲🚲 🚶‍♂️🚶‍♂️🚶‍♂️🚶‍♂️ https://t.co/L1ojE9kZ52	2	1087364580043575297	0.642857
Do you want a city where #walking &amp; #cycling are as important as motorised traffic, with cleaner air and better public spaces? Watch the #CIVITAS_TRACE video to see how the project's #apps and #tools can help you achieve this 🚶‍♀️🚴‍♀️ https://t.co/tCJFWrUCij	1	1084995302254206977	0.616279
Switching from driving to an active commute could add 3 weeks to your life 🚴 #Green https://t.co/iHFVOWdeRW https://t.co/QLkpdUXOng	1	1084565162726703104	0.690476
Biking to work or around town is a great way to keep the environment healthy. Environmental health, along with physical and mental well being are all parts of public health. 🚴 #NPHW #ThisIsPublicHealth https://t.co/oqq6kQbEN1	1	1083449118712827909	0.662791
If 10% of citizens in C40’s North American Cities switch from driving to cycling that would save over 1.6 million tonnes of CO2e per year, equivalent to 180 million gallons of gasoline consumed. #healthystreets 🚴‍♀️🚴 https://t.co/BhCpBSLPwK	0	1082953873650868224	0.622449
RT @EUClimateAction: #Italy is one step closer to smart #sustainablemobility! Green economy measures, including funds for sustainable #transport in cities, are giving a further boost with bike 🚲 and car-sharing 🚗 schemes having the greatest expansion… https://t.co/JTQ9HLzvh8	2	1079059513158832128	0.734043
#Italy is one step closer to smart #sustainablemobility! Green economy measures, including funds for sustainable #transport in cities, are giving a further boost with bike 🚲 and car-sharing 🚗 schemes having the greatest expansion➡️ https://t.co/K8WIhXpKyT https://t.co/CQZYcgrRLt	2	1079037979505713152	0.606383
Disrupt the dominance of cars while enabling people to safely switch to using bikes, transit or walking. Build a city where drivers have alternatives and don't need to use the car for every journey. 🚲🚶🏾‍♀️🚎🌳🚗 https://t.co/05W3xN0tKz	2	1077470076469764097	0.695122
Watch how @Mobike builds on @Qualcomm technology to deliver convenient, affordable and fun 🚲 sharing in cities like #SanDiego https://t.co/LP99xtVOvH	2	1075686028109905922	0.611111
‘The greenest area of the greenest city’. #Vauban district from #Freiburg was created through cooperative decision-making, becoming a model of holistic environmental planning and #ecofriendly living. 🌱🚴‍♀️ #solarpanels #sustainability #community #urbanism #BlackForest https://t.co/kUiGyU8pOC	1	1075329835344498689	0.637255
More are needed there in Mexico City improve air quality 🚲🌎🦋😋☣️ https://t.co/I25tRUTjTH	1	1074997460639080448	0.763158
Cycling is healthy!!! All we need is city development with less 🚘 and more space for cyclists 🚴‍♀️ @celinefremault @ElsAmpe @rudivervoort @SmetPascal @FietsersbondBxl @GRACQ @velodossier @CleanAirBXL @CyCLO_bxl @Bruxselair https://t.co/xiaw0PNi1R	1	1073769795810717696	0.630435
.@JohnTory there are so many examples of great cities around the world embracing sustainable urban transportation that's good for climate, health &amp; transportation network like #Paris 🚲 @C_Najdovski https://t.co/FbeRGgPEE4	1	1073237560246317056	0.743902
@BoschGlobal In cities... less cars🚕is better than more 🚘cars. It is just a question of public health issue. Urban spaces first for active mobility or human powered mobility: 🚶‍♀️👣🚲♿️	0	1389533205208997890	0.792683
We #BeatNCDs by 👉choosing healthy diets 🍎🥒🍇🥦🥥 👉being physically active 🚴‍♂️🏊‍♀️🏃‍♀️ 👉promoting cleaner cities 🏙️ 👉avoiding harmful use of alcohol 👉saying #NoTobacco 🚭	0	1389205206550945792	0.681818
We #BeatNCDs by 👉choosing healthy diets 🍎🥒🍇🥦🥥 👉being physically active 🚴‍♂️🏊‍♀️🏃‍♀️ 👉promoting cleaner cities 🏙️ 👉avoiding harmful use of alcohol 👉saying #NoTobacco 🚭 https://t.co/YyhT4oiKjp	0	1389022930550542342	0.621212
We #BeatNCDs by 👉choosing healthy diets 🍎🥒🍇🥦🥥 👉being physically active 🚴‍♂️🏊‍♀️🏃‍♀️ 👉promoting cleaner cities 🏙️ 👉avoiding harmful use of alcohol 👉saying #NoTobacco 🚭 https://t.co/8ZjFJzqks8 https://t.co/uorWojWV0b	0	1388988995175022593	0.621212
How do you build a healthy city? #Copenhagen reveals its secrets to @guardian, including designing the city for bikes and not cars 🇩🇰🚲https://t.co/dg3fb6ySdB	3	1388194948428689409	0.637931
Building the smart and modern infrastructure network of the future will require close collaboration between the Federal government and US #cities. #rebuildwithus 🌉🛣️🌐🚋🚂🚲🚕 https://t.co/qKH7fi7o6l	2	1387079330413613057	0.66129
Great new article over on the @DGCities blog from Helen Steiger on the future of urban spaces and the #wellbeing and positive health impacts of greening city spaces 🌳🌳👍🚲 https://t.co/kzjHFfiuN3	2	1386620231993417729	0.662162
🇪🇺 A study of European cities adds to a growing body of evidence that investments in cycling infrastructure 🚲 can encourage bike commuting, which helps cut greenhouse gas emissions. #CitiesWeWant #HealthyCities #Cycling https://t.co/dIxavCnVKb	2	1386596752677949442	0.606383
Electric cars 🚗 aren’t truly zero-carbon. #Cycling 🚴‍♂️is ten times more important than electric cars for reaching net-zero cities. https://t.co/6aUfg21Ig7	2	1386537461027807239	0.725806
Cities must think of #health in a holistic way: ⚕️Keeping residents physically &amp; mentally healthy 👩‍⚕️Supplying access to healthcare 🍎🚲🏞️Building a health-supportive environment &amp; other resources required for a high quality of life. #WorldHealthDay https://t.co/zwr5nvqMWD	1	1072785753141325824	0.704082
Your health shouldn't be defined by where you live. Health can be factored into transport policies; Copenhagen became a "cycle city" 🚲 by focusing on better average speeds and public health. See our work on reversing car dependency this #WorldHealthDay ❤️ https://t.co/zRkY2a3v1p https://t.co/P4JxvEoHSw	1	1072747912130629632	0.772727
Do public investments in sustainable mobility really bring about behaviour change? 🚲 #Bicycle lanes created during the #COVID19 pandemic increased cycle traffic in European cities by between 11% and 48%. #MoreCycling Read @HolgerECF 's article below 👇	1	1072620585845440518	0.663265
How can sustainable transport help us to improve our towns and cities as we recover from the pandemic? 🚴 https://t.co/F2c8h1F3E0	1	1072210407312375808	0.630435
Many cities are enhancing their cycle infrastructure and policy. Why is it critical to monitor and evaluate these initiatives? 🚲 Increase availability of data 🚲 Translate data into information 🚲 Gain insight into behaviour 🚲 Create data-driven policy https://t.co/URB2nrt0aP https://t.co/PkMezxcvoM	1	1072171835792416768	0.676471
🚲 A study of European cities adds to a growing body of evidence that investments in cycling infrastructure can encourage bike commuting, which helps cut greenhouse gas emissions. https://t.co/V04HOQKdpN #wearetdm @nytimes	1	1072166615456890882	0.848837
🚲 A study of European cities adds to a growing body of evidence that investments in cycling infrastructure can encourage bike commuting, which helps cut greenhouse gas emissions. https://t.co/WiZWVzWHA7 #wearetdm @nytimes	1	1072165591614611456	0.709302
Cycling is ten times more important than electric cars for reaching net-zero cities 🚴‍♀️https://t.co/8r9HdyDPQX via @ConversationUK	0	1071835423499018245	0.630435
A new @PNASNews study shows how efficient COVID bike lanes were to increase cycling &amp; protect health in #EU cities. 🚲Cycling increased 11-48% faster in cities with ambitious street redistribution programmes 💵 $1-7 bn/year health benefits 💪 https://t.co/AnH7t0HakR	0	1071487808718569472	0.7
🚴❤️Cycling is ten times more important than electric cars for reaching net-zero cities https://t.co/4qyJ1k0QYk via @ConversationUK	0	1071101377215164417	0.630435
@best_edinburgh @TrafficLow @blackfordsafer1 @harts_cyclery @hagsaactivists @BetterBroughton @SpokesPorty @carfreeholyrood #SpacesForPeople in Edin, Scotland &amp; UK is great ... but is minor compared to post-covid lifestyle change implied by policies such as #RoadSafetyFramework HERE--&gt;https://t.co/uqltooewfL by 2030, car-km ⬇️20% !! "significant societal changes" "embracing 🚶‍♀️🧑‍🦽🚲🚌in urba…	0	1071051032749314048	0.606383
A study of European cities adds to a growing body of evidence that investments in cycling infrastructure can encourage bike commuting ~ Via @nytimes 🤗 🚴 🌏 https://t.co/uaKBHA3MCm	0	1070996639492517888	0.80303
As COVID-19 disrupts mobility worldwide, many cities are transforming streets to increase space for walking &amp; cycling while maintaining social distancing 🚴 🚶‍♂️ But these changes can also help cities transition to a more resilient, lower carbon future. https://t.co/0kYHIZb476	0	1070996592205778944	0.764151
"Dense cities where public transit was already popular generally saw the largest increases. In cities with lower density, more cars per capita and higher traffic speeds, the increase in cycling was more modest" 🚲🚉🚲 (and the increase held when controlling for weather 😎) https://t.co/JzBmSXR77e	0	1070660090754064385	0.675439
Introducing – Rideout with Ampler In Rideout, we talk about all the topics we care about at Ampler. In the first episode, we cover 🏙️ The future of transport and cities 🚀 The global bicycle boom 🚴‍♀️ How cycling improves the quality of life https://t.co/wTySRWXBjT	0	1070341605654175744	0.726415
Congestion pricing for #Ottawa would: ✅Raise funding for transit ✅Reduce GHG emissions ✅Reduce noise pollution ✅Improve air quality ✅Healthier residents ✅Improve liveability of our city ✅Safer streets for active transportation ✅Reduce car congestion 🚲🚶‍♀️🛴🚌🚈🏭 https://t.co/i6fxs1LDvG	0	1070335850339319808	0.754237
Vote @sianberry #maryion @onegreenion and @LonGreenParty to achieve zero carbon transport by 2030. 🚲 Investment in walking and cycling 🚘 Smarter, fairer road pricing 🚌 Clean buses. . We can make London the greenest city in the world #SianForLondon #activetravel #teamion https://t.co/PZWRr7vyGU	0	1070279485029801985	0.613208
🚨New work with @PennCECPR co-fellow @dan_c_stokes: “Who is Biking for? Urban Bikeshare Networks’ Responses to the COVID-19 Pandemic, Disparities in Bikeshare Access, and a Way Forward.” Merging my civil engineering background with health equity was fun 🚲 https://t.co/m7KNRpcfxO	0	1070054562621353984	0.637255
"So the race is on. Active travel 🚲🚶‍♀️can contribute to tackling the climate emergency earlier than electric vehicles 🚗🔌while also providing affordable 💰, reliable ⏱️, clean 🌱, healthy💪 and congestion-busting 💣🚗🚗🚒💵 transportation." @_chris_brand_ https://t.co/W1z0Ggox7X	0	1069929393420529665	0.730769
Congrats to our partner @orbia, member city #MexicoCity @GobCDMX &amp; @PlasticRoad_EU for launching the first Plastic Road in #Latam, a smart &amp; climate-adaptive🚲path made from over 2,200 pounds of #plasticwaste- equivalent to 500k plastic bottle caps. https://t.co/cACJKhFGtd	0	1069887700369588224	0.622449
🚴Considering cycling to work? Take part in a mobility hub trial and help Imperial pilot a new approach to urban transport – with free access to a folding bike from @BromptonBicycle and shared alternative fuel cars from @EnterpriseCarC. Find out more ➡️ https://t.co/8yQkhbPX3k https://t.co/9w8nsFSdOT	0	1069842509897990144	0.613208
Interesting article- I think with better planning around urban centres and better access to greener public transport options, many people would actually cycle or walk more. 🚎🚌🚲👍 #health #movement #ClimateAction https://t.co/A3ox1gLEWe	0	1069592575877750784	0.663265
Sustainable cities are key to reaching the #GlobalGoals. This is why @UNECE promotes a holistic approach, including: 🏘️ sustainable #housing &amp; land use planning 💡harnessing #SmartCities technologies 🏭tackling urban #AirPollution 🚗 🚴🚄supporting sustainable mobility https://t.co/RKopjZpSQe	3	1068569473744072704	0.650943
With new models feat. longer-lasting batteries more and more North Americans are embracing the benefits of electric #bikes 🔌🚲🇺🇸🇨🇦 #bike #tech urban #mobility https://t.co/ozHnHVOJN7	2	1068226235149574144	0.608108
@smarterthancar @smartcityWien @SEA2030 @SLOCATCornie @UrbanFutureConf @LowCarbon_City @BronwenThornton This is the right point in order to have a better urban environment with no noise, better air quality, no need for owning a 🚘 but access to a good public transport system and carsharing schemes too. Of course active mobility first🚶‍♀️👣♿️🚲	2	1068211220329586688	0.688679
Mid-sized cities hold the key to economic growth and quality of life in Canada 🚴‍♂️🚴‍♂️🚴‍♂️ https://t.co/XWNKW7emOg	2	1068050709197844481	0.630435
Our 2nd whitepaper is out, showing research on how Mobike has helped reduce CO2 emissions, increased accessibility to jobs, and improve health! RT if you want to see our world change for the better 💕 🌎🚲 Read more here: https://t.co/EzsAprjBxg #biking #cycling #sustainable https://t.co/7X0kiSZHvr	2	1067750736266739712	0.704082
👏 More 🚲 less 🚙 👏 The Europeans found a direct connection between cycling - public health - active transport in cities #SmartCities https://t.co/U5lbJTbHGz	2	1067719316722933760	0.621212
@BasTietema Good Jobs! My training zone, My city is Reus, welcom to ☀️🚲	2	1067139747066327040	0.763158
Together we can create a car-lite city, for a more sustainable environment to live in, by reducing car usage and carbon emission. Take public transport and #oBike today! 🚲🚲🚲 #oBikeForMalaysia #CarLite #Sustainability #BikeSharing https://t.co/7C2rnLStHF	2	1065080144706977792	0.648936
It calls for expanding @CitiBikeNYC operations and adding bike lanes in #Brooklyn and #Manhattan. 🚲 @JMartinezNYC reports. https://t.co/D9fwThZUnT	1	1064282390472871936	0.630435
RIPPL #39🇳🇱🚲 .@PostNL are replacing 60 conventional vehicles with 60 cargo bikes/trikes/LEVs to save time, money, the environment and to improve cities. But how are they deciding what to replace them with? &gt;&gt;&gt; https://t.co/UkQSE5BQYu #cyclelogistics #RIPPL #PostNL #LEVVLOGIC https://t.co/OQjvR967S7	1	1063923776402923521	0.648936
.@CityCoralGables continues to improve and expand 🚲 lanes throughout the city, investing in green #Mobility and long-term transportation solutions for City residents, business &amp; visitors. #GreenGables #Sustainability https://t.co/ki3tOPEFhH	1	1063893234051497984	0.792683
Designing an Urban Childhood: sustainability and safety 🚴‍♀️ https://t.co/Goa735ytMc	1	1063850853583503361	0.7
Great examples of cities promoting physical activity 🚲🏙 https://t.co/Az73hTU8FR	1	1063793935032700929	0.617647
This year, we reached 52% sustainable transit by 🚍, 🚲 and 🚶🏽‍♀️ #SF municipal buildings are already running on 100% clean energy &amp; we are well on our way to reaching our goal of 50% citywide usage of renewable energy by 2020.	1	1062374683658596353	0.776596
@MayorofLondon @LDN_environment @LDN_gov @TfL @SadiqKhan @UNFCCC @WHO @UNEP @visitlondon @SantanderCycles @petosagan Results from #London’s new air quality sensor monitoring trial will be used to: ✔︎ Inform policies to improve the city's air 📄✅ ✔︎ Engage citizens in cleaning up London’s air 🚴‍♀️🍃 ✔︎ Share learnings with other cities in the new C40 Air Quality Network 🤝🌍 https://t.co/pfLkJqXn5K	1	1062323830448898048	0.710526
New study from @sustrans reports that 75% of UK respondents would like to see more money spent on #cycling infrastructure and 78% support building more protected bike lanes 🚲 https://t.co/TsqnxCNjsP	0	1058894302686908416	0.621212
🎶 on Broadway 🎶 a simple bicycle is faster &amp; cheaper than a cab or train 🚲 #bikeshare #city #active #Transportation 🚲 https://t.co/hVZmpdIb21	0	1058501082911920128	0.685185
I am happy to say the trend is broken w Cllr @lmacinnessnp noting city benefits across health, environment, air quality etc with increased 🚲. #spokesmtg	0	1058047702213120000	0.642857
#BeatPollution keeping your car safely in your garage. Let's build better cities (safer, less polluted, less noisy, with happier citizens)🚲 https://t.co/REJNzkBHJl	3	1057243317413601280	0.824324
Retweeted C40 Cities (@c40cities): 12 pioneering mayors commit to green &amp; healthy streets 🚴‍♀️🚴🍃... https://t.co/wWfylM2WCI	2	1055549640521715713	0.717391
🚴‍♀️🧒To impacts Bogotá's urban growth in environmental sustainability have the training program #AlColegioEnBici o… https://t.co/Q3o7Hjn71u	1	1049946362178093056	0.630435
🚲 The city of Copenhagen is working to encourage citizens to walk, cycle &amp; take public... https://t.co/tXfrfW9kbG by #c40cities https://t.co/IUNnRGCGFd	0	1048928599531773958	0.611111
🚲 The city of Copenhagen is working to encourage citizens to walk, cycle &amp; take public transport 🚌 https://t.co/QH1qbySHCI #Together4Climate https://t.co/DrFJ5tyX9S	0	1048917975879827456	0.775862
Switching the cars we use will not ease #congestion. Active #mobility &amp; public transport are the only answers 🚲🚶‍♀️🚍🚋https://t.co/myWj3K97pU	0	1048895799030108160	0.804348
That so right, alas😥. Like how to plan for traffic plans for cars while to plan for cities plans for traffic🚶🚲🚊🌆 https://t.co/q61nzJDlPi	0	1048071509372108801	0.706897
" Efficient transport &amp; livable city goes hand in hand w 🚲infra: https://t.co/wKEsDCIzOk " #Mobilidad @trafficMGTA	0	1047502453388861442	0.690476
"Efficient transport &amp; livable city goes hand in hand w 🚲infra. After redesign of Copenhagen street: https://t.co/wKEsDCIzOk " @trafficMGTA	0	1047502246601281536	0.685185
"Efficient transport &amp; livable city goes hand in hand w 🚲infra.After redesign of Copenhagen street: https://t.co/wKEsDCIzOk " @ecopracticas	0	1047501969458429952	0.611111
" Efficient transport &amp; livable city goes hand in hand w 🚲infra.After redesign of Copenhagen street: https://t.co/wKEsDCIzOk "@caracasapie	0	1047501789258551296	0.833333
"Efficient transport &amp; livable city goes hand in hand w 🚲infra. After redesign of Copenhagen street: https://t.co/wKEsDCIzOk " @celiaherrera	0	1047501683977310214	0.759259
"Efficient transport &amp; livable city goes hand in hand w 🚲infra After redesign of Copenhagen street: https://t.co/wKEsDCIzOk " @LaDivinaDiva	0	1047501538040602625	0.759259
" Efficient transport &amp; livable city goes hand in hand w 🚲infra After redesign of Copenhagen street: https://t.co/wKEsDCIzOk " #Mobilidad	0	1047501528951533568	0.637931
What's city traffic like with just 200 people.. 177 cars 🚗🚗🚗 200 bikes 🚲🚲🚲 3 buses 🚌🚌🚌 1 train/tram 🚝 People are the traffic... https://t.co/ZMvhnfZn8I	0	1047144081019887622	0.824324
What's city traffic like with just 200 people.. 177 cars 🚗🚗🚗 200 bikes 🚲🚲🚲 3 buses 🚌🚌🚌 1 train/tram 🚝 People are the traffic...	0	1047142178986844162	0.824324
City traffic with 200 people: 177 cars 🚙🚗🚕🚓 200 bicycles 🚲🚲🚲 3 buses 🚍🚍🚍 1 train 🚞 The above&amp;below displays the best solution. https://t.co/KsY2xdrGlO	0	1047114273258967040	0.7
@global_ecoforum Cities for its people first and not for cars. Decrease in the amount of cars is mandatory for a better urban environment: 🚶🚴‍♀️🚎🚌	0	1046813181044232192	0.685185
Bicycle 🚲 system for the city for cleaner air, healthier lifestyle &amp; congestion free travel https://t.co/Ndqt7c7rrU	0	1046743508118372354	0.82
People waste precious time, when cities don't - invest in infrastructure for 🚊🚲🚶‍♀️ - plan for (dense) urban development around stations https://t.co/OVwphWttEq	3	1046367069141270528	0.790323
A5: Promote distributed city centers to encourage local communities &amp; push walking &amp; biking🚶🚴#Cities100 3/3	2	1045428339937366021	0.637931
Shared mobility keeps on growing! 🚌 🚗 🚴 https://t.co/l1ePlBxtB2 via @smartcitiesdive #smartcities #MaaS	2	1044635838095781888	0.617647
Census numbers are in! Pittsburgh bucks national trends with large increase of workers commuting by bike. 🚲 #bikepgh https://t.co/VWWrsxmMRV https://t.co/inj7XZNXgy	2	1044635242835922944	0.706897
Could this be the urban #delivery solution of the #green future? (from @DIEZEIT) 🌱🚲 #Sustainability #transport #logistics https://t.co/srwoEEj9XY	2	1042789627172667394	0.804348
Cycling is ten times more important than electric cars for reaching net-zero cities https://t.co/HYlByMmq87 🚴 #Mobility	2	1042742875426095104	0.66
Cycling is ten times more important than electric cars for reaching net-zero cities 🚴‍♂️🚴‍♀️🚴🚵🚵‍♀️🚵‍♂️ https://t.co/bX41TLAfbo	2	1042716759239876608	0.630435
Minister @EamonRyan said today's announcement marks another significant step in providing sustainable, green transport options to those living outside of large urban centres, connecting communities and making walking and cycling attractive, safe and accessible to everyone. 🚴‍♂️🚶‍♀️👩‍🦽 https://t.co/twJHqD25FK	1	1042507354078695426	0.745614
🩺#EUCancerPlan also promotes initiatives such as @mobilityweek, which this year will be focusing on 'Safe and Healthy with Sustainable Urban Mobility' 🚴Urban mobility plays an important role in addressing the key action area of #prevention 👉https://t.co/KDk31LsjhZ https://t.co/gglHRwIvfh	1	1042485005396664324	0.811111
Important new report from @EPHA_EU and @CEDelft on air pollution/urban transport policy. Strong recommendations 👇incl LEZ, charging/parking policies, more🚲🚶‍♀️less🚗 + focus on health impacts. Action on air quality also helps us deliver #MissionCities ! https://t.co/l0kBGA1Qdt	1	1042237193488523264	0.7
@John_Rega @eoghanwalsh I struggle with a response to this issue bc yes, a certain amount of vans etc will be necessary in cities, even with light logistics solutions. And just one driver can have an profound effect on people's experience of the city on 🚶or 🚲	1	1042012750833180672	0.704082
😷 Clean air is fundamental to achieving a healthy city. 🚲 To tackle air pollution, walking and cycling should be a cornerstone of city-level mobility. 🚙 Personal vehicle use must be denormalised in urban areas. https://t.co/HuM9LwCtwD	1	1041639623171223552	0.616279
#Manchester City Centre Transport strategy: time to walk the walk 🚶‍♀️more pedestrian friendly streets 🚃more public transport 🚲more cycling 🐝more shared spaces 😱less congestion 🌿cleaner air 🚦less private cars #cities #publictransport #mostliveablecities #sustainabletransport https://t.co/MUspuB9ORS	1	1041600866845949952	0.720339
#CITIES: 3️⃣ Steps to Transform #Cycling Infrastructure Beyond the Pandemic 🛣️👥 Adapt existing road space #TacticalUrbanism 🚦🚖 Reduce speeds and calm traffic 🚲🌲 Link #cycling infrastructure to long-term objectives of #sustainability https://t.co/94tKTu8w3I @cadriazola	1	1041570281226219520	0.676471
#CleanAirZones are areas of cities that charge the most polluting vehicles to enter This promotes a modal shift to cleaner vehicles, public transport, walking and cycling 🚘▶️🚴‍♀️🚶‍♂️🚌 2/ https://t.co/yZFTmYM2St	1	1041417880531873793	0.730769
Check out how new developments can help increase transportation options and reduce car trips through proposed updates to the City’s Transportation Demand Management Program 👉 https://t.co/YfVRzYE29c 🌞🚋🚲👟🚌🌴🏙 https://t.co/1BFx9qsJ6a	1	1041296642094387200	0.782051
Low emission zones, congestion charging or encouraging more 🚴‍♂️ and 🚶‍♀️ - which measures are most effective in reducing urban #airpollution and ensuring #CleanAir4Health? #CleanAirHealthyCities Read our new study to find out more: https://t.co/Yv7sjrB13y https://t.co/qjIL6643IZ	1	1041252373409214464	0.743902
🚴‍♀️ According to @EuCyclistsFed, #Europe's cities spent €1 billion on #Covid-related #cycling measures in 2020, creating at least 1,000km of cycle lanes, traffic-calming measures and car-free streets. 🗞️ @guardian · #SustainableMobility https://t.co/rdqakBi0A3	1	1040945340722163713	0.677778
@newzealopithec1 @AklDesignChamp @NACTO @GlobalStreets @ChinaDailyUSA @StreetsblogUSA @cnnhealth @USEducationDept @MichelleObama @urbanthoughts11 @usmayors @City_Mayors Also speaks 2 motivations. I 4 1 make extra efforts w my food 2 help improve my weight 2 help make my exercise more fun. Virtuous cycle. 💖🚴	1	1040274429736091648	0.662162
personal transportation system with shared e-bikes for urban areas 🚴+🔋+🏙️=😁💪🌍 #PitchBoredElon #RAD @elonmusk	1	1039844665086959616	0.630435
@MattTheLombax @josephtravers It is. But instead I dream of walkable neighbourhoods and high speed trains connecting out-of-city destinations. 🚲🚉	1	1039278320465203203	0.66
@bataille_chris Agree 🚲 -&gt; #Cars must be driven out of cities. Fewer not cleaner vehicles are needed, plus more cycling &amp; walking &amp; better transit systems	0	1038086217815023616	0.621212
Together cities can lead the way toward a cleaner, sustainable, &amp; more prosperous future #Cities4Air #Cities4Climate 🚴‍♀️🚴🏾🍃🌍 https://t.co/Uzw1qPRtM1	0	1038042008382779392	0.611111
Still so true! 🚴 What makes #Cambridge a model #cycling #city? | #Cambridgeshire #Travel #Transport https://t.co/uHCJ9OhBF5 https://t.co/ygN1nRllnr	0	1037350426000031744	0.685185
Electric 🚌, 🚲 paths, high speed 🚢, expanded 🚉 &amp; new 🚋, @izmirbelediye1 Mayor Kocaoglu's team is working toward "living city, livable city" https://t.co/worfceKYO3	0	1036901787767382017	0.642857
Small innovative, steps = multi-pronged sustainable transition strategies --&gt; energy transition momentum #urban 👏🏻🚲👏🏻☀️👏🏻🌿💯 https://t.co/IlQhjI1yvD	0	1035806141387698176	0.759259
Atlanta! The city is making plans for a transportation system that's safe, efficient, and equitable for everyone. Help us help you! 🚗🚊🚲 https://t.co/wPrr4zCYLn	0	1035649275441569792	0.80303
Big 👏 to @petosagan @c40cities Goodwill Ambassador4Biking Cities 🚲 #healthy #inclusive #cities @Anne_Hidalgo @30diasenbici @EuCyclistsFed	2	1386369664683429893	0.763158
Helping cities worldwide @petosagan is Biking Cities Ambassador 💖🚴 https://t.co/XF93cdB5nv	2	1386308357749977095	0.617647
An increase in cycling and walking can lead to significant health benefits for a city. https://t.co/vyO16iAfo7 🚲🚴🚵 #NairobiDebate2017 https://t.co/f8T3SK8pFk	2	1386277078300037120	0.630435
@Mumbai_Connect @the_hindu Dedicated lane for 🚴should come up in cities, this wud make it more safe &amp; wud encourage more people to opt for 🚴 and this would benefit 1/2	2	1386208803817857027	0.725806
World Champion @petosagan becomes #C40 Goodwill Ambassador to help increase number of 🚴 in cities: https://t.co/URCV3Qbjyq #TDF17 @c40cities https://t.co/kNSM4Pq1ZB	2	1386000985550729218	0.685185
World Champion cyclist @petosagan becomes C40 Goodwill Ambassador to help increase the number of 🚴 in cities https://t.co/rSYoHT1UEq #TDF17 https://t.co/41BjxmFx4B	2	1385960447229276173	0.706897
World Champion cyclist @petosagan becomes C40 Goodwill Ambassador to help increase the number of 🚴 in cities https://t.co/rSYoHT1UEq #TDF17 https://t.co/zmytNjopE6	2	1385765496210038785	0.637931
After SmogFreeTower, 🇳🇱@SRoosegaarde is working with 🇨🇳@ofo_bicycle 🚲on smog-eating #bicycles https://t.co/BdMU94lxmd #innovation #cleanair https://t.co/IuCVRVZuaZ	2	1385614470672789509	0.657895
Bikeshare +protected 🚲 network is cheapest/quickest/scalable mobility option for cities to build &amp; ppl to use #APBPPDS https://t.co/OlOyxa017t	2	1385318232446443521	0.637931
Bikeshare +protected 🚲 network is cheapest/quickest/scalable mobility for cities to build &amp; ppl to use https://t.co/OlOyxa017t	2	1385312031553691648	0.74
@urbanthoughts11 @AsEasyAsRiding Cycling is the best mode of transport in urban areas!No noise,no pollution,no congestion,takes less road spaces, easy, fast &amp; healthy!👍🚴‍♀️🚴	2	1385213030389125125	0.662162
Great @landpolicy article about how data from apps like @Strava &amp; @waze can help planners design better. 🚴🏃📱👍 https://t.co/dZ0WSbRD9O	2	1384884634522058756	0.717391
We need to design cities like this: Walking 🚶 &gt; biking 🚴 &gt; subway/light rail 🚋 &gt; bus 🚌 &gt; car share 🚗 &gt; private auto. https://t.co/XRyd7yY6rh	2	1384479388939522049	0.742424
In such a city you'd also have safe passage for people needing assisted mobility. Make active transport the convenient &amp; safe choice 🚶🚴‍♀️ https://t.co/a9a6ljEXrv	2	1034108684853567495	0.725806
.@MayorofLondon is investing in cycling initiatives to create a better, greener, healthier &amp; less congested city: https://t.co/YRC8bVKNJB 🚴🍃 https://t.co/SiljiSvoEK	2	1034099477701910529	0.66
🚴 Make your city sustainable, accessible, green and clean. 1 car = 10 bikes Donated by Netherlands embassy to Stockholm. #cities #bike https://t.co/Cw9CBmvSXQ	2	1033622435445268480	0.621212
This #WorldEnvironmentDay we can help the #environment by #walking #cycling &amp; using #publictransport to get around city! 🚴‍♀️ #BreatheLife https://t.co/iLCiFbhVUO	2	1032903149344972800	0.611111
🚴‍♀️ Bicycles are the future of urban areas. Bikes allow us to reclaim public space and create strong communities. Support #BikeToWorkDay 🚴	2	1032198376069189633	0.742424
Users of bike-sharing service Mobike in China traveled 2.5 billion km and saved around half million tonnes of CO2. 🚲 https://t.co/WhF0mBvkxZ https://t.co/FQqyczacd2	2	1031624047795298304	0.621212
#BikeToWorkDay We should all bike for a better environment, fight the pollution &amp; for healthier lifestyles! #Tirana as a future bike city! 🚲 https://t.co/ZwJNTqH5nq	1	1030953388249362433	0.637931
@BrentToderian @fietsprofessor @exerciseworks @SmartCityexpo @modacitylife @WeAreHub @copenhagenize @peopleforbikes @CyclingSurgeon @grescoe @AusCycle Safe and a way to move through the city for everyone! Great to see that even despite a high share Amsterdam is still aiming for more 🚲	1	1029468565924184064	0.66129
Fascinating - City traffic with 200 people: 177 cars 🚗🚕🚙🏎️ 200 bicycles 🚲🚲🚲 3 buses 🚐🚐🚐 1 rail train 🚂🚃https://t.co/WP7dGjwyfO	1	1029246858886037504	0.706897
#Paris is gearing up to create a post-car city. More walking, more🚲, more #publictransport &amp; less🚗🚙:https://t.co/shgzGyJzLt #climatechange	1	1028670945316286465	0.66
Many European cities that reconfigured street space for 🚲 s during the pandemic are making those changes permanent — even expanding them. From dedicated infrastructure to more 🚲 networks, here's how cities are acting ▶️ https://t.co/EKSRqP4Hmv @laura_laker https://t.co/dmrhj6k0lu	0	1026758555582513152	0.616279
“COVID19 has shown just how important alternative forms of transportation and the continued development of #publicspaces are.” We may be coming out of the #PandemicLife soon, but we gotta keep working to make #Biking safe and accessible in our #Cities 🚴‍♀️ https://t.co/6J3Mds92gh	0	1026002378301038592	0.691489
How #cycling accessibility &amp; infrastructure can provide lasting benefits as cities build back after #COVID19: 💵 Support economic recovery 🚴‍♀️🌡Improve public health 🌇 Increase resilience to future shocks Read on https://t.co/UbEm8Wop1I @aschwedhelm @cadriazola @lwjharms 🚲	0	1025994629970374657	0.826531
RT EUClimateAction: RT @UNaLab_EU: What can #naturebasedsolutions do for your city? 🚴 Encourage physical activity 💼 Create new job opportunities 💧 Improve #water, soil and air quality 💚 Enhance citizens' mental health ...and much more! ➡️ You can f… https://t.co/k2yzSdYkQE	0	1025483695828787200	0.734043
What can #naturebasedsolutions do for your city? 🚴 Encourage physical activity 💼 Create new job opportunities 💧 Improve #water, soil and air quality 💚 Enhance citizens' mental health ...and much more! ➡️ You can find the infographic here: https://t.co/T5xQ6Ay1og https://t.co/FWs5KRadbO	0	1025472646237118465	0.622449
Through the remainder of the pandemic &amp; beyond 🔭 How might we use our renewed focus on cities 🏙 and our daily lives 📆 as a catalyst to build 🏗 a network of accessible, effective active 🚲 and public transportation 🚉 that enhances our lives &amp; benefits us all? 🏘 Fin /🧵	0	1025054502779592706	0.754902
Success of #cycling schemes during the pandemic has led many #cities to plan vastly expanded bike networks even as COVID restrictions ease. More 🚴 less 🚗 makes for a more equitable, sustainable city! 🏙️ https://t.co/cNRbos7CWi #Citieswithoutcars #GreenRecovery	0	1024807438892052481	0.726415
Inside Paris Mayor Anne Hidalgo’s Ambitious Plans To Create The Post-Car City https://t.co/coaVkYCjg6 More🚲!	0	1024670090434932736	0.706897
An increase in cycling and walking can lead to significant health benefits for a city. #BikeSharing #Cities #Nairobi #cycling #cyclinglife🚲🚴 https://t.co/7uchNTwr9s	3	1024380599933591553	0.725806
Together cities can lead the way toward a cleaner, sustainable, &amp; more prosperous future #Cities4Air #Cities4Climate 🚴‍♀️🚴🏾🍃🌍 https://t.co/0RlSI1fJ8L	3	1023877429729718272	0.685185
Could cargo bicycles help reduce urban delivery #emissions? 🚲📨 @dhlexpressuk @LogisticsManagr #reduceco2 https://t.co/GY3tl9Cl1R	2	1022892922440757249	0.717391
https://t.co/9xdGRUzIBU is such a smart app / IoT service enabling 🚴 sharing in cities. Growing fast in China and great way to get around.	2	1022339539287855105	0.681818
@lucydicous @trimet Agreed! Let's keep electing people at every level of gov't who prioritize transit investments for livable cities 🚲🚈🚞🚌🚋🚡	2	1021441331959418882	0.790323
6 cities where cars, bikes, and pedestrians share space! 🚙🚲 #equity 👩🏾👨🏻👴🏻 https://t.co/HVGDdSOYgw https://t.co/5mN7LjfgEc	2	1021337298506584065	0.657895
Provocative ?s at @JointVentureSVN's #SOV2017 about smart cities, cars, 🚲, mobility.🍴$ @nytdavidbrooks up next! https://t.co/uw9nmxxykB	2	1021033186980257792	0.657895
Would love to have a public transit option to 🚲to 🚌 or 🚞to downtown to finish 🚲to work. Less traffic and healthier.@RepChuck https://t.co/TvFWAKup0u	2	1020290595141619713	0.611111
Oslo is helping its citizens buy e-bikes to help address poor air quality: https://t.co/LbaQl2IX6c 🚲 🇳🇴	2	1020206328516612096	0.66
Favorite tweet: City traffic with 200 people: 177 cars 🚙🚗🚕🚓 200 bicycles 🚲🚲🚲 3 buses 🚍🚍🚍 1 rail train 🚎 https://t.co/xll54eXTaP — Vala A…	1	1019657344987394048	0.681818
Smart way to reuse #plastic! 🚴#ecology #pollution #environment #EarthDay @wearegreencode @kickstarter Read more: https://t.co/YRfN6kPMhW https://t.co/bZTSWFFH1A	1	1019601385011269633	0.717391
Wondering what to do this Thu? Maybe mayor @Kevin_Faulconer will announce ⬆️ city budget for🚲 mode share per CAP? https://t.co/YQitGrJ0u9	1	1019173747029434368	0.611111
How many burritos worth of #bikelanes &amp; other safe #bike infrastructure does your #city #invest in? #bikeYVR #green #healthy 🚲 #cities https://t.co/k7KLZIJILC	1	1017712794320416768	0.621212
Pieces of walkable urbanism: designed for people on foot, good transit &amp; bike options, high connectivity, &amp; mixed use. 🚶🚴‍♀️🚝🏙 #1MC https://t.co/PPmKMSGvLS	1	1017071279424397318	0.681818
Cities around Europe gathered in #Rotterdam committing to the development of #bikeshare systems 🚲 #velocittagoldenrules https://t.co/jz9zO6O2Cs	1	1017066406481780738	0.66
WHO:To tackle #AirPollution cities can implement transport solutions -Walking &amp; 🚲 paths -Efficient mass transit -E… https://t.co/9DY8SxOrnY)	1	1016575333703745536	0.637931
This is the future I want: convenient public transit, 🚴 lanes, electric autonomous cars, clean air, walkable cities https://t.co/DmQOJ6uXBZ	0	1013779748399599617	0.790323
During the pandemic, cities like #NYC &amp; #Paris have seen the 🚲 gender gap shrink, especially when it comes to #bikeshare ridership. #Mobility initiatives for essential workers, safer infrastructure &amp; female leadership are among the reasons why. ▶️ https://t.co/j7EhhlBD9P https://t.co/qofhspGvGM	2	1010647492017512448	0.627273
👏👏Wonderful cross-party response from Lord Young &amp; Lord Berkeley to a woeful article in the Spectator last week. 👏👏 Making our cities more cycle-friendly is essential to tackling air pollution &amp; congestion - as well as making them fairer, greener and safer for all. 🚲🚲 https://t.co/xM2MTbmaDk	2	1010539442329792513	0.663636
Athlete @SKhanAthlete shares her feedback regarding Zu Bicycle service launched by KP Government. #Peshawar becomes first city of Pakistan, where Government has launched Cycle service (360🚲) after successfully launching Bus service. https://t.co/8lZq2BZU9v	2	1010532333357805569	0.622449
KP Government has launched Zu Bicycle service; #Peshawar becomes first city to have Bicycle service launched by the Government for the residents, after successfully launching Bus service. Athlete @SKhanAthlete along with @Jhagra, @kamrankbangash and @ZiaBangashPTI took ride🚲 https://t.co/F0lBP87PsY	2	1010497768262074368	0.677778
As cities transform streets to increase walking &amp; cycling space 🚶‍♀️🚲 and reduce car use 🚗 during and after #COVID19, our blog by @WRIBrasil breaks down 3 strategies to ensure such changes last and help shift to a more #resilient, lower-carbon future. https://t.co/kcwnerGr6c	1	1009132309818298368	0.704082
Shiny new busses are great. However, cities are missing the most cost effective solution in dealing with transportation and climate change - 🚶‍♀️🚴‍♂️♿🛴. Everyone on 🚌🚈 starts and ends their trip using AT. Build a safe and well connected AT network, save $$, healthy residents. https://t.co/yd9wwTpMzl	1	1008831801341763585	0.640351
The climate change mitigation effects of daily active travel in cities 👉🏽🚲👩🏽‍🦯🌿 https://t.co/XYNgqpKYFk	1	1008814029995773952	0.804348
🚴‍♀️Car and motorcycle companies are shifting to e-bikes production amid growing demand and cities' desire to cut emissions. A promising trend! Read more on @nytimes https://t.co/ivRL9JejXO	1	1008758106514509829	0.662162
How cities around the world are protecting billions of people from climate change 🚴 🚅 🌃 https://t.co/OcGoYbVLzS	0	1380618304516145154	0.630435
Improve city traffic with 200 people: 177 cars 🚗🚙🚕🚓 200 bicycles 🚲🚲🚲 3 buses 🚍🚍🚍 1 train 🚎 #SomethingYouMayNotKnow https://t.co/r7x5E3pug3	2	1001512300585607168	0.775862
Improve city traffic with 200 people: 177 cars 🚗🚙🚕🚓 200 bicycles 🚲🚲🚲 3 buses 🚍🚍🚍 1 train 🚎 #SomethingYouMayNotKnow https://t.co/61PfCBSFH8	2	1001506259290480641	0.775862
Improve city traffic with 200 people: 177 cars 🚗🚙🚕🚓 200 bicycles 🚲🚲🚲 3 buses 🚍🚍🚍 1 train 🚎 #SomethingYouMayNotKnow https://t.co/sMWwvGVq0n	2	1001497180497240065	0.775862
How to optimize city traffic conditions with 200 people: #WEF16 177 🚙🚕🚗 200 🚲🚲🚲 3 🚍🚍🚍 1 🚎 https://t.co/aVqBLL3IWS	2	1000686645384024064	0.74
How to optimize city traffic conditions with 200 people: #WEF16 177 🚙🚕🚗 200 🚲🚲🚲 3 🚍🚍🚍 1 🚎 https://t.co/MZkcfJkz9K	2	1000679369227100165	0.82
How to optimize city traffic conditions with 200 people: #WEF16 177 🚙🚕🚗 200 🚲🚲🚲 3 🚍🚍🚍 1 🚎 https://t.co/QasIk22wz9	2	1000678246789271552	0.82
How to optimize city traffic conditions with 200 people: 177 🚙🚕🚗 200 🚲🚲🚲 3 🚍🚍🚍 1 🚎 #WEF16 #Davos2016	2	1000633053318873088	0.759259
ValaAfshar : How to optimize city traffic conditions with 200 people: 177 🚙🚕🚗 200 🚲🚲🚲 3 🚍… https://t.co/8uZXkhjFDi) https://t.co/6ieCKR933M	2	1000470675977592832	0.74
ValaAfshar : How to optimize city traffic conditions with 200 people: 177 🚙🚕🚗 200 🚲🚲🚲 3 🚍… https://t.co/Af4t4dPE84) https://t.co/297ji5QRf1	2	1000469922701627397	0.74
How to optimize city traffic conditions with 200 people: 177 🚙🚕🚗 200 🚲🚲🚲 3 🚍🚍🚍 1 🚎 #WEF16 #Davos2016 https://t.co/qap54afTU3	2	1000460340348538880	0.759259
How to optimize city traffic conditions with 200 people: #WEF16 177 🚙🚕🚗 200 🚲🚲🚲 3 🚍🚍🚍 1 🚎 https://t.co/QasIk22wz9	2	1000424123590414336	0.82
How to optimize city traffic conditions with 200 people: @wef 177 🚙🚕🚗 200 🚲🚲🚲 3 🚍🚍🚍 1 🚎 https://t.co/rM8dI6J5li	2	1000422073049731073	0.630435
ValaAfshar : How to optimize city traffic conditions with 200 people: wef 177 🚙🚕🚗 200 🚲🚲🚲… https://t.co/zcCONrpWV5) https://t.co/3MLKKhYmzO	2	1000391155748569090	0.611111
ValaAfshar : How to optimize city traffic conditions with 200 people: wef 177 🚙🚕🚗 200 🚲🚲🚲… https://t.co/9fVmL7o1PW) https://t.co/dalt08R7fk	2	1000389648428957696	0.685185
How to optimize city traffic conditions with 200 people: wef 177 🚙🚕🚗 200 🚲🚲🚲 3 🚍🚍🚍 1 🚎 #WEF16 #Davos2016 https://t.co/ReK64WxnET	2	1000388449487159296	0.706897
How to optimize city traffic conditions with 200 people: @wef 177 🚙🚕🚗 200 🚲🚲🚲 3 🚍🚍🚍 1 🚎 #WEF16 #Davos2016 https://t.co/NKGgvbLBih	2	1000383007671365632	0.759259
How to optimize city traffic conditions with 200 people: wef 177 🚙🚕🚗 200 🚲🚲🚲 3 🚍🚍🚍 1 🚎 https://t.co/ReK64WxnET	2	1000375039710191616	0.66
ValaAfshar : How to optimize city traffic conditions with 200 people: wef 177 🚙🚕🚗 200 🚲🚲🚲… https://t.co/bQ640ILB7C) https://t.co/o3b3lCkhJc	2	1000371175745359872	0.685185
How to optimize city traffic conditions with 200 people: @wef 177 🚙🚕🚗 200 🚲🚲🚲 3 🚍🚍🚍 1 🚎 https://t.co/NKGgvbLBih	2	1000360127512199169	0.717391
ValaAfshar : How to optimize city traffic conditions with 200 people: 177 🚙🚕🚗 200 🚲🚲🚲 3 🚍… https://t.co/OEH5A3nJ7P) https://t.co/6l27PyYzTQ	2	1000354363095871489	0.66
How to optimize city traffic conditions with 200 people: 177 🚙🚕🚗 200 🚲🚲🚲 3 🚍🚍🚍 1 🚎 https://t.co/3rMhBnsKmu	2	1000346044474056704	0.804348
How to optimize city traffic conditions with 200 people: 177 🚙🚕🚗 200 🚲🚲🚲 3 🚍🚍🚍 1 🚎 https://t.co/RFobwpVQK8	2	1000344167804030976	0.804348
What would cities look like without cars? Here're 200 people in: 177 🚙🚕🚗 200 🚲🚲🚲 3 🚍🚍🚍 1 🚎 … https://t.co/hXEdaUItVi	2	1000302077925646338	0.66
Beautiful #cycle path - 🚲🚲🚲 📍Bulevardi i ri Tirana Streets are not static. They are public spaces that -with political will- can change in accordance with our needs. ~ Future City #UrbanMobility https://t.co/YuUUJ0HO5I	2	999572189522419712	0.628205
Does switching from car to bike in cities make a difference to CO2 emissions? Yes! Daily active travel matters People cycling had 84% lower CO2 emissions from all daily travel than non-cycling [EU PASTA: 'Physical Activity through Sustainable Transport Approaches'. Fab pun🍝🚲] https://t.co/b6ntrDjI4J	2	999399319710023680	0.706349
📣 Just published: Evaluation of 2013 Urban Mobility Package 🚎🚲🛴🚶 Findings confirm importance to adapt actions to today’s reality &amp; need for stronger tools to achieve ambitious climate, digital &amp; societal EU objectives. #MobilityStrategy #EUHaveYourSay https://t.co/l0x6xkgLTz https://t.co/qhVkYUScDD	2	999372369088143360	0.627273
The benefits of cycling: 🚲 Reduces your carbon footprint 🚲 Improves your fitness 🚲 Reduces risks of exposure to Covid-19 on public transport 🚲 Contributes to cleaner, healthier air in cities Make the switch today. Together we can #TurnTheTide on the climate crisis https://t.co/O8N2QUZZm4	2	998242214592606209	0.780702
🟢 #EUMobilityAtlas/#cycling: #Copenhagen🇩🇰 shows that providing people with options to safely walk, #bike or use public #transport is key in creating a city that is ✅#green &amp; #sustainable💚♻️ ✅liveable &amp; people-friendly🚶‍♀️🚲 ✍️@mobimaw: https://t.co/T02U5cJHUL @koebenhavner https://t.co/9v2NF3Z5yS	1	997489767360155648	0.662791
Each city in #Scotland should have a high quality and separated main cycle network that allows safe daily commutes. 🚲 This will help tackle #climatechange,🌍 improve health and wellbeing, reduce inequalities and help stimulate inclusive economic growth. https://t.co/uYCOI6vOo7	1	997431928298049537	0.822034
🚲 #Micromobility is becoming more and more important in cities across the globe. Discover innovative solutions ranging from wireless #eBike charging to more efficient #LastMile travel 👉 https://t.co/gKFSMTHzZ0 ft. @YuluBike @kiwiridedxb @limebike @e_stralian #Mobility	1	997159812654776320	0.608108
🚴‍♀️🌳This year, more than ever, the UN-Habitat Global Public Space Programme Is working to leverage the value of public spaces for urban health &amp; social inclusion. Download the Global Public Space Programme Annual Report 2020 &amp; learn lessons from experts. https://t.co/j77CgD0wUz https://t.co/fo66jf52hg	1	996752051240652801	0.631148
Biogas buses 🚌, individual carbon footprint tracking 👣, and the bike-train system 🚲🚆 .. This excellent video from @EITUrbanMob shows how 3⃣ cities are finding clever ways to transform their #mobility infrastructure. 💚👀👇 https://t.co/dhVUqEPZIy via @YouTube	1	996557243595177984	0.616279
@EcoEye @WHO @RTEOne Reduce road capacity. Start in urban areas and move outwards from there. What to do with that new space depends on context, and can have many benefits when repurposed🚶🚲🚌🌳. But even to start, reduced road capacity = fewer car journeys = less air pollution = better air quality.	1	996376376105144322	0.604478
🚲 NEW: Bike lane boost announced with new TfL trial "This is good news for our borough and furthers our aims of reducing danger for people who cycle as well as boosting bus journey efficiency." - Cllr @clairekholland https://t.co/vWmbdGOa6S https://t.co/peP0PCWLhm	1	996315757893029889	0.688679
@pardoe_louis @JewelzForever @Steve16711988 @JohnTory @BikeShareTO You: "it makes no sense to have bike lanes in canada" Reality: last time I checked, Montreal was in Canada — and parts of the city have &gt;10% of people commuting by #bike. Because what counts is not climate, but being able to cycle in safety.(Mtl has an extensive safe🚴‍♀️ network) https://t.co/DfEchbb69z	1	996086074286985217	0.652542
With less traffic in 2020, cities can reevaluate their streets and make way for greener initiatives which yield longer-term benefits🚗🚴‍♀️🌱 https://t.co/YGSFr9m987 https://t.co/p5evFOCzEq	1	995955394097885185	0.742424
Safe and efficient public transit is critical to addressing climate change. Our federal government is supporting our city with permanent public transit funding over the next 8 years. 🚌🚊🚇🚲 https://t.co/8f6bUfJEw5 https://t.co/KTBSCiX62c	1	995384942480842758	0.848837
So many benefits come from having bike share systems in an urban or regional setting. Quick reminder of some of the benefits 🚲🚲 - Sustainable transportation - Financial advantage - Health benefits on mind and body https://t.co/G7DQoyENnT	1	995040023845142529	0.766667
🌎Focus on planning for #climatecrisis 🚲Expanded support for bike &amp; pedestrian planning 🏘️Includes incentives for TOD &amp; affordable housing 🚍Major funding boost for urban &amp; rural transit Just some of the (many) reasons planners support #INVESTAct #InfrastructureIsCalling https://t.co/0TEBJseVv6	0	993578893427773447	0.815789
1/ Reduce the maximum speed of urban traffic to 20 mph ! 🚕🛵🚴‍♂️🚛 👍 So effective as a strategy to save lives and improve urban living 👍 So simple as a message 👍 So successful as a global campaign Let's have 20 mph as the limit across London! https://t.co/WXk0sgtvhN	0	992759250337370113	0.785714
Active 🚶‍♂️🚲&amp; public transport 🚍are essential to get Brisbaners where they need to go: suburbs to city &amp; back. Investment in AT &amp; PT increases patronage &amp; reduces 🚘🛣️demand, &amp; congestion. We support investment in active infra #footpaths #kerbs #crossings #metro @bne_lordmayor https://t.co/GdrwVdR2LK	0	992731268512206848	0.764151
Lime joined the Zero Emissions Urban Fleets (#ZEUF) network ⚡️🚲🛵🚙🚚⚡️ of the World Economic Forum @wef. We are charging our fleet already on renewable energy and are transitioning our operations fleet to be fully electric in 2021. We will be net zero as a company by 2030. https://t.co/D6zhJ6FnGy	0	992478974012899328	0.640351
Why #biking? 🚴🚴‍♀️🚴🚴‍♀️ 💰📈Better bike accessibility can support economic recovery post-COVID 🏥👥Biking can improve #publichealth &amp; quality of life 🚲🛣️Biking infrastructure helps cities #resilience This is the future of #transport! https://t.co/nwxIvpexUj #TTDC21 #cycling	0	992321530733432832	0.613208
🚲🚶‍♀️🚲🚶‍♀️🚲🚶‍♀️ 📢 Yippee!! @grantshapps announces half of journeys must 🚲 or🚶‍♀️by 2030! In which case, could we please have some more #SchoolStreets @LBofBromley? Thanks 😊 Transport Secretary: "half of urban journeys must be cycled or walked" by 2030 https://t.co/6GehZ1s1sk	0	992052120613539842	0.628205
Please look at our #EUCancerPlan - pushing active mobility🚲🚶‍♀️as the healthy mobility options. Later this year: revision of our Urban Mobility Package to support sustainable transport &amp; mobility. Remember that sustainable means also safe + healthy ! https://t.co/zzFL36xSE1	0	992028753176989696	0.726415
.@ChicagoDOT says recently passed capital plan will provide a "major infusion" and "more than double previous levels of funding and allow us to build signficantly on the success of our bike program." Opportunity to tackle inequity in the current network?🚲https://t.co/gV9DlzUDT3	0	991915274361278465	0.704082
“If you build it, they will come!” Play and learn about the many benefits of #cycling and good #infrastructure - health, sustainability, climate, city decongestion and much more! ✔️ #LEGO | #Bicycles 🚲 | @LEGO_Group https://t.co/YTj5hdMzsA	0	991909482740486144	0.662162
Ms. Warning: "The Indo-German Partnership for Green Urban Mobility is committed to sustainable transformation and evolution of cities and to make a major contribution to improved air quality, road safety and affordable access to low-emission public transport." 🇮🇳🇩🇪🚴🚍🚶 https://t.co/5TIdaJ9R72	0	991715834140790786	0.663636
"Sustainable Urban Transport: Avoid-Shift-Improve (ASI)" Avoid: Smart land use planning (15-minute cities) 🗺️ ⬇️ Shift: to active &amp; public transport 🚲🚇 ⬇️ Improve: vehicle &amp; fuel efficiency (evs)♻️ https://t.co/0QeN3eZezT https://t.co/iZuUI09CXk	0	991687092714516480	0.895349
#Gardens, #greenspace, and the reduction of parking spaces are being planned across Paris to help improve the overall #health and #wellbeing of the city's inhabitants, as well as tackle #globalwarming. 🌳🚴🌍🚶👏 https://t.co/D5e6rSa3sS	0	991363759468961792	0.628205
Why Leading Smart Cities Are Often Bike-Friendly Cities 🤩 Communities can improve decrease traffic congestion, and even air quality! Together, these smart city technologies are optimizing infrastructure, mobility, public services, and utilities. @BashkiaTirane 👏🥳🚴 https://t.co/8l6P9kfnsY	2	990665910326358017	0.663636
The secret for high cycling levels on a metropolitan scale: "the large proportion of respondents with access to a car suggests that the 🚲+🚉 system is able to provide an attractive alternative to 🚗-based interurban mobility." Read: https://t.co/m7pDhj7uPm https://t.co/SgMmylSi8c	2	990022858293293057	0.663265
@AndrewHunniford @GerryLaHay the never ending circle. Little to no 💵 in 🚶🚲🚍--&gt; encourage people they need a 🚗 --&gt; people demand houses with more 🚗storage further from services --&gt; city spends more 💵 for sprawl services --&gt; less 💵 for transit. repeat... with a side of pollution, noise, health impacts	2	989912099819347968	0.663636
Smart city benefits explained. #IoT #AI and #sensors are the technology innovations that should benefit both people and the planet. 🚲 🚶🏽 Do you agree? #smartcities #innovation #carbonemissions https://t.co/2MlknUM5yp https://t.co/rmj9FAmL4c	2	989855610182225920	0.642857
Beautiful transformation into a #cycling city in Buenos Aires to fight pollution and congestion with an ambitious target of one million daily rides by 2023 🚲 #morecycling #solution #climate #greenrecovery https://t.co/ADS3mVGD9D	2	989508215275769856	0.616279
@lewdewzyoloswag @LandGoose @sunildasgupta4 @MDSHA Yes, it's a state highway. The @MDSHA draft Context Driven [sic] Guide classifies the area as Urban Core, where "access" (going by👣🦽🚲🚌🚇) is a higher priority than "mobility" (going fast by🚗). For reference, the Georgia-Randolph interchange in Glenmont cost &gt;$75 million. https://t.co/F0Ct7TXtcF	2	988407733685837830	0.663636
🔇How to reduce noise in cities? 🚲🚶👩‍🦼 Shift to active transport ⚡ Electrify vehicles, especially public transport ⛔ Lower speed limits and create more car-free zones	2	988031843671818240	0.890244
Milan mayor Bebbe Sala has made some bold moves to cope with the city’s high pollution. One of the city’s most ambitious initiatives is the gradual creation of 300km of cycle paths 🚲 #morecycling #greenrecovery #cleanair #climate #liveablecities https://t.co/t6uTkrDLuC	2	987499723530551296	0.663636
Would ❤️ a How to Save a Planet &amp; @TheWarOnCars crossover epi on the 🚲 boom &amp; e-cargo bikes as THE solution for urban ppl moving and delivery CC @abexlumberg @ayanaeliza @buttermilk1 @BrooklynSpoke @Naparstek	2	987284008819220480	0.642857
Bikes can support businesses 🚲♥️🏬 We should design our cities to deliver a better quality of life for all of us. One of which is allocating limited city space properly: Spend it so that it directly benefits humans vs squandering it for car parking that benefit a few. https://t.co/9fY96MTU78	1	986342422161645568	0.650943
@NCapretz @ToddGloria @LiveToSustain @SANDAG Agreed @NCapretz, let's get to work on achieving those mode share goals outlined in our city's Climate Action Plan, especially how we will reach 18% biking by 2035 in our Transit Priority Areas. 🚲	1	986232080676814849	0.662791
As COVID-19 disrupts mobility worldwide, many cities are transforming streets to increase space for walking &amp; cycling while maintaining social distancing 🚴 🚶‍♂️ But these changes can also help cities transition to a more resilient, lower carbon future. https://t.co/Zy0vPFv6uv	1	985629102345465861	0.650943
A German start-up, @FixMyBerlin, is hoping to make Berlin greener and smarter, allowing users of its platform to see new and planned bicycle paths for the city, and add their voice to whether they approve of authority plans 🚲 https://t.co/LM2Jw0mczZ	1	985490330152853506	0.633333
This clearly illustrates why we need to rethink our cities and how we transport ourselves within them. Cycling is one way to help make room for both people and transport and create more liveable cities. 🚲 #cycling https://t.co/QumvIC4S10	1	985306878426124288	0.677778
In Monterrey, Mexico an urban revitalization project @DistritoTec led by @TecdeMonterrey resulted in increased... 🚶‍♂️🚴Walking &amp; cycling 🌳🏞️Access to public &amp; green spaces 👨‍👩‍👧‍👧🏛️Community building #PrizeforCities https://t.co/konv3FlChT https://t.co/xit0XwqOdy	1	984541334060007425	0.841463
[#Bestof2020] #COVID19 has changed transportation in #cities due to physical distancing requirements. Many cities are re-allocating space for active mobility like cycling 🚴‍♀️. Cities have an opportunity to build now what they want to keep for later 👉 https://t.co/qz6y1j5zWw https://t.co/2czqAjuyS7	1	983879614245163008	0.744898
Real #climateaction @scotgov Plans 20% Cut In Car Use Within Ten Years—And That Includes Electric Cars ‘£50 million to support the creation of “Active Freeways” to provide sustainable transport links between towns and cities.’ 🚶🏻‍♀️🚲🛣 https://t.co/MAbAK0M4Sb @carltonreid	0	983148626263212032	0.627273
Ethiopia is actively promoting #cycling 🚴 &amp; #walking🚶🏽‍♂️in its cities, acknowledging its affordable role in keeping the environment clean &amp; improving health and well-being. Is Kenya promoting PEOPLE or cars? @PSCharlesHinga @NMS_Kenya @Ma3Route @KenyanTraffic https://t.co/dI3IdFEwx3	0	982285610370007045	0.616279
In Monterrey, Mexico an urban revitalization project led by @TecdeMonterrey resulted in increased... 🚶‍♂️🚴Walking &amp; cycling 🌳🏞️Access to public &amp; green spaces 👨‍👩‍👧‍👧🏛️Community building Check out all the incredible work from our #PrizeforCities finalists: https://t.co/lfbEJuQlQr https://t.co/E33bC7omaN	0	981951800931594240	0.744898
Cities are taking the charge in promoting car-free living. This week, we cover @Tempegov's work with mobility-minded development company @culdesac to build the first car-free neighborhood in U.S. 🛴🚲🌱 https://t.co/Odo4V7xyEy	0	981841430938349568	0.646341
🎥🚴🚴🌇Improving #cycling infrastructure helps not only by lowering #traffic levels, but it also brings environmental and personal health benefits. With #FLOW you can create a #cyclistcounter and help to make your city better in less than 30 seconds ➡️https://t.co/2gng49WGpU https://t.co/YAgXJr0DJv	0	981687126688317442	0.867347
Transportation's share is highest in the capital's air #pollution- A recent report by @CEEWIndia Adapting to🚲bicycles,🌲planting trees,⛽️switching to CNG transportation while adhering to all #COVID19 protocols is a necessity! #Breathe Safe! https://t.co/npYgLD5JS4 https://t.co/VxuwtNzzyz	0	981507780212416512	0.606383
🚲 Can dockless bike-share systems really change lives? A @WorldResources report finds this mode makes a big impact by... 🚍 Expanding #transit connectivity ♻️ Reducing emissions 👉 Providing a #resilient &amp; safe way to reach essential needs Learn more ➡️ https://t.co/cT1Qz0V3Su https://t.co/m3t65lCyEw	0	980698572495695872	0.605263
🚲Walking and #cycling are considered as the investment areas that can contribute the most to achieving #cities’ strategic goals such as reducing congestion &amp; improving public &amp; environmental health, at the lowest net cost Discover our latest report // 📕https://t.co/BCqelxjNt0 https://t.co/8qKpAGdFwg	0	980639088410685440	0.744898
Our @Transport_EU #MobilityStrategy embraces the vital 90% GHG ⬇️challenge at the heart of #EUGreenDeal and stresses the urban dimension! "Cities are...at the forefront of the transition towards greater sustainability" ... and we need to increase modal shares of🚎🚍🚲🚶‍♀️!!! https://t.co/ekwxcPMVuV	3	979683242226933760	0.633333
Is Nairobi city #sustainable? 🚶‍♀️safe streets 🌨️climate resilience ♿access for all 🚴‍♀️non-motorized transport 🌳green spaces 🚌electric vehicles 🌇efficient buildings 🛴new mobility 💦affordable water 💨clean air @NMS_Kenya @KURAroads @Ma3Route @KenyanTraffic https://t.co/CqWmNQNbVv	3	979550330018025472	0.744898
Should @JoeBiden go big on public housing? YES It "could tackle several urgent needs at once, from #COVID19 stimulus to #climatechange." Also go big on transit &amp; we've got ourselves the foundations for healthy &amp; vibrant US cities. 🏘️🚍🚲 https://t.co/FfAspPDQQD @kristoncapps	2	979373323795693568	0.622449
"The increase of #publictransport and the decrease of private #Transportation can reduze emissions and improve urban density" 🚶🚴🚎🚌☀️@onuhabitat @ArupGroup https://t.co/C2DxwMWiDS	2	979367007371046912	0.611111
@citycyclists The white van man is being out competed in cities already by more efficient, cost effective and emission free models. The more MPs support motor vehicles and increase congestion, the more competitive edge we have Let them keep it up and watch cycle logistics thrive 👍💙🚴 https://t.co/0OX47Wl1Qq	2	979288038567301120	0.652542
Agree @moranjohna1 Needs debate &amp; consensus to change the lens we look at public transport (PT) investment through. PT ✅ impacts inclusion,FDI, housing, jobs, education, health, environment, sustainable living, rural/urban growth, retail, social, sports &amp; more. 🚌 🚞 🚊 🚲 🛴 🤷🏻‍♂️ https://t.co/Bgyge7ek2p	2	978738673335394304	0.640351
🚴 Due to current pandemic, cities are investing into active transportation even more. Help justify their investments with hard data. 📊 ➡️ With FLOW, you can easily count cyclists and pedestrians and identify traffic hotspots. &gt;&gt; https://t.co/U2welS9TzV #traffic #smartcity https://t.co/xHkSogM8V8	2	978540574637744128	0.613208
📢 Minister @EamonRyan has announced that Local Authorities across the country have been allocated €50m from the NTA's Mobility Fund. Covid-19 has changed our world. Providing safe alternatives to car use outside our cities is just one of the ways we can #BuildBackBetter.👩‍🦽👩‍🦯🚴‍♀️ https://t.co/QpFRyydxXd	2	978436833544626176	0.785714
80,000 journeys/day are within city boundaries, often v short distances – so we need to help people do these journeys more easily without a car. 🚶🚴🚌🌿 Less congestion, safer streets, cleaner air – good for everyone! 5/	2	978317909763096576	0.622449
Clean air zones are the quickest way to reduce local emissions They should be implemented alongside other measures improving public transport and active travel to reduce car dependency and clean up our towns and cities🚴 More on this in our forthcoming report 📚 4/4	2	978295213624983552	0.720339
6. Research can aid the transition The following will support the transition: 🚲potential emissions reduction from e-cargo bike adoption 🚲 approaches that businesses can take to adapt their practices 🚲 ways cities can configure infrastructure &amp; road space	2	978253138397364224	0.613208
Ironically the pandemic has provided a rare opportunity to promote the use of 🚲 and integrate the non polluting mode of commuting into urban transport system. - Hon'ble Vice President of India @MVenkaiahNaidu @chennaicorp @csclofficial @nkannanips @ChennaiTraffic @copmahesh1994	2	976900117142716416	0.695122
Studies from biking upsurge this year: 🚲 can support economic recovery, improve public health and quality of life, and bike infrastructure can help cities be more resilient to future shocks. ❤️ stories from around the world h/t @MaryMorseMarti #COVID19 https://t.co/Hda5lANIBC	2	976899881578065920	0.676471
Covid-19 caused rapid shifts in travel infrastructure to make streets friendlier to bikers and pedestrians. 🚲 Can these changes endure as people return to their cars and public transport? #UrbanMobility https://t.co/VtOhnWtyQm	2	976874972147830785	0.633333
Active transport is where investment should go in the City 😍🚲🛴🛵🏃👩‍🦯 https://t.co/98njfk5dx3	2	976612850063040512	0.653846
#connectivity is fundamental for comfortable #mobility. #data show for who the road network in cities is planned and built for. green 🚲vs. purple 🚗network https://t.co/9rq5c9vSLc	1	975569328664924161	0.681818
Smart Cities are no longer science fiction. Read about how Smart Cities solutions are revolutionizing how we see urban life! 🚲https://t.co/dluWyg3nKt #stefanini #smartcities #smartcity #traffic #urbanliving #publicsafety https://t.co/8as1CUII7D	1	975502353217609728	0.695122
Smart Cities are no longer science fiction. Read about how Smart Cities solutions are revolutionizing how we see urban life! 🚲https://t.co/3wNPvLpOOw #stefanini #smartcities #smartcity #traffic #urbanliving #publicsafety https://t.co/h4zRORoiQx	1	975492308450861057	0.695122
100% agree, and not just #ClimateCrisis #NetZero 🥴Also.. -Road expansion encourages more 🚙🚚ownership/use -This reduces public &amp; active travel use -Encourages longer journeys/ dispersion -More urban congestion/pollution -Less cash for 🚲🚶‍♀️🚄🚌 - .. @CyclingEdin @TransformScot https://t.co/qlVIljUb9l	1	975409998820925440	0.663636
I analysed data from the pedal me fleet to look at the different advantages of cargo bike logistics in dense urban areas, with a summary of their wider benefits for cities 🚲 Read the the article here https://t.co/EXMjjLpglB	1	974948580640350208	0.616279
A significant new report supported by the @wef (World Economic Forum)🌎argues there must be a “transport transformation” 🚴🚗🚊🚎 if the planet is to benefit from the Paris Agreement’s decarbonization commitments. #Mobility https://t.co/LJV3N6aeoG	1	974775416425713665	0.679487
With this set of indicators 📈for sustainable urban mobility the @EUCommission helps cities to measure improvements that result from new #mobility practices or policies 🛴🚲🛵 https://t.co/d5q2wcq5Jv	1	974734590836387841	0.814286
🚲trips in Europe are 📈 and there has been over "2,300 km of announced infrastructure measures, more than 1,000 km already implemented" reports @EuCyclistsFed. How to justify this investment? Data from sources such as @StravaMetro now free for city/government planners to access https://t.co/Q4EldC4hEy	1	973370923414904833	0.722222
Data from a new ITF study suggests that #cycling becomes safer when more people do it.. 🚴‍♂️ #mobility #micromobility #bikes https://t.co/uohKnZSqd3 https://t.co/GeiPLGIJFC	1	972534380974440448	0.844828
How four European cities are embracing micromobility to drive out cars 🔥🌎🔥🚴 #climatechange https://t.co/bJUD2txpsZ	0	969603261631160321	0.717391
Per @TransAlt, NYC has already had 200 traffic deaths in ‘20 As a city councilwoman in The Bronx, I’ll invest in: 🚲 Expanded bike lanes to ensure safety of cyclists 🚊 ADA-compliant, fully funded mass transit 🚧 Road design to prioritize all pedestrians #gopalforthebronx	0	969332611951800323	0.696721
🏃‍♀️🚴‍♀️🚶‍♂️From Milan to Bogotá, taking into account the needs of young children &amp; their caregivers in #street design and #cycling policy makes #cities better for everyone. 💻 @CecyVacaJones &amp; @ankita_chachra of the @BvLFoundation explain why. https://t.co/CKeoBdlGED	2	968633693538541569	0.616279
In responding to #COVID19, promoting walking and cycling can help African cities not only as a quick solution right now but as a strategic effort in long-term recovery. Read on from @ImanAbdulwassi, @janenetuniz &amp; Anna Oursler: https://t.co/x6QteKJF0J 🚲	2	966727380827103233	0.792683
🚲 route choice data on @StravaMetro shows many examples, in towns and cities; where there is safe and well thought out #activetravel infrastructure there is an increase in both 🚲 trips and people along these routes. @StravaMetro is free to access for local authorities+planners https://t.co/wlwxtbAD5Y	2	966209170969153541	0.663265
🛣️Paving the way for a better future💡 @Bcnsuperilla - that supports SMARTEES city #VitoriaGasteiz - is developing new #superblocks and reclaiming roads in #Barcelona to increase #urbanmobility and the well-being of citizens 🚴 https://t.co/VIa78rb2Yl	1	965546924416946177	0.743902
@starindia These 4 steps will make a huge difference in reducing traffic congestion, cut carbon emissions and improve air quality of our cities. Besides, employee happiness quotient and productivity will go up. Cycling is the New Normal🚲	1	965496756359352320	0.715686
As more and more people move to cities, urban centers find themselves challenged by #mobility issues. How can #AI offer a solution? 🚲👉🏼 https://t.co/vJEDxWRkPT #stefanini #smartcities #artificialintelligence #smartparking #autonomousvehicles #traffic #urbanlife #smartcity https://t.co/ciTvG5wkDd	1	964487782981881857	0.648936
The @JoeBiden &amp; @KamalaHarris transit plan: Provide every American city with 100K residents with high-quality, zero-emissions public transportation through: flexible federal investments w/ strong labor protections that create good, union jobs. 🦺🚌🚉🧑🏽‍🦽🚶‍♀️🚲https://t.co/8mHDgjqy5c	1	964217388970504196	0.715686
Some keys to #sustainable urban #mobility: 🚶‍♀️🚴‍♀️supporting #ActiveMobility 🚌 replacing polluting bus fleets ⚡ promoting electro-mobility 🚊 developing modern trams &amp; intermodal hubs 🏡 ensuring appropriate land management Read @UNECE recommendations 👉 https://t.co/MKShH3QoNF https://t.co/gmGbdNQbf6	1	964191698304819201	0.688679
“The Greenway Trails Network is a critical, sustainable solution that will catalyze inclusive economic growth, which is the path forward toward a stronger Capital Region." 🔥🚲 https://t.co/RhDGlg0upe	1	963710518186905605	0.628205
Kelowna residents strongly support #ActiveTransportation in their community &amp; the City is planning accordingly. The City of Kelowna pledged to reduce greenhouse gas emissions 33% by 2030, and providing active transportation options. @bccycle 🚲 🎉 https://t.co/9qmn6Z6t75	1	963695717402468352	0.622449
Every European city should have its own bike sharing scheme, see here why! We encourage all cities to urge their national governments to include #bikesharing in their National Recovery and Resilience Plans🚲🇪🇺https://t.co/k94C3Pe9mk #eurecovery #eugreendeal https://t.co/vHYthS7buq	1	963337901303058432	0.819149
@UNHABITAT @ecomobility_ @SOLUTIONS_EU @TUMInitiative @ITDP_HQ @ITDPAfrica @ForwardCities I agree. At the same time every city should strive for good quality bicycle infrastructure. The easiest, cheapest, most climate friendly and healthy form of transportation. 🚲	1	963249943082184704	0.792683
How has the "new normal" changed our habits? Many cities are taking space from cars to give it to bikes and scooters. 🚲 We have the opportunity to change our habits to more sustainable ones. Discover more &gt;&gt; https://t.co/Utnrpm2UJt @el_pais	1	963118107349762048	0.755814
improving &amp; expanding sustainable urban transportation: ▪Increases function of entire transit system ▪Air quality enrichment w positive effect on health ▪Climate mitigation #ActiveTO #EmbraceWinter @Walk_TO #walkTO @biketo #bikeTO ❄️🚲👨🏿‍🦽👨🏾‍🤝‍👨🏿☃️ https://t.co/OrPKioUOak	1	962293834171518977	0.704082
How 🚲 accessibility &amp; infrastructure can provide lasting benefits as cities build back after #COVID19: 💰Support economic recovery 🚴‍♀️🌡Improve public health 🌇Increase resilience to future shocks Read on: https://t.co/I1PtDytrQR @aschwedhelm @cadriazola @lwjharms	0	961800479742316544	0.691489
⛅ 🌳🏤_🏬_ / |_\🚸🏢🌳🌳 _____🚋_🚶‍♀️__🚍____ 🏡⁣🏥🏦 / |🛴\ 🏠🌳🏡 🏨🌳🏪 / | 🚲\ 🏪🏨 🏡 🏨 / 🚲 | \🚶‍♀️🏡🌳 By building more livable, equitable and sustainable #cities, we are shaping a future that works better for everyone. #WorldCitiesDay	0	961542730416644096	0.759259
It’s #WorldCitiesDay 🌃Cities could be responsible for as much as 70% of global CO2 emissions - we can change that by investing in sustainable urban mobility 🚃🚴 and promoting public transport 🚎 https://t.co/v86nqM90SH	0	961474973935325184	0.642857
#WorldCitiesDay 🚲 "Anticipating change and making design decisions that build resilience into urban environments could help us cope better with climate shocks and help cities recover more quickly," says @JonnyEcology 👉 Read more: https://t.co/9ydoA2Sjme https://t.co/opSZmTTZCV	0	961284356399665154	0.9
When 🚋🚲 urban mobility promotes inclusive &amp; sustainable cities, it generates social &amp; economic opportunities, and addresses #ClimateChange. On this #WorldCitiesDay, learn about how 🇧🇴 La Paz copes with rapid urbanization through #IntegratedSolutions 👉 https://t.co/KNe6k1Yt8v https://t.co/OCmCFEEOsc	0	961242217041006592	0.722222
This is how the Mayor of Haringey travels around our borough 🥇💫🚲 Leading by example, and choosing a mode of transport that helps to reduce air pollution, carbon emissions, congestion, and keeps you fit at the same time - winning all around! https://t.co/tKJYI7NGRH	0	959788583379849216	0.688679
🚲⬅️🏙️ NEED 🏞️➡️🚍 What transport modes should be developed? Towns &amp; cities say #cycling paths 🚲 while remote rural areas &amp; villages need local bus services 🚍 'Transport infrastructure &amp; connections' = top need noted in #RuralVisionEU Eurobarometer https://t.co/8BzoANpf6J 📊 https://t.co/L4V0V6uLKi	0	959443901022199808	0.605263
One approach to a #Sustainable #ZeroPollution city is the 'Barcelona Superblock’ model which: 🧑‍🤝‍🧑reclaims #public space 🚗reduces motorised #transport 🚴promotes #active lifestyles 🌳provides #urban #greenery ☀️mitigates #ClimateChange Read more▶️https://t.co/uUbQN9DreP https://t.co/yC5sDGyyCx https://t.co/VsYEO99ycn	0	959442157508726785	0.676471
#ESComment: "The key to a cleaner, greener and healthier city is to make riding a bike the safest way to travel in the capital" Do you agree? 🚲 https://t.co/DAe4jsy4xv	3	958711257510576128	0.642857
#ESComment: "The key to a cleaner, greener and healthier city is to make riding a bike the safest way to travel in the capital" Do you agree? 🚲 https://t.co/exbUT9ExeE	3	958644777951506432	0.642857
#ESComment: "The key to a cleaner, greener and healthier city is to make riding a bike the safest way to travel in the capital" Do you agree? 🚲 https://t.co/lFFpXSsh6D	3	958354014034415616	0.7
#ESComment: "The key to a cleaner, greener and healthier city is to make riding a bike the safest way to travel in the capital" Do you agree? 🚲 https://t.co/vT0zkSZbtX	3	958286699318059008	0.7
💻Co-working spaces in new developments 🕺Protect night venues from noise complaints - soundproofing 🚲 Improved cycle parking 🏞 Frontloading social &amp; community infrastructure 🏙Limit build 2 rent 🌆Promote inner city living ✊Protect original communities against gentrification	2	958041006578044931	0.674603
2️⃣Double down on active transport 🚶‍♀️🚴‍♀️ Compact &amp; walkable neighborhoods and cities have stronger economies, are less emissions-intensive, safer &amp; healthier. Active #mobility infrastructure investments likely create more direct &amp; indirect jobs per than road-only projects. https://t.co/gCCJMeYfCC	2	958022911100686337	0.780702
#ESComment: "The key to a cleaner, greener and healthier city is to make riding a bike the safest way to travel in the capital" Do you agree? 🚲 https://t.co/NdDtSFfzjr	2	957897319977926656	0.7
#ESComment: "The key to a cleaner, greener and healthier city is to make riding a bike the safest way to travel in the capital" Do you agree? 🚲 https://t.co/ULE2QVZg5v	2	957871003161505792	0.642857
2/3 Shared cycling is the new way to live &amp; travel - cheaper, cleaner, greener. Positive benefits to a city, its people and the economy include a reduction in congestion, improved air quality, the health and happiness of local residents and opportunities for tourism 👍🏙️🏡🚲	0	1379809888398884866	0.618644
EU_Commission: A sum of €295 million will improve the transport infrastructure of the Riga Metropolitan area. It will improve 🚆 railways, 🚊 trams, 🚎 electric buses and 🚲 cycle lanes. #MakeItReal #NextGenEU https://t.co/TAxRlF48Js	0	1379795316128505858	0.616279
Lane Change, a new study from City Building Ryerson, looks at how infrastructure can create a safer environment for cyclists🚴 https://t.co/e86ZYFGprb	0	1379457566422532096	0.725806
.@Cycling_Ind_EU's "Bike Sharing to fast track recovery in Europe" 🚲 🤝 We urge cities to include bike sharing in their recovery plans 👍 Affordable #cycling 👍 Cuts in CO2 emissions 👍 Reduced congestion 👍 Local jobs #RecoveryFund 👉 https://t.co/yxF1KeVouS https://t.co/phWX5EBkj6	0	1379442367837708289	0.715686
Why every city should have its own #bikeshare scheme: 🚲Affordable access to #cycling for everyone 🚲Clean air &amp; cut in CO2 emissions 🚲Social distancing during the pandemic 🚲No more congestion 🚲Local jobs &amp; boost for the economy #RecoveryFund 👉 https://t.co/PUo7aKqJkw https://t.co/b1si3z6RDW	0	1379326185239420928	0.764151
Why every city should have its own #bikeshare scheme 🚲Affordable access to #cycling for everyone 🚲Clean air &amp; cut in CO2 emissions 🚲Social distancing during the pandemic 🚲No more congestion 🚲Local jobs &amp; boost for the economy #RecoveryFund 👉 https://t.co/zkx4Ng9Y21 https://t.co/nTsby2eyJQ	0	1379322322138566661	0.764151
Why every city should have its own #bikeshare scheme 🚲Affordable access to #cycling for everyone 🚲Clean air &amp; cut in CO2 emissions 🚲Social distancing during the pandemic 🚲No more congestion 🚲Local jobs &amp; boost for the economy #RecoveryFund 👉https://t.co/KEtilNcWgt https://t.co/3DX0E5ayjC	0	1379296428451753989	0.688679
In responding to #COVID19, promoting walking and cycling can help African cities not only as a quick solution right now but as a strategic effort in long-term recovery. Read on from @ImanAbdulwassi, @janenetuniz &amp; Anna Oursler: https://t.co/cCzkplLZJs 🚲	0	1379069111477661696	0.695122
How 🚲 accessibility &amp; infrastructure can provide lasting benefits as cities build back after #COVID19: 💰Support economic recovery 🚴‍♀️🌡Improve public health 🌇Increase resilience to future shocks Read on: https://t.co/iVHY1STkAQ @aschwedhelm @cadriazola @lwjharms	0	1378465416784310278	0.776596
@BikeWalkMB Excellent. No worries - if the previous projects are of any indication, both you and the city have it well in hand. 👍🚲🚶	0	1377465584397524993	0.690476
In a “15-minute city,” housing is affordable and it’s possible to meet your basic needs within a 15-minute walk 🚶‍♀️🚶‍♂️ or bike ride 🚴‍♀️ Is where you live close to being a neighborhood like that? Find out via the link 👇 (Via @FastCompany) https://t.co/owajRe9c1t	2	956574133051101184	0.616279
@SimonKingham @motnz @AxelWilkeNZ @UCNZscience @uoclibrary In my vision of the future of #transport the absolute number of what we currently call '#cars' 𝒏𝒆𝒆𝒅𝒔 to be 1 in every 10 #people. The future of transport is not autonomous. It is public. It is #human &amp; it is electric. It is also less as our #cities contract &amp; heal. 💚🚲💚	2	956298819448303617	0.704082
@Streetfilms City government approved budget to expand cycling network 😉❤️🚴‍♀️🚴‍♂️	2	955965423752794112	0.657895
Prof. Rainer Friedrich from the @Uni_Stuttgart summarises extensive #research from the @ICARUSEU2020 project, including visions for a #climate neutral #Stuttgart, an innovative model for #European cities for improved #environment and human #health. https://t.co/1v7EmzBz3j 🏙️🚴🌱	2	955164242130489344	0.722222
"The backbone of climate-friendly urban transport will be public transport, active modes of transport, shared mobility services as well as sustainable urban planning" Delighted to see €360 million committed to active transport in Budget 2021! 🚴‍♂️ 🏃‍♀️ https://t.co/G6hrpihuqd	2	954930972973326336	0.772727
Great article from my friend Dr. @aliasun! With the covid pandemic, bike use has been on the rise. Cities need to adapt to that new behavior and provide safer spaces for bike users 🚲 Once again public health and sustainability go hand in hand 🏥🤝🌳 https://t.co/mi0SJXT7g4	1	954247960015065088	0.663636
🚲#Bicycles and buses will be future’s dominant modes of urban mobility, predict 346 transport experts 🌎Our planet needs a transport transformation with #MoreCycling to benefit from the Paris Agreement’s decarbonization commitments.	1	953798660512468997	0.663265
🚲 Covid-19 Has Boosted Cycling Investment In Europe 😊 ➡️ https://t.co/r43kn18M8X #cycling #biking #BuildBackBetter #sustainability #cities #COVID19 https://t.co/VE14NAB4PM	1	953786587002949632	0.706897
🇪🇺 cities &amp; regions &amp; @TimmermansEU agree in @EU_CoR to continue the shift to clean mobility for citizens. Priorities: Affordable⚡️mobility &amp; charging to link cities &amp; countryside clean public transport for all 🚲 lanes, also with 🌳 to make towns greener &amp; bring local jobs	1	953774683064684544	0.663636
Addis Ababa is the capital in the center of #Ethiopia and one of the cities to benefit from the "Ethiopia Non-motorised Traffic Strategy 2020-2029". Key to the strategy are safe, efficient, and accessible walking 🚶‍♀️ and cycling 🚴 networks to reduce private vehicle travel https://t.co/J3IScuIIfL	1	953507678038274048	0.726415
👩‍🍳Every recipe for urban transport success gets people out of private cars and on to other clean and affordable modes🚎🚶‍♀️🚴‍♂️ Advocate @ChrispLOL argues that #COVID19 could lead to positive transformations, home and away. Do you agree? 👩‍💻Read more👉https://t.co/yAfvS44mud https://t.co/yikw12IqRu	1	953433075039555585	0.622449
Sustainable Cities are rethinking their street plans. Bike Lanes,🚴 Sidewalks,🏃 and Green Spaces🌳 are being PRIORITIZED. Traffic engineers are shifting from channeling cars to moving PEOPLE with efficiency. @NMS_Kenya @KURAroads @KenyanTraffic @Ma3Route https://t.co/NXi2e3PJmm	1	953311935822475264	0.616279
How 🚲 accessibility &amp; infrastructure can provide lasting benefits as cities build back after #COVID19: 💰Support economic recovery 🚴‍♀️🌡Improve public health 🌇Increase resilience to future shocks Read on: https://t.co/HzJToLe5qN @aschwedhelm @cadriazola @lwjharms	1	953095858303639553	0.861702
@BrentToderian @ConversationUK Local governments have so many opportunities to drive these health benefits further, at a suburb, town or city level, through promoting and improving paths, roads and end of destination facilities for those who strive for less car use 🚲	1	952952142251388930	0.622449
@photowarrior @allan_crawshaw Yes‼️ ..and this is just @SoniaFurstenau @BCGreens plan for more livable, sustainable cities: 🚶‍♀️Walkable 🚴‍♀️Bikeable Neighborhoods 🚆More transit province-wide 🚴‍♀️Removing PST on e-bikes ⛱ Permanent expanded patio program #AllAgesAbility♿️ #BCelxn2020 https://t.co/uHH5ugABLG	1	952866390821793792	0.819149
Bicycles and buses future’s dominant modes of urban mobility, predict 346 transport experts : instead of tech solutions people must be forced to switch away from planet-damaging transport modes 🌿🚲🌎 https://t.co/RVraJycaxP	1	952375867107303424	0.722222
By celebrating #cycling🚴 &amp; #walking 🚶🏽‍♂️on Oct 11 in cities across 🇪🇹 we acknowledge its affordable role in keeping our env’t clean &amp; improving health of our people! #AfricaMobilityMonth @ICLEIAfrica @ecomobility_ @UNHABITAT @ITDPAfrica @UNEP @WRIRossCities @TUMInitiative https://t.co/z7RFQUIxlT	1	951975834352570369	0.642857
.#Local leaders' decisions are crucial to ensuring a #GreenRecovery. Regions &amp; #cities account for ~65% of #climate &amp; #environment-related public #investment in OECD countries. @MuniLima mayor "Lima invested in 46km of #bike lanes as a green #transport option" 🚲 #OECDgfi https://t.co/XOt9B96cGx	1	951499693804195840	0.710526
These are just a few of the things we're doing to help clean up our air👍 We want to eliminate pollution📉 so we can live healthier lives, and fight climate change 🤝Help us reach our goal of becoming a carbon neutral city by 2028 by traveling green 🚍🚴 https://t.co/1WywEpo7D2	1	951493078833156096	0.627273
@sudeept_maiti @DULTBangalore @BBMPCOMM @CPBlr @AddlCPTraffic @bicyclemayorblr @WRICitiesIndia Great effort 🚴🚴..lets promote more cycle lanes and make the cities cleaner and greener..🚴	1	951162351935373312	0.630435
Nearly 2/3 people say they don’t want a return to pre-pandemic levels of #AirPollution. Mayor of Milan @BeppeSala believes expanding #cycle lanes within cities could play an important role in achieving this. 🚴 #cleanairforblueskies Article - @IISD_news https://t.co/ypgU2Nq7e5	1	950917402975350784	0.734043
RT unhabitatyouth: RT @FondationBotnar: How can our cities be more 👥 Inclusive ♻️ Sustainable 🚲 Healthier 🌟 and happier? Join our #FutureCitiesChallenge with @UNHABITAT to create a city based on what you think is important! Learn more &amp; take the qu… https://t.co/ACv7YFnomL	0	949545720100589568	0.608108
In responding to #COVID19, promoting walking and cycling can help African cities not only as a quick solution right now but as a strategic effort in long-term recovery. @WRIRossCities Read on from @ImanAbdulwassi, @janenetuniz &amp; Anna Oursler: https://t.co/2dZVoFmFj4 🚲	0	949313571103657984	0.792683
All city streets should be 25 MPH. It will dramatically improve safety (reason enough), air quality and drive adoption of better, greener forms of transportation. 🚴@louisvillemayor @LouPubWorks @LouForward @ridetarc @Downtown_Lou #sustainablefuture https://t.co/O4NDg8UNlC	0	948236171372646400	0.646341
According to this study by @ITF_Forum, privately-owned pedal bikes, e-bikes, e-scooters, and e-mopeds the THE most efficient modes of urban transportation in terms of Greenhouse Gas Emissions 🚲🛴🛵🌱🌳♻️💪 #mobility #sustainability #UrbanMobility https://t.co/sC14T7Gtmx https://t.co/36W1werGbN	3	947436251119886337	0.677778
In responding to #COVID19, promoting walking and cycling can help African cities not only as a quick solution right now but as a strategic effort in long-term recovery. Read on from @ImanAbdulwassi, @janenetuniz &amp; Anna Oursler: https://t.co/JvYA6o0rCF 🚲	3	947283948857683968	0.743902
Only one clear option exists in cities and urban areas during this #COVID19 pandemic - reallocating road space to create more on-road protected cycle routes. 🚴🚴🚴 @NMS_Kenya @KURAroads @NziokaWaita @PSCharlesHinga @pstransportke @Ma3Route @KenyanTraffic https://t.co/tZ11V4cqIa	3	947228266921910274	0.628205
Nearly 2/3 people say they don’t want a return to pre-pandemic levels of #AirPollution. Mayor of Milan @BeppeSala believes expanding #cycle lanes within cities could play an important role in achieving this. 🚴 #cleanairforblueskies Article by @IISD_news https://t.co/ypgU2Nq7e5	3	947042846577639424	0.648936
#AfricanMobilityMonth How can African cities transition to a #lowcarbon mobility future? 🚲🚶🚌 How can we reach a paradigm shift to cleaner, more efficient and effective mobility options? Download the infographic on low-carbon urban development here 👉 https://t.co/bO0QsqZrjD https://t.co/AYBAxBRQZV	2	945228630136893440	0.622449
Nationally, traffic could grow by up to 51% by 2050. What can we do to reduce emissions from transport and help the city become carbon neutral by 2030? Be part of the conversation. https://t.co/VY00GpnTCY 🚌🚗🚲🚐🏍️🚶‍♀️🚶🛴 https://t.co/4vNeUvzFJq	2	944749501578907649	0.662162
Cities across the world have witnessed a surge in cyclists during the #COVID19 crisis. Improving cycling infrastructure and adapting transport systems reaps health benefits for residents &amp; improves air quality 🚲 https://t.co/68l23mFZac	2	944125057554579456	0.677778
I believe we need to build better &amp; give communities better choices &amp; continue to make smart investments in #mobility. There are more transportation choices than ever before in the Capital Region #NYSCarFree 🚲 🚌 🚸🛵🚖🛴🚗🔋	1	942552798738157568	0.766667
In this attractive project of continuing to win the city for citizens, in reducing pollution, noise, the impact of climate change, gaining public space, ... the PLEV (Personal Light Electric Vehicles) 🛴 make symbiosis with 🚲 and have a lot to contribute as an alternative to 🚗 https://t.co/mQy0VKv8RR	1	941966366990417921	0.772727
No 🚗🚕in Radiceva street in #Sarajevo today. Enjoy reduced traffic noise! Together with @eubih &amp; @euinfoba we are marking #EUMobilityWeek and the ways cities can embrace urban wellbeing while promoting smart commuting choices 🚶‍♀️🚲🛴 and in the same time reducing pollution https://t.co/LoLeJNgby4	1	939737358701916160	0.688679
In responding to #COVID19, promoting walking and cycling can help African cities not only as a quick solution right now but as a strategic effort in long-term recovery. Read on from @ImanAbdulwassi, @janenetuniz &amp; Anna Oursler: https://t.co/N608NfcuET 🚲	0	939429031224725504	0.743902
The #data revolution is here, but are city governments ready to lead the way in using data to build equitable, sustainable &amp; safe #mobility for all? 🚲🛴🛵🚍🚇🏙️ NUMO's @js_castellanos talks leveraging data to achieve policy goals ➡️ https://t.co/32Jy8pF0ZE https://t.co/csFEHN1mtJ	0	936776443345780736	0.776596
In responding to #COVID19, promoting walking and cycling can help African cities not only as a quick solution right now but as a strategic effort in long-term recovery. Read on from @ImanAbdulwassi, @janenetuniz &amp; Anna Oursler: https://t.co/fVnOirqoMV 🚲	0	936688004948811778	0.743902
Mobility has not been so easy in the previous months. The EU Mobility Week promotes public health and quality of life by enhancing clean mobility and sustainable urban transport. Therefore let's celebrate the #EuropeanMobilityWeek2020 with hearts up! 🚗🚲🚂🚶🦽🚌🏍️ https://t.co/SCaCqsneSV	2	935108160959975424	0.704082
Let's open our #WeMoveSmart campaign with a quote from Mr Hilbert, Mayor of #Dresden. The mobility mix of the city allows him -and all citizens &amp; visitors- to easily move around with the most suitable means of transport. But what he likes the most is #cycling🚴‍♂️ #RepaintDresden https://t.co/mYPxYmAv8X	2	934210184544706560	0.7
Cleaner transport means a safer future for your children. We need to keep bicycle🚲 lane in every cities to control the carbon emissions &amp; traffic congestions. I see bicycle lane in Chandigarh city only. Transform Transport. Let’s change this system. #ClimateActionNow #ActNow https://t.co/ETJn7FmlDw	2	933719503325843458	0.795082
22 September is World Car Free Day, when all around the world towns and cities allow people to experience streets free of motor traffic. 🚲 🛴 🚌 Revisit our report on reallocating street space and the future of mobility in London: https://t.co/lS2RioyJwm	2	933648692086788097	0.613208
#Bicycles have become a useful transportation alternative in big cities, and are giving rise to new and important models of #urban and sustainable mobility, such as bike sharing. 🚲 Discover more in our #FerrovialBlog https://t.co/rMUhJKxkKU	2	933223474490773504	0.616279
Congestion charges 💵 Car free zones 🚫 Improved bicycle infrastructure 🚲 Improved public transport 🚎 @LSESocialPolicy takes a look at how we can improve our air quality. #airpollution #cleanair https://t.co/T09gwamj6Z	1	931535290304475136	0.743902
“Cities must adopt a more inclusive and humane approach to reshaping the urban realm and rebuilding it quickly to human scale, driven by a robust community process”. ~ “Streetfight. Handbook for an Urban Revolution” by @JSadikKhan &amp; @SethSolomonow ☀️🚲🚶🏻‍♂️... https://t.co/XU3bhAYxl5	1	930055185531068416	0.633333
" Having a long-term term panorama that centers on sustainability 💚🌍 is a determinant factor in the future of mobility 🚲🛴". #mobility #bike #sustainability #city #future #smart #ecoamigable	1	929848041284296706	0.679487
@CpmGray @thesundaytimes If cities build the infrastructure for it and reign in 🚙 🚘 traffic, literally millions of people could easily commute by 🚲	1	929818214472839171	0.74
In responding to #COVID19, promoting walking and cycling can help African cities not only as a quick solution right now but as a strategic effort to #BuildBackBetter. Read on from @ImanAbdulwassi, @janenetuniz &amp; Anna Oursler: https://t.co/dzYyzQuSRM 🚲	0	928381755194839041	0.679487
Active commuting is a healthier choice for people in general, and now there's a business case for it too. In their latest, @e_jaffe tell us why cities should invest in active commute infrastructure. 🚲 https://t.co/hcigH45eDD	0	928366328670547974	0.730769
How bike accessibility &amp; infrastructure can provide lasting benefits as #cities build back after #COVID19: 💰Support economic recovery 🚴‍♀️Improve public health 🌇Increase resilience to future shocks Read on: https://t.co/hWkxmYEfse @WRIRossCities	0	927886109144764417	0.826531
Transportation (11B€) includes 🚅 4.7B€ rail (regional, cargo, night train) 🚴‍♀️ 1.2B€ bike &amp; mass urban transit 🚙 1.9B€ for EV incentives &amp; charging infra ✈️ 1.5B€ R&amp;D low-carbon aviation (prev. announced) 2/4 #ClimateAction #ClimateTech #FranceRelance	0	927581637008920581	0.686441
Public transport, as the backbone of urban mobility, is fundamental to building resilient cities, to combat climate change, encouraging healthy, active lifestyles &amp; to boost local economies. Check out more for #BetterMobilty ➡️https://t.co/r8WZm8lWIu 🚌🚋🚲 https://t.co/NGxj6iqMWE	0	926431640095670272	0.606383
How 🚲 accessibility &amp; infrastructure can provide lasting benefits as cities build back after #COVID19: 💰Support economic recovery 🚴‍♀️🌡Improve public health 🌇Increase resilience to future shocks Read on: https://t.co/GeOzHkpPq9 @aschwedhelm @cadriazola @lwjharms	3	925405910888939521	0.819149
In responding to #COVID19, promoting walking and cycling can help African cities not only as a quick solution right now but as a strategic effort to #BuildBackBetter. Read on from @ImanAbdulwassi, @janenetuniz &amp; Anna Oursler: https://t.co/Afzaz9GWzt 🚲	2	924067953741631489	0.679487
Many cities are expanding Cycling Infrastructure🚲 in response to #COVID19, revealing solutions for more resilient, accessible &amp; safe urban transport. @NMS_Kenya @KURAroads @pstransportke @ntsa_kenya @PSCharlesHinga @NziokaWaita @Ma3Route @KenyanTraffic https://t.co/jbu9xQiQYj	2	923692728801783813	0.681818
@JulieCCGDigital @Lee_SomCCG @SomersetCCGIMT Really important to ensure we don't make assumptions and include people in planning and delivering new ways to access health care #Inclusion #Access #Rural 🚜 #Urban 🚲	2	923602886034108416	0.695122
.@SmartEnCity aims to create smart #ZeroCarbon cities 🌆 As part of the project, Tartu🇪🇪 shows innovation with: 🚲 a #BikeSharing system 🚌 new #biogas city buses 🏠 and transforming Soviet-era buildings into #ZeroEnergy residences. #EUresearch ➡️ https://t.co/eOXWWItRd1 https://t.co/Vdr4YEAvvE	2	923553812392095744	0.622449
Regular cycling has great benefits for your health; reducing the risk of heart disease and improving symptoms of depression. Improved cycle facilities will help create a safe and dedicated cycle network across the city 🚲 #sustainablehealthcare https://t.co/Mr76enPWYm	2	923538138491998209	0.637255
.@Anne_Hidalgo has spent the past six years working to curb pollution 🏭, prioritize pedestrian space 🚶‍♀️ and sustainable mobility 🚲, and shape a greener, safer, healthier Paris. 🌳 Read @dhidalgo65 on her even more ambitious second term. https://t.co/SxIfMfTfm4	2	922973238002581511	0.744898
"Increased bicycle commuting remains a key part of the city’s efforts to fight greenhouse gas emissions." Yes, another key strategy to keep us from going over the climate cliff 🚲🍃 https://t.co/VjVl8RTSAe	2	922620915883573250	0.802326
In responding to #COVID19, promoting walking and cycling can help African cities not only as a quick solution right now but as a strategic effort to #BuildBackBetter. Read on from @ImanAbdulwassi, @janenetuniz &amp; Anna Oursler: https://t.co/SfnLwEUd5x 🚲	2	922594744634617857	0.782051
@lewicyclists So pleased to see this. Alongside @Heidi_LDN and @willnorman we're determined to make it safer and easier for Londoners to cycle in our city. #StreetspaceLDN 🚴‍♀️	2	922585179696267264	0.66
What if we start breathing cleaner air in our cities? Using bikes or scooters we reduce significantly our footprint and levels of CO2 and NOx decrease drastically. With #CitiesWithSoul and Closca Helmet we challenge you to give that first step into the new #micromobility 🛴🚲 https://t.co/4icXIRu5jn	2	922477218026180608	0.652542
VIA @Sir_Labz: Soft mobility is the smartest choice inside and outside cities. No traffic congestions, no noisy and polluted cities, healthy inhabitants. These are just some of the many benefits of urban Cycling. #PandaBaisikeli🚴 @NMS_Kenya @KURAroads https://t.co/ns74g8NsM8	2	922418535011442689	0.663265
Soft mobility is the smartest choice inside and outside cities. No traffic congestions, no noisy and polluted cities, healthy inhabitants. These are just some of the many benefits of urban Cycling. #PandaBaisikeli🚴 @NMS_Kenya @KURAroads @KenyanTraffic @Ma3Route https://t.co/WFbdsOw2RW	2	922396191748513792	0.648936
How 🚲 accessibility &amp; infrastructure can provide lasting benefits as cities build back after #COVID19: 💰Support economic recovery 🚴‍♀️🌡Improve public health 🌇Increase resilience to future shocks Read on: https://t.co/3ipGoBpoyi @aschwedhelm @cadriazola @lwjharms	2	922227321880358913	0.776596
Freeing up space from parking to trees in cities makes also sense for #mobility. We become happier and healthier when walking or cycling in greener environments with less air pollution and noise.🚶🚲🌳#humanscale https://t.co/91bSMsQg56	2	921898201468276736	0.855556
Just imagine...✨ The year is 2050, a +15 network for active modes spanning the city, connecting with an efficient public transit system, so efficient an fun you wouldn't dream of wasting your life away in traffic.🚲https://t.co/cBlDDfy1dc	2	921742127196983297	0.704082
🌎⚡️🚲📦 Our Seattle Neighborhood Delivery Hub is a testbed for sustainable logistics strategies. We're piloting technology, vehicles, and delivery models to bring to market solutions that reduce emissions and congestion and make our cities more livable. https://t.co/LU59jo21Vv https://t.co/n641YIesyT	2	921443406425051136	0.650943
Looking to increasing #cycling ridership 🚲 in your city? Build protected #BikeLanes. New research from @RyersonU found that when bike lanes were added around @cityoftoronto, ridership doubled. Learn more from @CTV_Jon @CTVToronto: https://t.co/EYvBrD6kfS https://t.co/8xq593Y3GH	1	921100699097804800	0.743902
Cleaner air + safer streets = happy environment 🌞 Take the opportunity this #CleanAirDay to create a #cleanair environment for our city 🚴🚶 💬 Tell us how you're making a difference in the comments 👇 https://t.co/IZbRFKpGyr	1	921063152095244289	0.679487
Healthy Cities are inclusive environments, planned &amp; led by innovative whole-of-society &amp; whole-of government partnerships. A true example of #HealthForAll_ByAll #Manama Healthy City will support: 🌿Parks and gardens 🚲Bike and walking paths 🚭Smoke-free spaces 💨Clean air https://t.co/rCn53wy1nO	1	920741560697757696	0.788136
The bicycle is the most efficient form of human transportation. It can combat climate change, ease urban congestion and build human fitness. Wendy 🌸🚲❤️ @spinkingske https://t.co/iSRPezSD03	1	920733804611997697	0.662162
@PradeepUNDP @theGEF @UNDP Project #Neomovilidad supports implementation of a low carbon transport system in #Havana •Public bicycle system 🚴‍♀️ •Urban intermodal station •Smart traffic ligths🚦 •E-mobility, buses and tricycles @CDgtph @EmpresaCimab @theGEF @PNUDCUBA https://t.co/GIhhImpFbB	1	920726604644605953	0.648936
#AMLO (although still president of 🇲🇽) isn't able to make favourable reforms for state-owned coal and gas, although he would like to Meanwhile, the mayor of Mexico City @Claudiashein is promoting rooftop solar and cycle &amp; public transport infrastructure🚲 https://t.co/LL4jKxBtsX	1	920672073181253633	0.650943
We need greener transport for healthier, more sustainable cities. See how @UNDP and @theGEF work with countries and cities across the world to promote low-carbon transport—from solar-powered electric buses to cycling ☀️🚲 #ForThePlanet https://t.co/FzbZz92iYn	1	920652892318683137	0.709302
More than ever, we need cities and their citizens to meet the smart &amp; sustainable challenge. Less 🦞🥂✈️ more ♻️☀️⚡️🚴‍♂️👨‍👨‍👧‍👧 🌍 We can do this! #SmartCiyVisions https://t.co/rZydelHKQR	1	920464206100606976	0.775862
🚲🚶‍♂️ Technology Is Creating New Mobility Solutions For Cities To Manage Covid-19 - Forbes - https://t.co/Hy15Os3XCf #wearetdm @GVF30 #Mobility https://t.co/Xj4M6NXiKD	1	920090401435877377	0.706897
NEW REPORT: Cities are seeing benefits from #ClimateAction beyond emissions reductions. Learn how cities are reaping the co-benefits of 🌳cleaner air, 🏘️job creation, 🚴‍♂️public health improvement &amp; more! 👇🏾 https://t.co/qrRjH7uMd6 #CDPCities @CDP @TyndallCentre @CAST_Centre https://t.co/ZeMYHCfnNF	1	919955064839487488	0.606383
Urban mobility is more than just having amenities. It’s an economic justice issue. Which means it’s a racial justice issue. Which means it’s a human rights issue. We need to promote all modes of transit that get us away from carbon, especially one with added health benefits 🚲 https://t.co/oXeGU9NrUb	0	917093773942943745	0.674603
How cycling accessibility &amp; infrastructure can provide lasting benefits as cities build back amid #COVID19: 💵 Support economic recovery 🚴‍♀️🌡Improve public health 🌇 Increase resilience to future shocks Read on: https://t.co/Xn10RUhlzs @aschwedhelm @cadriazola @lwjharms 🚲	0	917009518328012800	0.754902
@belfastcc @NicholaMallon @deptinfra @RobinSwannMoH Belfast could be like this! Cleaner air, healthier people, less congestion. Be more ambitious 🚲 Meet the urban planner behind Barcelona’s bike revolution https://t.co/3ck1YVLFex	0	916449627863367680	0.716216
Sustainable Cities are rethinking their street plans. Bike Lanes,🚴 Sidewalks,🏃 and Green Spaces🌳 are being PRIORITIZED. Traffic engineers are shifting from channeling cars to moving PEOPLE with efficiency. @NMS_Kenya @KURAroads @KenyanTraffic @Ma3Route https://t.co/ztCmTi7Rf3	0	916392642811850752	0.755814
@greenjobscom @Em_Scaysbrook These ones! As eco courier's we use cargo bikes to provide last mile and inner city deliveries improving congestion, pollution and road safety 👍🚴💙 https://t.co/OKhy97xRIC	0	916332713472331776	0.679487
As cities transform streets to increase walking &amp; cycling space 🚶‍♀️🚲 and reduce car use 🚗 during and after #COVID19, our blog by @WRIBrasil breaks down 3 strategies to ensure such changes last and help shift to a more #resilient, lower-carbon future. https://t.co/AFQXcIoXKm	2	913523378606108674	0.663265
C-19 crisis made urban cycling more popular, but we need to ensure that policy supporting this shift leaves no one behind. Increased safety of🚴‍♀️lanes key to take up of🚴‍♀️among women: https://t.co/53YmQS8Xbc via @BBC_Worklife	2	913289706594586624	0.722222
VIA @Sir_Labz: Only one clear option exists in cities and urban areas during this #COVID19 pandemic - reallocating road space to create more on-road protected cycle routes. 🚴🚴🚴 @NMS_Kenya @KURAroads @NziokaWaita @PSCharlesHinga @pstransportke https://t.co/cNDS1pCnq2	2	913131647385575424	0.695122
Only one clear option exists in cities and urban areas during this #COVID19 pandemic - reallocating road space to create more on-road protected cycle routes. 🚴🚴🚴 @NMS_Kenya @KURAroads @NziokaWaita @PSCharlesHinga @pstransportke @Ma3Route @KenyanTraffic https://t.co/qeQZCnCjJM	2	913081686879023107	0.628205
The #Coronavirus (COVID-19) Pandemic DEMANDS governments to set their priorities straight and PRIORITIZE Universal Healthcare,🏥 Affordable Clean Water🚰 for all and Sustainable Urban Mobility prioritizing Walking🚶 and Cycling.🚴 @NMS_Kenya @Ma3Route @KenyanTraffic https://t.co/Z6gQnqyXo5	2	912407256586649600	0.691489
Is Nairobi city #sustainable? 🚶‍♀️safe streets 🌨️climate resilience ♿access for all 🚴‍♀️non-motorized transport 🌳green spaces 🚌electric vehicles 🌇efficient buildings 🛴new mobility 💦affordable water 💨clean air @NMS_Kenya @KURAroads @Ma3Route @KenyanTraffic https://t.co/XKElUig8fp	2	911275944131821568	0.826531
@ londoners take advantage of this opportunity and be vocal about your thoughts! not often do we see a city like London express clear priority for modes that are not private automobiles, especially given the challenging BRT journey. good for local economy, health, and mobility 🚲 https://t.co/Z3cm2Dgswp	2	911175366345097216	0.627273
#Covid19-Opportunities:Are we ready?The 15-min city:How can citizens’ use of time be reorganised to improve their living &amp; their relationship with their city?👉NO multi-hour commutes, multipurpose services,🚴‍♀️!⁦⁦ @FT⁩ ⁦⁦@ParisRespire⁩ #SDG https://t.co/9Gz2Y4k2JQ	2	910772291398664196	0.633333
.@BostonBTD’s Healthy Streets program is using creative strategies, to make public spaces safer during the pandemic, and accelerate our long-term goals in safe and healthy transportation. Check out some of our new protected bike lanes. 🚴‍♀️ https://t.co/GY7Jc0vaXJ	2	910768307531370496	0.734043
@seconds_27 @CefovidUganda @Coventry_City @2tonev @CovMusicM Better bike than me Roland FFS 😫! Enjoy 🚲🙌🏼 #PUSB	1	909485479820775424	0.617647
Well done @Cowboy_HQ 🤠🚲 "#Cowboy raises €23M in #SeriesB funding to build the vehicle of the future. #urbanmobility #electricbikes #urbanism #cities #iamacowboy https://t.co/DmG5KVTq8T	1	909397020279963648	0.621212
How Paris Mayor @Anne_Hidalgo plans to continue her efforts to shape a greener, safer, healthier city: 🚶‍♀️Permanently pedestrianized Seine 🚲More, safer bike lanes ⚠30km/h default speed limits 🚗Banning polluting vehicles Read on from @dhidalgo65. https://t.co/GVOrIMYewW	1	909365226650431488	0.605263
Many cities are expanding Cycling Infrastructure🚲 in response to #COVID19, revealing solutions for more resilient, accessible &amp; safe urban transport. @Ma3Route @KenyanTraffic @KURAroads @pstransportke @ntsa_kenya @KeRRA_Ke @NMS_Kenya @Ke_NaMATA https://t.co/VB53MBqbw7	1	909230944321540096	0.681818
Good city design focused on humans instead of vehicles first -&gt; positive business outcomes (research shows that those on foot/ via A.T will be more likely to shop local) -&gt; positive public health outcomes (mental health: ⬆️sense of belonging, ⬆️physical activity) ✨♻️🌱🚲🏆 https://t.co/JHVUbhsm9L	1	908731782949769216	0.652542
Love that this concept pioneered by @c40cities former chair and Mayor of Paris @Anne_Hidalgo is gaining traction! “As the switch to home working makes us balk at the back-and-forth of commuting, a new vision of urban living is emerging” 🚶🏻‍♀️🚲🥐🌳🏘 https://t.co/J40p0AfyAd @FT	1	908667629333733378	0.648936
National #COVID19 Recovery Plan by @ccpa. Proposed urban projects include: 🚍Rapid transit priority lanes 🚴‍♂️Expanded alternative transportation infrastructure 🏙️Brownfield rehabilitation @Civicplan is a proud contributor to the #AFB Cities Recovery Plan https://t.co/DNWn6sb6TB https://t.co/Tn4nC2XNUr	1	908405124959232000	0.726415
More⬆ Bicycles🚲, Slower⬇ Speeds⚠ = A More Livable City Paris Mayor @Anne_Hidalgo Plans an Ambitious Second Term Read on ➡ https://t.co/iwbEMesP9W 🌇	1	907843779767521281	0.681818
More⬆ Bicycles🚲, Slower⬇ Speeds⚠ = A More Livable City Paris Mayor @Anne_Hidalgo Plans an Ambitious Second Term Read on ➡ https://t.co/ElhW1bpnJG 🌇	0	906481951451869184	0.681818
More Bicycles, Slower Speeds, a More Livable City: Paris Mayor @Anne_Hidalgo Plans an Ambitious Second Term | New blog from @dhidalgo65 ➡ https://t.co/exhwijbWFe 🌞🌳🚶‍♀️🚲🚸 https://t.co/PT0WsoMpdG	0	905807972642803713	0.757143
🚲 🚲 🚲 THANKS to all of you who use the bicycle, you are contributing to healthy urban mobility, with the actions of Phase VI we have placed a total of 53 parking spaces for bicycles, distributed in 14 parking points https://t.co/2kzoaWBenx	0	905482281778900992	0.608108
More Bicycles🚴‍♀️🚴‍♂️, Slower Speeds🚶‍♀️🚶🚸, a More Livable City: @Paris 🗼 Mayor @Anne_Hidalgo Plans an Ambitious Second Term | Example for many cities around the world https://t.co/1e6wbtwJkL vía #TheCityFix @WRIRossCities	0	905313625522438144	0.616279
Why ban private cars in cities? 🫁clean air, better health 🌳more green space 🚲bicycle &amp; walking space 🔇less noise pollution 🐦peaceful 👧🏽safer Look at these graphics and imagine a Bristol without cars. #ReclaimTheCity https://t.co/qhX0dIuz7n	0	903621951041744897	0.772727
Research shows that 40% of Londoners are cyclists 🚴‍♀️ We need to make sure we have the cycling infrastructure to allow people to travel around the capital conveniently &amp; safely👇 https://t.co/sPYYhyqfvw	2	1375572088233328646	0.662162
The future of urbanism is on two wheels (w/ a battery)🚲 E-bikes are now &lt;$1000, &amp; faster than cars due to traffic💰 Food delivery will be the first driver of e-bike infrastructure at scale E-bike infrastructure drives increased ownership, which drives more infrastructure. ♻️ https://t.co/GCbrFDaukR	2	1375451885088350217	0.745614
“People switch to bikes for their commute to improve their health and fitness, to save money [and] the environment” 🚲♻️ Find out how and why bikes and e-bikes are replacing cars throughout Europe 🚘 https://t.co/XUb3Efd2pH #Ebikes #Mobility #Covid19 #Transport #Cycling	2	1375013757915697154	0.833333
Soft mobility is the smartest choice inside and outside cities. No traffic congestions, no noisy and polluted cities, healthy inhabitants. These are just some of the many benefits of urban Cycling. #PandaBaisikeli🚴 @NMS_Kenya @KURAroads @KenyanTraffic @Ma3Route https://t.co/BM51wHQUCG	2	1374714334815907844	0.648936
‘Residents are being given the chance to have their say on a number of changes to the city’s public spaces and transport network, introduced to support the city’s recovery from Covid-19. 🚴🏿‍♂️🚗🚶‍♀️🚌🚶🏿‍♂️🚦🚴‍♀️🚶🏽‍♂️🚛 ⏩ Read more https://t.co/Pcyrs35A7B’ https://t.co/66DlyRrJUA	2	1374369484723662851	0.662162
Alternative means of transportation such as #bicycles can help make cities cleaner, more sustainable &amp; safer - all while being a healthier way to commute!🚴‍♀️ In our #VideoOfTheWeek, see how the @sfbike is working to make the city more bike friendly: 🎥 👉 https://t.co/HzFXDgt4pv https://t.co/9PPaKz0uh8	2	1374239279212208129	0.848837
To have better cities we need to build a great alternative to everybody buying a car. A core part of that are *affordable* light electric vehicles that cover all distances, not only under 5km. Excited for today's launch in Paris! 🚲 https://t.co/mzUWS9L1Ah	2	1373675532152401930	0.622449
Among many actions in the new Climate Action Plan we will: -require new major 🏗️ to be 0-carbon -switch council energy to 100% renewable 💡 -bring in a sustainable procurement policy💷 -increase 🌳 planting to sequester carbon &amp; cool the city -build 🚲 lanes so ppl can give up 🚗	2	1373510239782277120	0.684615
Better #cycling infrastructure is a winning investment to help economies recover from #COVID19 while tackling #ClimateChange, reducing #AirPollution &amp; protecting human health. Read on. https://t.co/mEgVRUY8aw 🚲 https://t.co/2z48C0uesz	2	901829205205409792	0.730769
Latest approved POSTnotes: 🐞Effective biodiversity indicators 🚌Hydrogen 🦴Living organ donations 🙆Mental health impacts of COVID-19 👩‍⚕️Mental health impacts of COVID-19 on healthcare workers and carers 🌱Reforestation 🚲Smart cities https://t.co/7tUeuNIs2s #newPOSTwork 1/10 https://t.co/aGbWt4uty7	2	900790388239159296	0.640351
🚲The bicycle. In function and appearance, it hasn’t changed much in the last century, yet its role and impact on the society has continued to evolve and support innovation in transport and urban spaces. https://t.co/ZnXoH5U3YQ #OnThisDay #innovation #bicycle https://t.co/UKUUy6CKrF	2	900721612777021440	0.744898
Greenpeace: How could our cities change for the better because of #COVID19? 🌱More green spaces and places to walk 🚲More bike lanes and public transport 🥕More locally grown food and urban gardens 🛌🏼More social support like beds for the homeless #Bui… https://t.co/zub0Dzbzdd	2	900697724240220161	0.642857
As a member of @go_nabsa we are honored to support the recovery of #cities and #micromobility to keep essential workers and businesses moving with safe and sustainable streets 🚲 🛴🌇 https://t.co/akFgEPIJwl	2	900550211872882692	0.742424
How could our cities change for the better because of #COVID19? 🌱More green spaces and places to walk 🚲More bike lanes and public transport 🥕More locally grown food and urban gardens 🛌🏼More social support like beds for the homeless #BuildBackBetter https://t.co/yT4uGcmw3A	2	900251253107818496	0.663934
Moving in a #sustainable way means caring for your city and the environment. 🚲🌞🌼 #RideMovi in #Europe https://t.co/IKv3KaMmb1	2	900080119565496321	0.717391
Cycling can certainly help with point 2&amp;3 of @NewportCouncil strategic aims to help the city recover from #COVID19. Let us know how we can help. 🖐️ 🌍 🌬️ 🚲 #ChooseCycling #ActiveTravel @blfjoseph https://t.co/1b84ow63Jg	2	899981558232129536	0.7
Residents are being given the chance to have their say on a number of changes to the city’s public spaces and transport network, introduced to support the city’s recovery from Covid-19. 🚴🏿‍♂️🚗🚶‍♀️🚌🚶🏿‍♂️🚦🚴‍♀️🚶🏽‍♂️🚛 ⏩ Read more https://t.co/BdoMWwYkJV https://t.co/5QxS6Hinmo	1	898671631366840322	0.608108
🙌 An article by @laterceracom about the big #BicycleBoom; 🚲 How the use of the #bicycle allows us to create a healthier &amp; more sustainable post-pandemic life 👏 "When it comes to urban design, it is important to change from thinking big to thinking small" - @HarmaninChile https://t.co/elxs8lCnMC	1	898612468305416192	0.648936
We need to change cities: 🚲 🚶 More space for bikes &amp; people 🍅 Urban gardening: more vegetables, less meat 🌳 More green spaces with a public use to be defined by citizens 🛍️ Redefine consumption: safer, less and better for the planet #REimagine_ the city for a better planet https://t.co/fKNL6dSKYC	1	898592304104996869	0.663934
Saw this 🚲 lane today in #MandaueCity 🙋‍♂️👌👍 an initiative to emulate by 🇵🇭 #urban #city #LGUs I asked people, they said the initiative is because of #COVID19 BUT I hope the thinking and strategy consider beyond the pandemic #ClimateChange #ClimateAction #UrbanResiliency https://t.co/VAV0li9uoL	1	897657054013337600	0.676471
COVID19 has disrupted and probably forever changed urban mobility. Cities are investing in infrastructure to encourage active mobility and prevent the overcrowded public transport. 🚴‍♀🚶‍♂ Learn more from @EITUrbanMob's webinar #MobilityTalks 👀👉https://t.co/z08v3lf91q https://t.co/3DiLToAr6v	1	897299052680822784	0.633333
On #WorldBicycleDay, @UNHABITAT took @UCI_cycling on a bicycle tour of Nairobi 🇰🇪 The @UN agency supports city leaders to implement cycle friendly policies and action plans🚲 @urban_pathways https://t.co/BosXj9kNM9	1	896437894390337536	0.662162
@FBorgal @patrickwatson @samrobertsband @ottawabluesfest @ottawahealth Let's hope organizers look into alternatives! Health authorities also need to help out - they are encouraging people to 🚶‍♀️🚴 over using cars during the pandemic but need to back that up with permitting better options for our city. Let's think beyond the 🚗!	1	896425047535095808	0.622449
The vision of a sustainable urban future has become reality - The Independent https://t.co/5a2fI1GKw6 🚴#EBIKEMIKE #EBIKE	1	896388400827248642	0.611111
RGS_IBGschools: There will be £2 billion of investment 'to promote walking and cycling in England' over the next five years. The future for our cities is on two-wheels 🚴 read this article by @robinlovelace from @ITSLeeds to understand the research #geographyathome …	1	896310834988589056	0.677778
There will be £2 billion of investment 'to promote walking and cycling in England' over the next five years. The future for our cities is on two-wheels 🚴 read this article by @robinlovelace from @ITSLeeds to understand the research #geographyathome https://t.co/BPyeRrFzHF	1	895721095432634368	0.616279
📰 In this week's Austin Mobility News: 🚈 #ProjectConnect recommended system plan approved 🚗 #ATXCouncil approves speed limit reductions 🚲 Austin rated one of the best cities for bicycling 👇 https://t.co/0WdWCBAqU0	0	895131175701929984	0.662791
Careem launches #CareemSuperApp, a smartphone app that provides all of its services in one place, including: 🚲 Bicycles 🚗 Transport 🛒 Shops 📦 Delivery 💵 Money Transfer Fun fact: @careem has 33 million users in 100 cities in the region! @CareemUAE @MudassirSheikha https://t.co/R8rTHhnaZO	0	895001993240092672	0.622449
4 in 5 city dwellers support measures to reduce car use and emissions. 🚗💨 Do you want your local area to be more about people than motor vehicles? 🚶‍♂️🚴‍♀️ Take action! Ask your council to create space for cycling and walking: https://t.co/4hwZjx5w96 #SpaceForDistancing https://t.co/Y8aMtWn6nO	0	894961882741846016	0.606383
Survey: 64% of Europeans living in cities don’t want to see air pollution return to pre-Covid levels and support radical changes in transport in order to keep air quality improvements. Cities must protect citizens from air pollution‍ 🚶‍♀️🚲🚌🛤️ https://t.co/pBUqo3xjR8	0	894942221383979008	0.715686
Postpandemic urbanism: - more 🚲, less 🚗🚦 - more 🌳🌴🌲 and public space - better quality of life in the city? 📢 Now can we please also add an explicit social justice perspective to this? #pandemicurbanism #postpandemic https://t.co/Qrugydcj9v	0	894613265610928129	0.646341
How biking accessibility &amp; infrastructure can provide lasting benefits as cities build back after #COVID19: 💵 Support economic recovery 🚴‍♀️🌡Improve public health 🌇 Increase resilience to future shocks Read on https://t.co/Xn10RUhlzs @aschwedhelm @cadriazola @lwjharms 🚲	0	894074641383395329	0.867347
Returning to a quick read on a weekend morning 🚲 "Urban resilience is defined as the measurable ability of any urban system, with its inhabitants, to maintain continuity through turmoil while positively adapting and transforming toward sustainability." https://t.co/OA9MydCvrH	0	893518372394205189	0.606383
As cities transform streets to increase walking &amp; cycling space 🚶‍♀️🚲 and reduce car use 🚗 during and after #COVID19, our blog by @WRIBrasil breaks down 3 strategies to ensure such changes last and help shift to a more #resilient, lower carbon future. https://t.co/5WI4YkvvdN	0	893441403744813056	0.715686
@AndrewatL5 @jabe8 @henkrogers Speaking of cheapest,fastest... conversion in urban individual transport systems 👉 solar charge stations in backyards/on rooftops and in streets for e-bikes.Who can step in to change consumer attitudes+behaviour (@tesla 🤷)? + standard charge plugs, safe e-🚲 parking and sharing	0	893160651442585601	0.652542
Better #cycling infrastructure is a winning investment to help economies recover from #COVID19 while tackling #ClimateChange, reducing #AirPollution &amp; protecting human health. Read on. https://t.co/jzbn82zCsm 🚲 https://t.co/kN7n1a7YnL	3	891626260492951552	0.679487
Investing in pedestrians and cyclists – who often make up the majority of citizens in a city - can save lives, help protect the environment and support poverty reduction. Great to see the @UN embracing 🚲🚲 to #BuildBackGreener. #BeatAirPollution https://t.co/LAJ9AWQGgA	2	891330294787301376	0.633333
“Growth in urban bicycle use can drive profound societal changes...reductions in traffic &amp; pollution, less-crowded public transit systems, &amp; improvements in public health...bicycle usage in cities will double by 2022.” Riding a bike = Happy + Healthy😎🚲 https://t.co/aUlqpKNGA1	2	890899245364072448	0.675439
Is Nairobi city #sustainable? 🚶‍♀️safe streets 🌨️climate resilience ♿access for all 🚴‍♀️non-motorized transport 🌳green spaces 🚌electric vehicles 🌇efficient buildings 🛴new mobility 💦affordable water 💨clean air @NMS_Kenya @KURAroads @Ma3Route @KenyanTraffic https://t.co/wSx56ngtDP	2	890576233846771712	0.826531
The coronavirus (COVID-19) and lockdown measures have created immense challenges for urban transport. But they also provide an opportunity for cities to rethink the future of mobility. #Cycling in particular, is enjoying renewed attention. 🚲 https://t.co/YDih5SGwWg #cycle	2	890540816107790336	0.637255
The #Coronavirus (COVID-19) Pandemic DEMANDS governments to set their priorities straight and PRIORITIZE Universal Healthcare,🏥 Affordable Clean Water🚰 for all and Sustainable Urban Mobility prioritizing Walking🚶 and Cycling.🚴 @NziokaWaita @Ma3Route @KenyanTraffic https://t.co/hqO2QJifij	2	890214600398032897	0.776596
Soft mobility is the smartest choice inside and outside cities. No traffic congestions, no noisy and polluted cities, healthy inhabitants. These are just some of the many benefits of urban Cycling. #PandaBaisikeli🚴 @NMS_Kenya @KURAroads @KenyanTraffic @Ma3Route @Ke_NaMATA https://t.co/BtW7ThSIfN	2	890213399472349184	0.606383
2/🚶‍♂‍🚲🚌Take public transportation, bike, or walk: Reducing vehicle emissions is an important intervention to improve air quality, especially in urban areas. @RideKCTransit and @RideKCBike are great resources in #KansasCity.	2	889815018182778880	0.709302
Sustainable Cities are rethinking their street plans. Bike Lanes,🚴 Sidewalks,🏃 and Green Spaces🌳 are being PRIORITIZED. Traffic engineers are shifting from channeling cars to moving PEOPLE with efficiency. @KenyanTraffic @Ma3Route @KURAroads @NMS_Kenya @Ke_NaMATA https://t.co/ucj9K9REoT	2	889734310747570176	0.616279
Green urban areas 🌳🌲🌿provide safe routes for Walking🚶 and Cycling,🚴 and spaces for people to be active🏃🤸🤾 and spend time together in nature. This has a proven impact on mental and physical wellbeing. https://t.co/wfJr3X4ZtN via @Sir_Labz #KenyanTraffic	2	889207338946744320	0.704082
Yesterday was #WorldBicycleDay! Bicycles are great for exercise🚲; they are cheap and sustainable &amp; provide transport to millions of people while reducing #GHG emissions. #COVID19 has given many cities a chance to catch on!🚵 👉https://t.co/VwCdgiRWJ0 👉https://t.co/vfqy39uRDF	2	889204353013338112	0.709302
Green urban areas 🌳🌲🌿provide safe routes for Walking🚶 and Cycling,🚴 and spaces for people to be active🏃🤸🤾 and spend time together in nature. This has a proven impact on mental and physical wellbeing. @Ma3Route @KenyanTraffic @NMS_Kenya @Ke_NaMATA @NziokaWaita https://t.co/FSGdue7cpE	2	889167441049333761	0.691489
#WorldBicycleDay June 3. The use of #Bicycles should be facilitated, promoted by #cities to increase safetyness, as it is a simple, affordable, healthy mean of transportation. 🚴🌍 https://t.co/8fJ2eC7AMY	2	889128721503981568	0.742424
NEWS 📰 | @ciltuk says post-Covid recovery provides “a unique opportunity" to lock in the unintended consequences of the lockdown: 👉 congestion-free streets 🛣️ 👉 better air quality 👃 👉 improved urban environments 🚲 👉 reduced carbon emissions 🌍 ➡️ https://t.co/5nnXvQ2LdG	2	889111324265000964	0.648936
The President recognises the importance of Sustainable Urban Communities for a better future. #Walkable👣🚶 cities where people can also #Cycle🚴 and use affordable and efficient public transport.🚌 @NMS_Kenya @Ma3Route @KenyanTraffic @NziokaWaita @KURAroads https://t.co/g6M28MWz9g	2	888970647304536066	0.782051
Today is #WorldBicycleDay. A bicycle is an affordable, healthy &amp; sustainable means of transport, the bicycle has been the best solution for some essential workers such as media &amp; medical staff workers to move around towns and cities amid #COVID19UG Keep cycling 🚲🚲🚲🚲🚲	2	888749095405457410	0.627273
The President recognises the importance of Sustainable Urban Communities for a better future. #Walkable👣🚶 cities where people can also #Cycle🚴 and use affordable and efficient public transport.🚌@KURAroads @Ma3Route @KenyanTraffic @NziokaWaita @NMS_Kenya #WorldBicycleDay https://t.co/05vsBskUTH	2	888728009968103424	0.695122
Double fun! Double clean! Double fast! Double healthy 🚲🚲🚲 @TelAviv just announced it will double the city's bike lanes. Happy #WorldBicycleDay https://t.co/tdzV8LF1cw	2	888383350033043456	0.608108
#Cities are transforming streets to increase walking and cycling space and reduce car use during #COVID19. This #WorldBikeDay, read more about how we can ensure such changes last and help shift to a more resilient, lower carbon future. https://t.co/evYFGdkpXD 🚲 #WorldBicycleDay	2	888379538165698560	0.715686
🚲+#publictransport=Perfect match! #cycling and public transport must complement each other to create livable cities with better air quality,less congestion and climate-friendly mobility options. Simplify combination of bike and PT by improving bike&amp;ride offers #WorldBicycleDay https://t.co/IDZlBdb1xg	2	888340028299935745	0.605263
🚴🔋 E-bikes serve well for short-distance travel in subtropical and temperate cities! Shifting towards walking and cycling helps #decarbonize all modes of #transport and promote cost effective options for passengers. 🚌💨 #SustainableTransport https://t.co/KhQK5Rv22z	1	887651417720324096	0.734043
From rapid public transit to more green spaces, better infrastructure makes our communities nicer to live in. We're working to #BuildBackBetter by: 🚏 Making cities accessible by 🚌,🚲&amp;🚈 🚿Ensuring access to clean water &amp; air 🍎Improving food access 👩‍🦯Making services accessible https://t.co/bKbaovRAWM	1	886192020158648325	0.738095
Economic stimulus and low-carbon tech aligns for positive climate+health benefits: 🚲 Europe cities closing streets to cars, made &gt;1200km bike infrastructure 🚲 84km emergency bike network for essential workers in Bogotá 🚲 500km bike network in Jakarta https://t.co/xvPl7KrPmu	1	885887117573799936	0.611111
@GretaThunberg No one of BMW choices is good for personal health and environment. The ordinary bicycle 🚲 is the best choice for cruising in the city, health, climate, environment and livable 🌍.	1	885810637347192832	0.628205
#TheFutureWeWant has clean electric cars, buses, trucks &amp; trains, and people-powered (🚴👣) transportation that is safe &amp; doesn’t pollute the air we breathe. Your transportation choice can make our cities cleaner and more livable. If you must drive — #DriveElectric 🚘⚡	1	885570351194923008	0.663265
Exciting investment for Stapleford to transform the town &amp; make it easier for people to move more as part of daily life 🚲🚶🏻‍♀️🧑🏾‍🦽👇🏼#ActiveCommunities https://t.co/be9GX5H3wR	1	885495426778107904	0.66129
🚲 It’s #WorldBicycleDay! Riding a bike is fun &amp; it’s healthy. The EU wants to double the cycling infrastructure towards 5,000 km of bike lanes over the next 10 years, while also tackling pollution and urban congestion. #EUGreenDeal https://t.co/ieQ0POHeae	1	884880393933131776	0.606383
#Cycling became a popular alternative to public transport 🚌 during #COVID19 due to safety concerns. This trend also helped reduce air #pollution. Let's keep rolling 🚴‍♀️🚴🚴‍♂️ and help cities lower their carbon emissions! #WorldBicycleDay #BuildBackBetter https://t.co/8JMAVY1C9c	1	884429440389832705	0.885965
Happy #WorldBicycleDay! 🚴‍♂️🚴‍♀️⠀ ⠀ Active transport modes, like walking &amp; #cycling, are an important part of the #EnergyTransition. Accommodating them is key in helping cities reduce emissions &amp; improve air quality.⠀ ⠀ More on #transport in #REC_GSR ➡️https://t.co/M1Qo4lLnRo https://t.co/EKTfL1TIA5	1	884336237028532224	0.715686
Happy #WorldBikeDay! Better #cycling infrastructure is a winning investment to help economies recover from #COVID19 while tackling #ClimateChange, reducing #AirPollution &amp; protecting human health. Read on. https://t.co/gGRGbOWnb0 🚲 https://t.co/FN83a3RsEK	0	884140973600763904	0.709302
Happy #WorldBicycleDay! Cities like #Philadelphia have been expanding #cycling infrastructure in response to COVID-19. Cycling has many benefits: 💶 Stimulates the economy ☁️ Lowers air pollution 🚲 Improves public health Read more: https://t.co/klEcY9d2Oo https://t.co/gdr18lO1DE	0	883851741984428032	0.704082
#COVID19 has changed transportation in #cities due to physical distancing requirements. Many cities are re-allocating space for active mobility like cycling. 🚴‍♀️🚴‍♂️ Cities have an opportunity to build now what they want to keep for later 👉 https://t.co/qz6y1j5zWw #WorldBicycleDay https://t.co/hWAeJUjVHQ	0	883809053507506177	0.622449
Today is #WorldBicycleDay. I am fortunate enough to have different bicycles to suit moods and needs. All help my mental and physical health and enable me to get from A to B quickly and easily. Bicycles of all kind MUST be part of the future of all sustainable urban transport 🚲🚲 https://t.co/mnFImjjolx	0	883803753262051328	0.640351
The bicycle has the potential to save the planet. Let's use a Bicycle to reduce traffic, stress, improve health, air quality, and renew our cities. Build a better city for the future generation #WorldBicycleDay🚴‍♂️ #ForNature #EROS #ErosGroup #TeamEros #StaySafe #SocialDistancing https://t.co/hP5vJ2QYUL	0	883786425640124420	0.827869
#COVID19 has changed the way we move around. In many European cities more people are now riding bicycles. Bicycles are fast, healthy and a great way to achieve sustainable mobility. That is why we call for a more prominent position for 🚲. #WorldBicyleDay #GreenWeekAtHome https://t.co/MtqnjnhYg2	0	883430156232269824	0.640351
"Happy World Bicycle 🚴Day " Let's not go back to old habits. Let's use a Bicycle to reduce traffic, stress, improve health, air quality and renew our cities. Build a better city for the future generation. #DCMA #WORLDBICYCLEDAY #STAYHOME_STAYFIT https://t.co/lS2yGuozg4	0	883301713553346560	0.754237
[GOOD NEWS] Bicycle sales are skyrocketing across the country as Canadians leave their cars at home! 💚👉 Bicycles are considered to be faster than cars when getting around city streets! 🚴🚘 #EarthDay #everyday #bike #mobility #sustainable @globeandmail https://t.co/bKaVw9t2fl	0	883221878571098114	0.637255
[#Innovation] This electric bicycle is the future of travelling in big cities 🚲 via @UNILADTECH @jblefevre60 @Ym78200 @tewoz @labordeolivier @kalydeoo @Hana_ElSayyed @Fabriziobustama @Nicochan33 @dinisguarda @HaroldSinnott @Paula_Piccard @chboursin @ipfconline1 @sallyeaves https://t.co/fwf1oweS6Q	0	882899856880263168	0.690476
Mayors are taking steps to ensure improvements in air quality are not just temporary. As cities reopen, mayors around the world are expanding green, low-carbon transport to keep our streets and skies clear, healthy, and clean 🚲🚶‍♀️🛴🚎 https://t.co/nN8xPXBWIc	0	882593244915412992	0.613208
Better #cycling infrastructure is a winning investment to help economies recover from #COVID19 while tackling #ClimateChange, reducing #AirPollution &amp; protecting human health. Read on. https://t.co/FyGzoIFyzJ 🚲 https://t.co/IOBIL4B6j2	0	882237764300931072	0.833333
Medellín is harnessing the power of a low-carbon transition to drive a green recovery from #COVID19. The city is aiming to cut carbon emissions 20% by 2030 and will expand bike lanes by almost 50% to encourage low-carbon forms of transport. 🚲 https://t.co/4dAZ2VDipN	0	881904081748537344	0.764151
🌻🚶Transforming the urban realm for good🌳🚴‍♂️ Our latest #WalkingFromHome blog is all about the long-term impact of infrastructure changes to help people walk and cycle https://t.co/iR55xNzq1a #ActiveTravel	0	881233007176232960	0.628205
3 ways China’s #transport sector is working to recover from #COVID19 lockdowns: 🚍Repositioning transport w/ health standards &amp; contact tracing 🚲Reviving bike sharing as reliable, low-carbon mobility 🚚Smarter urban freight Read on: https://t.co/ZYwAAPWRTV.	0	881115188451201024	0.688679
♻️ #COVID-19 has shed new light on the relationship between mobility, urban space &amp; health; 'Tactical urbanism' is an opportunity for many cities to improve urban conditions in the long term 🚲 By dedicating more &amp; more space to cyclists &amp; pedestrians: https://t.co/BBfWDnKuEI	3	880822373141950465	0.663265
🚲🇺🇦🇳🇱🚴‍♀️ #ВелосипеднийБум Let’s hope that #biking as healthy and sustainable alternative way of transport in #Kyiv remains high on the city agenda. @NLinUkraine happy 2 share it’s experience. @Vitaliy_Klychko https://t.co/vWFaBVDprA	3	880753262986633216	0.628205
As cities transform streets to increase walking &amp; cycling space 🚲🚶‍♀️ and reduce car use 🚗 during and after #COVID19, our blog by @WRIBrasil breaks down 3 strategies to ensure such changes last and help shift to a more #resilient, lower carbon future. https://t.co/hxUby9fUYL	2	880411106828832769	0.715686
How 'active' is your commute to work and what impact is this potentially having on your health? An important read ahead of tonight's discussion at 7pm on air quality which is a key concern as we move around the city. Sign up here: https://t.co/CwzAAISco6 🏃‍♂️🏃‍♀️🚲🚃🚘 https://t.co/7GZhWprmmH	2	880209820825133056	0.648936
New study shows that even before the COVID-19 pandemic, bike commuting increased by 20% in cities that introduced bike share systems. 🚲 https://t.co/GRt1LeNuAs	2	879932165433184256	0.621212
.@Cluys: New public-private partnerships in shared, active and public transport can play a key role in reducing car dependency in cities and regions 🛴🚲🚗🔌	2	879895539491508224	0.814286
The GreenSAM partners in #Tartu are encouraging #silver #ager to use the newly introduced #bikesharing system to move around their city in an environmentally friendly and healthy way. 🚵‍♂️🚴🚵‍♀️Read more about the approach: https://t.co/MoW9YmHel8 @tartulinn @interregBSR https://t.co/UktyuZ41cH	2	878965116666081280	0.633333
Cleaner air 🍃 Greener streets 🚴 Renewed urban living 🌇 Cities can #BuildBackBetter and support people and nature https://t.co/jZaG803dV9	2	878921228773462018	0.637931
INFRA RESET? "Reduced level of service + significantly lower ridership, combined with customers choosing different ways to move around city w/o having to be close to others, means public transit (incl #HSR) has been changed ..." Best prepare for increased (permanent) #cycling! 🚲 https://t.co/sd7Zc7oYc1	2	878650932921323525	0.611111
Many cities are expanding Cycling Infrastructure🚲 in response to #COVID19, revealing solutions for more resilient, accessible &amp; safe urban transport. @Ma3Route @KenyanTraffic @KURAroads @pstransportke @ntsa_kenya @KeRRA_Ke @NMS_Kenya @Ke_NaMATA https://t.co/VB53MBqbw7 https://t.co/Q3qQHwywhF	2	878454474402136064	0.621212
Colombia’s New National Urban Mobility Policy Is Mostly a Good Thing | New blog from @dhidalgo65 on #Colombia's new national road map for urban &amp; regional mobility – its most integrated vision of city-regional transport networks yet. 🚊🚍🚲 Read on. https://t.co/OJka7RgMRj	2	878212418433937408	0.605263
🖥️ 🛴 🚲 What role could e-scooters, e-bikes and other small electric vehicles play in the city’s transport mix now and in the future? &gt;&gt; Webinar recording with @DailyRobbery @DavidZipper @emmaboon @BlindDad_Uk &gt;&gt; https://t.co/diN08roLtC… #LDNresponds	2	877854477704941571	0.642857
Short answer? Yes. Slightly longer answer: Public transport capacity will be reduced by 90%, cities do not have the capacity for an increase in pre-covid car use of that scale. We have a choice between active travel and traffic jams. We must choose wisely. 🚲👌👍💚 #activetravel https://t.co/SmLFEkOq0F	2	877494398484967424	0.801887
#Stockholm is doing great work on #SmartMobility 🚲⚡️💚 GrowSmarter tested Neighbourhood parcel rooms using #ebikes to make deliveries easier and lower #emissions from transport. Read the factsheet: https://t.co/GfLREAqVah Or learn more about the city's effort💻👇 https://t.co/fUUcg1D3QV https://t.co/ovfwaSiVTI	2	877332793096675328	0.606383
Colombia’s New National Urban Mobility Policy Is Mostly a Good Thing | New blog from @dhidalgo65 on #Colombia's new national road map for urban &amp; regional mobility – its most integrated vision of city-regional transport networks yet. https://t.co/Ynmr4y1gtj 🚊🚍🚲	2	877098935411761152	0.772727
Better #cycling infrastructure is a winning investment to help economies recover from #COVID19 while tackling #ClimateChange, reducing #AirPollution &amp; protecting human health. Read on. https://t.co/kjoEev0GkZ 🚲 https://t.co/6iB7btyLv7	1	876900172051165186	0.833333
We all want to #BuildBackBetter from Covid-19 and embed safe, socially distanced 🚴 and 🚶🏾‍♂️ across the city. The health benefits will be long term too - with reductions in air pollution and emissions. Have your say on where action is needed here 👇 https://t.co/wTofvoMyEi	1	876882995600388097	0.677778
Bicycle sales are booming all over Europe. 💪🚴‍♀️🚴‍♂️🚴‍♀️ It's time for transport that's safe, healthy and sustainable. Let's free our cities from the curse of the car. 😷🚗 https://t.co/5Wv3CQ72lU #EUGreenDeal #BuildBackBetter	1	875490121688248322	0.695122
The President recognises the importance of Sustainable Urban Communities for a better future. #Walkable👣🚶 cities where people can also #Cycle🚴 and use affordable and efficient public transport.🚌@KURAroads @Ma3Route @KenyanTraffic @pstransportke @Ke_NaMATA @NMS_Kenya https://t.co/JSQgcbv1TP	1	875396259984678913	0.628205
Cities all around the world are talking about how to make space for cycling - there has never been a better time to leave the car at home 🚲💚 @CamCycle and @mumsforlungs are actively campaigning to make space for cycling &amp; clean air- let's help shape our future https://t.co/BWBKZP0meg	1	875365156133380096	0.637255
🚲 The 200-year-old #bicycle continues to reemerge, seeing it's once again key to urban resilience. ♻️ To expand access to #micromobility while improving the health &amp; social distancing of residents, cities must continue to build #protected streets. Read: https://t.co/p5q7vatN0n https://t.co/eC3e2xyBvC	1	875351523794071552	0.627273
#COVID19 prompts campaigners to urge governments to ensure long-term reshaping of global streets for cyclists and pedestrians. Great leadership from @c40cities mayors investing in health and safety of residents. 🚲🚶🌍 Via @guardian: https://t.co/SG0JHLTkOD	1	875246001975681024	0.855556
For traveling with in a city we can promote bicycles🚴, it will save many lives from COVID-19 diseases as social distancing will be followed as well as we can safe our environment if public follow it in future.@narendramodi @PMOIndia @NITIAayog #socialdistancingduringtraveling	1	875088084559429633	0.633333
As cities transform streets to increase walking &amp; cycling space 🚶‍♀️🚲 and reduce car use 🚗 during and after #COVID19, our blog by @WRIBrasil breaks down 3 strategies to ensure such changes last and help shift to a more #resilient, lower carbon future. https://t.co/H496melebs https://t.co/vfNXtlTafI	1	875074688933916674	0.833333
Brilliant leadership from C40 mayors investing in walking and cycling in their cities - for the health and safety of all residents. 🚴‍♀️🌳https://t.co/n8O7583q08	1	875015137966645248	0.611111
🛣️ With 70% of cars out of circulation we have a very small window to create bike friendly streets. 🚴‍♂️Cycling in cities is not only great for public health &amp; the environment but also gives a boost to local economies. #BeyondTheOutbreak #Mobility ➡️https://t.co/mbcQw9PwLJ	1	875010170346229762	0.606383
🚲💟'Cleaner and greener': Covid-19 prompts world's cities to free public space of cars https://t.co/x8BvFZWDOJ	1	874947707990945792	0.74
How to make a greener, healthier better city 🚴‍♂️ https://t.co/fFdSx7gzsD	1	874546817425448961	0.617647
turns out corona virus presenta the perfect opportunity to prioritize safe streets, green mobility, and supporting small businesses in our urban villages. 🚲🚲🚲 🚌🚌🚌 https://t.co/usKYVB45GG	1	874398891436789760	0.608108
This is a good idea.👇 🚴‍♂️- most efficient form of transport 🚴‍♂️- fastest form of transport in urban areas 🚴‍♂️- good physical exercise 🚴‍♂️- good for the mind 🚴‍♂️- good for the environment https://t.co/NoPwXki46m	1	874251362447446016	0.841463
3 ways China’s #transport sector is working to recover from #COVID19 lockdowns: 🚍Repositioning transport w/ health standards &amp; contact tracing 🚲Reviving bike sharing as reliable, low-carbon mobility 🚚Smarter urban freight Read on: https://t.co/gNgCUOmtIB.	1	873721163293360128	0.688679
We fully support @NewcastleCC plans to create safer spaces for people to travel by active &amp; sustainable means across our city🏃‍♀️🚴‍♀️. Well done to @nick_forbes &amp; @arleneainsley for taking this bold decision to invest in our city's health, wealth &amp; wellbeing! https://t.co/Y717GcEOqp	1	873604541790474241	0.606383
"By ensuring our #GreenRecovery for our city, we will also tackle our toxic air, which is vital to make sure we don’t replace one public health crisis with another." https://t.co/HK06sYaxuB @c40cities #London #lifeisacycle 🚲	1	873600655553777664	0.608108
As cities transform streets to increase walking &amp; cycling space 🚶‍♀️🚲 and reduce car use 🚗 during and after #COVID19, our blog by @WRIBrasil breaks down 3 strategies to ensure such changes last and help shift to a more #resilient, lower carbon future. https://t.co/p6NkwkHARf	1	873549806030905344	0.676471
Better #cycling infrastructure is a winning investment to help economies recover from #COVID19 while tackling #ClimateChange, reducing #AirPollution &amp; protecting human health. Read on. https://t.co/BhHODO8FVG 🚲 https://t.co/pr2A4SeMuH	0	873167238131576833	0.782051
RT @OECD 🚌🚋 During the post-confinement phase, #PublicTransport use will likely decrease in many #cities due to social distancing and reduced service measures. See how active mobility 🚴 is shaping cities in the context of #COVID19 👉 https://t.co/aAjevq1UYW	0	872986290484109313	0.776596
@cityoflondon It's been heartwarming to read the news about the City. This will return the built environment to communities instead of motor traffic, and remake the space into a safe and enjoyable area with clean air to breathe 🚲🚶‍♀️♿	0	872914813210341376	0.633333
🚌🚋 During the post-confinement phase, #PublicTransport use will likely decrease in many #cities due to social distancing and reduced service measures. See how active mobility 🚴 is shaping cities in the context of #COVID19 👉 https://t.co/qz6y1j5zWw https://t.co/8x1UM1WP9I	0	872849337608482816	0.734043
Great to hear @EU_Commission will encourage new mobility solutions to shift to active &amp; shared mobility 🚲🛴 Support to integrate and strengthen active &amp; shared mobility solutions with public transport will be key in helping cities recover from #COVID19 🏙️ @AdinaValean https://t.co/XZjqoghz8P	0	872782779112501248	0.688679
Leeds’ air pollution has reduced significantly 🚧Roadworks in the city centre means 🚴 is one of the quickest ways to travel. Leeds' bus providers deep clean their 🚍's if you MUST use public transport Pay contactless 💳 Keep ⬅2⃣m➡distance ⬆2⃣m⬇distance Wash hands 🖐️🚿 https://t.co/i9lETDlF9z	0	872721278443995136	0.611111
Leeds’ air pollution has reduced significantly Roadworks in the city centre means 🚴is one of the quickest ways to travel. @Firstbuses &amp; @transdev deep clean their 🚃's if you MUST use public transport. Pay contactless 💳 Keep ⬅2⃣m➡distance ⬆2⃣m⬇distance Wash hands 🤚🚿 https://t.co/dc7TS3x8kk	0	872544178512707584	0.640351
More good news in the push to #BeatAirPollution - Milan wants to convert 35km of busy city streets to bicycle 🚲 routes. Better for our health, better for the environment. #ForNature https://t.co/ctciPP2OIb	0	872404434092867584	0.616279
4/ The goal is to increase both transit and bike use in all-purpose trips (not just commute) to reduce car usage: Inner city 🚋🚎🚂 21% ➡️ 28% 🚲 5% ➡️ 18% 🚗 42% ➡️22% Region 🚋🚎🚂 13% ➡️ 19% 🚲 5% ➡️14% 🚗 57% ➡️41%	0	872261102192689153	0.642857
Soft mobility is the smartest choice inside and outside cities. No traffic congestions, no noisy and polluted cities, healthy inhabitants. These are just some of the many benefits of urban #cycling #PandaBaisikeli🚴 @KURAroads @KenyanTraffic @Ma3Route @Ke_NaMATA https://t.co/YAakrbpKIB	0	871939542202429440	0.606383
The #Coronavirus (COVID-19) Pandemic DEMANDS governments to set their priorities straight and PRIORITIZE Universal Healthcare,🏥 Affordable Clean Water🚰 for all and Sustainable Urban Mobility🚶🚴 prioritizing Walking and Cycling. https://t.co/Xf1He4SHW3 via @Sir_Labz	0	871672246569500673	0.606383
✅Changes in urban space (easier, safer 🚴 &amp; 🦶) ✅public transport ✅zero-emission vehicles ✅ shared, zero emission vehicle services available on demand. https://t.co/jyi6lAli5C @transenv	0	871454777955106816	0.716216
Supporting low emission, sustainable, accessible, and healthy transport like cycling can help to both fight the spread of #Covid19 and tackle the #ClimateCrisis. Let's #BuildBackBetter! 🚴🚴🚴 https://t.co/KAE4g2YAod	0	871395943685509120	0.679487
Happening now! #eaDebates on EU's recovery fund: "Can we ensure a budget for bike lanes in cities? We need concrete and ambitious action" @ClaudeTurmes Cycling to help ease overcrowding of public transport, improve air quality #cycling #solution #greenrecovery #eugreendeal 🚲 https://t.co/SiRrweZRdp	0	870652127336480768	0.663934
Proud to represent @Kuntaliitto &amp; #cities in this Finnish Sustainable #COVID19 Recovery Working Group. We propose measures that boost both economy and transition towards ecologically sustainable society. Sustainable city infrastructure investments are in key role 🚲🚉🚰♻️🏫🌱🔌 https://t.co/MOBcVMXB2a	0	870282548332478464	0.715686
"We have a rare opportunity to repurpose our cities and public spaces" - @GerHerbert1 you are so right. Physical distancing means public transport will not be attractive to some so let's give more road space to pedestrians &amp; cyclists! 🚲 https://t.co/Bn8FBhIJeY	0	870244657099309056	0.743902
#COVID19 lockdowns could reveal solutions for more resilient, accessible &amp; safe urban transport. "A city with more cycling is a city with healthier people, safer streets, cleaner air and better connectivity." Read on https://t.co/bbMLn0gb35 @aschwedhelm @cadriazola @lwjharms 🚲	0	870196251270270977	0.606383
The government needs to do more than simply “urge” people 🥱 Ensure cycling is affordable, safe and convenient for commuters 🚴‍♀️ We don’t want our cities overrun with more private vehicles 🚗	3	869906383365447680	0.662162
🏙️How are #cities planning for life after #COVID19? Our #ChampionMayors are leading the way in a green response that will help tackle inequality. 🚲Learn more about @BeppeSala, Mayor of 🇮🇹 #Milan, who plans an expansion of cycle paths after lockdown. ➡️https://t.co/y4wZMGDPx9 https://t.co/dVYJCNjjNE	2	868713407020761088	0.744898
🚗 When planning for #recovery, remember this simple graphic by @ITF_Forum: moving one person at 50km/h takes 140m2 and only 5m2 by #bicycle. That is 28 times less space. 🚲 The successful post #COVID19 city will plan #cycling as mass transport. https://t.co/OYdy6mzFO3 https://t.co/DPGddYSf6v	2	868515028667912192	0.605263
🌍 #RidingOutOfLockdown "The bicycle is cheap, clean &amp; allows mass travel while maintaining safe distances" Cities all across the world are getting ready for a post #COVID19 life 🚲 A life where the bicycle unlocks massive social, environmental &amp; economic gains for everyone ♥️ https://t.co/ZLt7vpbZXP https://t.co/dTnmOovF8r	2	868397093383274496	0.686441
During the #Covid19 lockdown, we've seen improvements to air quality across UK cities. When measures begin to ease, policy-makers must think about how to maintain this, so we welcome this announcement from @MayorofLondon to invest in more cycling &amp; walking post-Covid. 🚴‍♂️🚶‍♀️ https://t.co/d5PSoaghdy	2	868145975163994115	0.648936
Cities that don’t want to see a glut of road congestion as transit ridership craters should re-allocate funding to creating safe places for people to bike and walk. 🚲🚶‍♀️🌳 “The risk is highest in enclosed environments; household, long-term care facilities and public transport.” https://t.co/pJc4DAU7yb	2	867074005068591104	0.605263
3 Ways #China’s Transport Sector Is Working to Recover from #COVID19 Lockdowns | New blog from our WRI China colleagues on how cities are embracing recent shifts in transport to make systems safer, more accessible, more efficient &amp; more sustainable. https://t.co/XB1XRGFLWa 🚍🚲	2	866687493718122496	0.650943
🌍 Mayors coordinate efforts to support a low-carbon, #sustainable path out of lockdowns; 🚲 "How we structure our recovery efforts will define our cities for decades to come” 👉 Find out what city leaders can do to drive a #green recovery from #Covid19: https://t.co/a3Hucjhm8a https://t.co/7XK9FNJ5GN	2	866684360082288641	0.676471
Very useful material by @ITF_Forum on re-spacing cities for people #walking and #cycling to increase urban #resilience in the face of the global #covid19 pandemic. ⬇️👣🚲👍 https://t.co/5CoV79ldiy	2	866682070885695488	0.642857
Milan announces scheme to #reduce 🚗 use after lockdown. The city announced that 35km of streets will be transformed, to expand #cycling🚲 and walking space🚶‍♂️to protect residents as #Covid19 restrictions are lifted. #BuildBackBetter ⁦#mobility https://t.co/sGmYvO2gs5	2	866585470058278912	0.663265
British Prime Minister Boris Johnson used a call with UK Mayors Friday to encourage cycling and walking infrastructure improvements and stressed the importance of keeping cars out of city centers after the lockdown ends. 🇬🇧🚲 @helenpidd @guardian https://t.co/8vB9HScQYn https://t.co/78Dd2RCW54	2	866350790151094272	0.606383
@Cities_Today @Paris @Anne_Hidalgo In @MuniLima I have presented the Metropolitan Bill to: 1) Prioritize bike lanes. 2) Limit % of capacity of public transport to guarantee sanitary measures. 3) Implement public bicycle system. 4) Intermodal transport 🚲's are key to tackle COVID-19 https://t.co/de1bgIxqUP	2	865993450520363009	0.622449
#COVID19 lockdowns could reveal solutions for more resilient, accessible &amp; safe urban transport. "A city with more cycling is a city with healthier people, safer streets, cleaner air and better connectivity." Read on https://t.co/KevTsGtV1B @aschwedhelm @cadriazola @lwjharms 🚲	1	865680983055585280	0.606383
@CityLab @Anne_Hidalgo @FeargusOSull In @MuniLima I have presented the Metropolitan Bill to: 1) Prioritize bike lanes. 2) Limit % of capacity of public transport to guarantee sanitary measures. 3) Implement public bicycle system. 4) Intermodal transport 🚲's are key to tackle COVID-19 https://t.co/de1bgIxqUP	1	865658381100392452	0.744898
💚 THIS 🇳🇱 eco-friendly 🌱 innovation - it could change how we power #cities 🌇 🚲 🚲 🚲 ⚡️ #SmartCities #TechForGood #EV #Cycling #CyclingLife #tech #Innovation #Sustainability #SDGs https://t.co/m5Jdv6WPOH	1	865592374172450817	0.621212
The President recognises the importance of Sustainable Urban Communities for a better future. #Walkable👣🚶 cities where people can also #Cycle🚴 and use affordable and efficient public transport.🚌@KURAroads @Ma3Route @KenyanTraffic @pstransportke @NziokaWaita @ntsa_kenya https://t.co/5Qjn0UST8l	1	865566878940397569	0.782051
In addition to its physical and mental benefits, #activetransportation contributes to reducing urban #traffic congestion, #airpollution, and increasing #socialconnectivity within communities. 🚴‍♂️ #FactFriday Find out more ➡️ https://t.co/mnFHlKKwyC https://t.co/pXEZW8GPVI	1	865353447192666112	0.608108
Why should cities build more infrastructure for🚲🚲🚲? ✅air quality ✅easier physical distancing ✅new jobs ✅mental &amp; physical health ✅more affordable for all ✅noise reduction ✅more space for humans and nature, not 🚗 🚗 🚗 https://t.co/BBuoCJKVZY https://t.co/30gVAtUoFM	1	865234715803922432	0.855556
Really enjoyed the presentation from @station_cath on Active Travel in the Future City as part of @Ryder1953 #BlueprintFestival. So important the #COVID19 recovery plan tackles climate change by prioritising sustainable &amp; healthy travel as well as green spaces.🌳🚲 #WilderFuture https://t.co/jB2Vn6fUhr	1	864917420473012225	0.650943
#Covid19| "There is still time to prevent a spike in car use and emissions. If cities and countries rapidly formulate coherent policies aimed at supporting 'active travel', they can help ensure that mass transit riders don’t suddenly become drivers."🚴‍♀️🚴🏻‍♂️🚴‍♀️ https://t.co/rukwrBXP1W https://t.co/AkzJ9yE5BG	1	864807982844059648	0.640351
3 Ways China’s Transport Sector Is Working to Recover from #COVID19 Lockdowns | New blog from our WRI China colleagues on how cities are embracing recent shifts in transport to make systems safer, more accessible, more efficient &amp; more sustainable. https://t.co/pgwany5SZ6 🚍 🚲	1	864632361253777408	0.726415
🚲👟♿️Expand Active Transportation Infrastructure 🚌🚋🚃Provide Public Transit with Dedicated Right of Way and Funding for Increased Frequency 🏙️🏫🏪Eradicate Regulations that Prevent Diversity of Land Use https://t.co/ZPXTzJ7ePM	1	864288299959103489	0.662791
A city of ours! 🚲❤️ Bicycles improve health, save money, use less space, and provide efficient transportation with zero fuel consumption and zero carbon emissions. #ridethecity In the best European Urban Space - Skanderbeg Square Tirana, Albania @erionveliaj @DhameJulia https://t.co/LFT6UwcERT	1	864273955527340032	0.788136
Italian cities are looking to capitalise on the reduced car use resulting from the Covid-19 outbreak by taking action to improve mobility and ensure public safety 🏙️🚲 https://t.co/iDUDGSXlSv #urbanmobility #publicsafety #covid19 #lockdown #improvedmobility https://t.co/Ug5GCRzMRN	1	863070969954533378	0.691489
Better #cycling infrastructure is a winning investment to help economies recover from #COVID19 while tackling #ClimateChange, reducing #AirPollution &amp; protecting human health. Learn more. https://t.co/2gmgAjkF66 🚲	1	862368161945059329	0.782051
Soft mobility is the smartest choice inside and outside cities. No traffic congestions, no noisy and polluted cities, healthy inhabitants. These are just some of the many benefits of urban #cycling #PandaBaisikeli 🚲🚴 @KURAroads @KenyanTraffic @Ma3Route @pstransportke https://t.co/pitZWkOCoc	0	861570185614024704	0.691489
The #Coronavirus (COVID-19) Pandemic DEMANDS governments to set their priorities straight and PRIORITIZE Universal Healthcare,🏥 Affordable Clean Water🚰 for all and Sustainable Urban Mobility🚶🚴 prioritizing Walking and Cycling.@Ma3Route @KenyanTraffic @NziokaWaita https://t.co/VpamOcU6ck	0	861556855973306372	0.734043
Post-COVID cities. The @WorldResources recommends 🚎 Durable #transit subsidies 💡 Better street space allocation to support public transport, walking and cycling 💡Urban and transport planning integration 🧑‍🦽🚶‍♂️🚴‍♀️Investment in walking and cycling https://t.co/FHdAi4lhbW	0	860144386658750464	0.911765
How the cities around the world adapt to COVID ? ➡️ Safe public transport to serve essential workers ➡️ More car free space 🚲🛹🛴🚶‍♀️🚶‍♂️🤸‍♂️ @POLISnetwork https://t.co/Cpbx96gttY	0	859805718811160578	0.662162
Certainly one of the biggest reshaping effects of Covid-19 will impact the crowded urban collective transport system... 🚍🚇👎 🚲🛴🛹🛵👍 https://t.co/OYdA1rMpCl	0	859803532207071232	0.611111
🚲 #CyclingFuture "A 10% increase in #cycling infrastructure, which we perceive as a viable policy for city governments, will bring significant #health and #economic benefits" 🙌 The more cycle network the better. In every city 🌇. Read the article here: https://t.co/QChUoBJWuU https://t.co/3evYfLqrUx https://t.co/U77BRdGtcZ	0	859773376050679811	0.622449
For your physical well-being, for your mental-health, to get essential groceries or to commute to work for essential workers. #Cycling and #walking, already the solution to many of our city's issues, perhaps even more so now.🚶‍♀️🚲 https://t.co/4VPv4AMbWh	0	859108763340550145	0.677778
WE NEED YOUR HELP! Please help us ask your municipality to reallocate space to people #cycling and #walking to ensure #physicaldistancing is possible for these modes of #transportation during the #COVID-19 crisis. 🚴‍♀️🚶‍♂️ SIGN THE PETITION ✍️ https://t.co/C3QSezhSol https://t.co/B9BBjCxGc1	0	858995357396738048	0.622449
How biking accessibility &amp; infrastructure can provide lasting benefits as cities build back after #COVID19: 💰 Support economic recovery 🚲 Improve public health 🌇 Increase resilience to future shocks Read on https://t.co/wLaXYCUqkU @aschwedhelm @cadriazola @lwjharms	0	858905082729033729	0.785714
Let’s continue to invest in transit options and build a better #WeHo where we can all breathe cleaner air! Glad to see our city stepping up and investing in the future!🚂🚊🚲🌲 🚶🚶‍♀️ https://t.co/sLXBChIFZb	3	858482562083151873	0.608108
#COVID19 also affects the #transport sector: Many #cities create new spaces for walking and cycling for #SocialDistancing or make existing ones safer. 🚴‍♂️🚴🦺 At this link you can find more information about its impact on #mobility: https://t.co/BZbJvK4R65 #futuremobility https://t.co/nPzj4ilBJZ	2	858339545057824768	0.622449
How biking accessibility &amp; infrastructure can provide lasting benefits as cities build back after #COVID19: 💵 Support economic recovery 🚴‍♀️🌡Improve public health 🌇 Increase resilience to future shocks Read on https://t.co/SYdDP6ZuO2 @aschwedhelm @cadriazola @lwjharms 🚲	2	858216571264786433	0.826531
Recommended book. Helps to state the case why most major cities are investing in dedicated/safe bicycle infrastructure. The reasons are many from simply a 'healthier community' to 'it's just good for business'🚴‍♂️ https://t.co/je2mAIE8eB	2	857582400892801024	0.622449
The #Coronavirus (COVID-19) Pandemic DEMANDS governments to set their priorities straight and PRIORITIZE Universal Healthcare,🏥 Affordable Clean Water🚰 for all and Sustainable Urban Mobility🚶🚴 prioritizing Walking and Cycling.@Ma3Route @KenyanTraffic @NziokaWaita https://t.co/1DNRDzw8e6	2	857535129107013632	0.648936
Soft mobility is the smartest choice inside and outside cities. No traffic congestions, no noisy and polluted cities, healthy inhabitants. These are just some of the many benefits of urban #cycling #PandaBaisikeli 🚲🚴 @KURAroads @KenyanTraffic @Ma3Route @PSCharlesHinga https://t.co/Oc9HaZVosX	2	857517044031524864	0.691489
What if you could convert time spent #cycling into points you can spend in shops? 🚲 Just one #space enabled idea to get people moving, reduce air pollution &amp; improve quality of life for people living in cities. Check out #SpaceTech for Cycling 👇 ▶️https://t.co/hnOs17pbPu https://t.co/01IvnXWCKH	2	857515497591582720	0.720339
The President recognises the importance of Sustainable Urban Communities for a better future. #Walkable👣🚶 cities where people can also #Cycle🚴 and use affordable and efficient public transport.🚌@KURAroads @Ma3Route @KenyanTraffic @PSCharlesHinga @NziokaWaita @ntsa_kenya https://t.co/3pZJBQKE6D	2	857228332521234433	0.782051
🛴🚲 Flexible, human-scale #micromobility can be key to preserving access to needed services and goods when cars or public transportation are inaccessible in cities. ✍️ @michalnaka on #mobility and pandemics · at @NextCityOrg https://t.co/WvmreQjUKv	2	857001517253107715	0.716216
"A growing number of cities around 🌎 are temporarily reallocating rd space frm 🚘🚘🚘🚘🚘🚘🚘 🚘🚘🚘🚘🚘 to people on foot &amp; on 🚲🚲 to keep: • key workers moving • #covid lockdown residents healthy &amp; active while • [physically] distancing." https://t.co/ztdgqLfFRD	2	855333867410006018	0.734043
Aside from benefiting the economy &amp; public health, reducing city access to private vehicles also creates opportunities for businesses. Adapting &amp; coming up with solutions, businesses such as CGUK member @ZedifyUK are finding success 🚴 Via @PositiveNews https://t.co/A6oYqNoLwH	1	854728751472619521	0.622449
It’s tragic that better air quality could’ve saved so many lives. It’s time to make cities cleaner by improving active travel networks, cutting the cost of public transport &amp; making city centres car free. 🚴 🏃🏼🧑🏽‍🦼👨🏼‍🦯#pollution #carfree #activetravel https://t.co/YFIjDdPyzz	1	854315469398003713	0.776923
"Essential workers ... are still commuting, and homebound folks must still make trips for survival goods." Cities are finding ways to reclaim public space to ease these urban as part of the response to #COVID19. 🚲🚌🚶 #smartcities #smartsolutions https://t.co/2PxkScD1ZB	1	854186161207599104	0.650943
👏🏽👏🏽👏🏽. This study highlights (among other factors) the importance of parking management (combined with attractive 🚲🚶🏽‍♀️🚶🏽🚶🏽‍♂️🚌) to limit car traffic in cities. https://t.co/GEdv06O8Vj	1	854041333891313665	0.621212
"Expanding cycling infrastructure should be the key priority in a people-centred city, creating dedicated space for cycling, to the benefit of everyone"! 🚲 @pstransportke @KURAroads @PSCharlesHinga @NziokaWaita @JamesMacharia_ @EstherPassaris @Ma3Route @KenyanTraffic https://t.co/y8dqE84GSa	1	853386824110047232	0.790323
18:56 Is Nairobi city #sustainable? 🚶‍♀️safe streets 🌨️climate resilience ♿access for all 🚴‍♀️non-motorized transport 🌳green spaces 🚌electric vehicles 🌇efficient buildings 🛴new mobility 💦affordable water 💨clean air @NziokaWaita https://t.co/p06a2i0cj1 via @Sir_Labz	1	853356073666969604	0.794118
Is Nairobi city #sustainable? 🚶‍♀️safe streets 🌨️climate resilience ♿access for all 🚴‍♀️non-motorized transport 🌳green spaces 🚌electric vehicles 🌇efficient buildings 🛴new mobility 💦affordable water 💨clean air @NziokaWaita @Ma3Route @KenyanTraffic @EstherPassaris https://t.co/apuA4RIJqQ	1	853345517320982528	0.785714
#COVID19 is shutting down urban mobility around the world. But health workers still need to get to work. In Bogotá, @muvobike is providing free access to 400 e-bikes for medical workers. Great new initiative w/ support from @NUMOalliance &amp; @deespacio. https://t.co/iOOmi4KxhZ 🚲	1	852809094884769793	0.640351
@psimonk @bricycle Agreed, but I was referring to the capital investment needed to gain the necessary modal shift towards more 🚶‍♀️&amp; 🚲. I agree revenues from smart road user charging should fund it,but surely some more of the capital budget DfT has should go into it on basis of benefit/cost ratio?	1	852675926726909952	0.650943
In the ever-changing world of #COVID19, citizen science projects like WeCount will be vital in monitoring changes in urban mobility🚗🚲👨‍💻 Find out more about how #citizenscience &amp; traffic monitoring are helping to map the impact of COVID-19 on mobility👇 https://t.co/kMwBc7WVDC https://t.co/VOjTKwmjX3	1	852183364182429696	0.663265
The #Coronavirus (COVID-19) Pandemic DEMANDS governments to set their priorities straight and PRIORITIZE Universal Healthcare,🏥 Affordable Clean Water🚰 for all and Sustainable Urban Mobility🚶🚴 prioritizing Walking and Cycling.@Ma3Route @KenyanTraffic @NziokaWaita https://t.co/gdtEIHT4EP	2	1373381400649416705	0.648936
Cities around the world are quickly re-organising public spaces in response to #COVID_19. 🚲 Will the positive impacts of these types of changes be a sustainable #silverlining after the pandemic response is over? 💡 #FoodForThoughtFriday #smartcities https://t.co/FaaBCU0L7g	2	1373057961199861769	0.722222
"Let’s all challenge EVERY MAYOR &amp; CHIEF PLANNER on 🌏 to include in their #COVID19 pandemic strategy: the IMMEDIATE creation of generous dedicated space for 🚶🚶🚶&amp; 🚲🚲 in urban concentrations, to support: •safe mobility • #SocialDistancing •mental/physical health " https://t.co/yyMECzjQcb	1	1372941591648821253	0.688679
The President recognises the importance of Sustainable Urban Communities for a better future. #Walkable👣🚶 cities where people can also #Cycle🚴 and use affordable and efficient public transport.🚌@KURAroads @Ma3Route @KenyanTraffic @PSCharlesHinga @NziokaWaita @ntsa_kenya https://t.co/sZmFXeqdhA	1	1372861860005953537	0.782051
Soft mobility is the smartest choice inside and outside cities. No traffic congestions, no noisy and polluted cities, healthy inhabitants. These are just some of the many benefits of urban #cycling #PandaBaisikeli 🚲🚴 @KURAroads @KenyanTraffic @Ma3Route @PSCharlesHinga https://t.co/kSS5clMqVC	1	1372613585550110722	0.606383
There are plans to place amenities within 20-minute walk, cycle or public transport trip for residents living near cities to help reduce air pollution. 🚲🚶🚌 Read @guardian - https://t.co/V2WAJGLpwi #AirPollution #Emission https://t.co/8waqfCd0EM	1	1372609243442974724	0.606383
🆕A shift to #sustainable #urban #mobility makes both #environmental and #economic sense - #cities should implement well-connected systems with #bicycles, #publictransport and #trains! 🚲 Read our article about @EUauditors Special Report here: https://t.co/rJ6ufN8I6K https://t.co/yxdp2pWhTf	1	1372446421018763266	0.662791
🚴‍♀️Efficient, affordable and inclusive urban access and mobility are at the heart of sustainable urban development.🚴‍♂️🚌🚃 @NairobiCityGov @KURAroads @PSCharlesHinga @NziokaWaita @JamesMacharia_ @EstherPassaris @SakajaJohnson @ntsa_kenya @PSSDTransport @Ma3Route @KenyanTraffic https://t.co/0pdS2GwwaU	1	1372235649345011712	0.66
✅Make people healthier ✅Make people happier ✅Reduce pollution ✅Improves quality of life ✅Creates more space in cities ✅Eases congestion ✅Boosts the economy The Unquestionable Case for More Bike Paths 👇 https://t.co/jWS29fR05Q #cycling 🚲 https://t.co/5ve0saEYys	1	1371861901462937604	0.772727
19:58 Dear @KURAroads &amp; @KeNHAKenya No More Transport Injustice. We Want Transport Justice and Equity. We Want Sustainable Urban Mobility. 👣🚶🚲🚴♿🚌🚏🚸🇰🇪 #ClimateAction #KenyanTraffic @JamesMacharia_ @ntsa_kenya @FredMatiangi https://t.co/1cMJHlrf0W via @Sir_Labz	1	1371661019571920898	0.7
Dear @KURAroads &amp; @KeNHAKenya No More Transport Injustice. We Want Transport Justice and Equity. We Want Sustainable Urban Mobility. 👣🚶🚲🚴♿🚌🚏🚸🇰🇪 #ClimateAction @Ma3Route @KenyanTraffic @PSCharlesHinga @EstherKoimett @JamesMacharia_ @ntsa_kenya @FredMatiangi https://t.co/XoSuiAQGma	1	1371655555614380032	0.66129
More and more European cities are introducing low emission zones (LEZ’s). Creating liveable cities, healthy citizens and reducing greenhouse gasses. Cycling makes them work! 🚴‍♂️🌱⚡️👍🇪🇺 #cycling #sustainabletransport #emissions via https://t.co/oYr1Kdbhdp https://t.co/mB7k0YJGQT	1	1371500816792702978	0.867347
Happy #WorldEnvironmentDay - How C40 cities are implementing zero emission areas 🚶‍♂️🚶‍♀️🚲🛴🚊🚌🔌🌷❤ https://t.co/vtPgBlxD2S https://t.co/9EGCkikzlv	1	1370995705095987207	0.717391
It’s #WorldEnvironmentDay, and we’re imagining what our homes and cities could look like here in the UK if we’re to put a stop to global heating. 🌳 More trees 🌿 Green spaces 🚲 Streets safe for cycling 🔋 Electrified transport 🏡 Solar on every roof possible Let’s reimagine… https://t.co/DcVFkKF22s	1	1370778911529971719	0.710526
MOBILITY 🚘🚆🚲 Consumers are locked into a system that depends on #FossilFuels. Convenient charging of electric cars, better cross-border rail connections, more space for cycling &amp; walking in our cities can change this dynamic. #WorldEnvironmentDay https://t.co/Sm7eAVhg7K https://t.co/ZjVtk0v3RF	1	1370677539518083073	0.606383
Good for your health and good for the environment 🚲 It’s #WorldBicycleDay! The EU wants to double the cycling infrastructure towards 5,000 km of bike lanes over the next 10 years, while also tackling pollution and urban congestion. #EUGreenDeal https://t.co/qX7SWYCWsc	1	1370548986789167111	0.648936
🚲is Freedom,🚲is Health &amp; #CleanAir,🚲is Peace &amp; #ClimateAction! @UNSerbia &amp; partners support local &amp; national authorities to augment 🚴infrastructure &amp; improve road safety towards sustainable urban transport &amp; healthy environment!#WorldBicycleDay @NLinBelgrade @eusrbija @uzbbgd https://t.co/DajJuZobN2	1	1370411925713129472	0.776596
..exploring CO2 neutral ways of urban life &amp; traffic #WorldBicycleDay2021 - let's keep on riding 🚲🚲🚲 street trees &amp; well as townspeople will love the reduction in emissions &amp; rise in life quality @EUClimateAction #EUGreenDeal @SmartCityexpo https://t.co/8K6SUEr8co	1	1370410160183709698	0.691489
When will we start to advocate for better health outcomes in Australia around vehicle pollution? Congestion/emission charges in metro areas are an opp. to recover revenue from those who pollute in urban areas, and make cities more 🚶🏿‍♂️and 🚴‍♀️ friendly. https://t.co/TnaJgKIbHM	1	1370376321549877249	0.613208
🚲 It’s #WorldBicycleDay! Riding a bike is fun &amp; it’s healthy. The EU wants to double the cycling infrastructure towards 5,000 km of bike lanes over the next 10 years, while also tackling pollution and urban congestion. #EUGreenDeal https://t.co/s4kPvPWbDl	1	1370332533209112579	0.648936
Why #Cycling? 🚲 It’s a powerful tool to achieve climate-friendly cities! Safe cycle lanes enable more people to cycle, which means fewer emissions that contribute to #climatechange. Learn more at https://t.co/g1YtQpLAsV #CyclingCities25 #cycleforchange https://t.co/sdweFe1WHP	0	849565114651090944	0.622449
🚲 It’s #WorldBicycleDay! Riding a bike is fun &amp; it’s healthy. The EU wants to double the cycling infrastructure towards 5,000 km of bike lanes over the next 10 years, while also tackling pollution and urban congestion. #EUGreenDeal https://t.co/2N79cECev9	0	849517950398844929	0.648936
#WorldBicycleDay: let's talk about costs + benefits of mobility in our cities. More🚲+ less 🚗=⬇️CO2 emissions, ⬇️noise,⬇️congestion,⬇️road deaths +⬆️air quality ⬆️public health benefits. Cycling is central to the climate neutral cities of our future. #MissionCities #EUGreenWeek https://t.co/LN2dJLr6ph	0	849485544316960768	0.686441
🚲 It’s #WorldBicycleDay! Riding a bike is fun &amp; it’s healthy. The EU wants to double the cycling infrastructure towards 5,000 km of bike lanes over the next 10 years, while also tackling pollution and urban congestion. #EUGreenDeal https://t.co/z6Tj1E6l0F	0	849204897597796352	0.648936
Cycling🚲has always been a big part of my family life. On #WorldBicycleDay lets commit to putting bicycles in the DNA of our cities, in how we commute, and in our way of life, so that we can all live healthier and more sustainably. #ForNature https://t.co/60SeUE1h54	0	848889781857787904	0.616279
(6/6) The Greens across Europe are working to improve cycling infrastructure in cities and the countryside, along with developing other sustainable modes of transportation 💚🚲🚋🚄.	0	848877143882969088	0.681818
We need much less #cars😊 in our cities so everyone has a fair share of public space and mobility. Really enabling more 🚲 bike infrastructure and space for pedestrians 🚶‍♂️👨‍🦯🐽𪐍🦽 is the most sustainable option #Weltfahrradtag #WorldBicycleDay #Velorution https://t.co/ZWTjZCPanC https://t.co/cBa1YaaXWL	0	848869882175266816	0.648936
Imagine🤔 liveable cities this #WorldBicycleDay! See how cities can co-ordinate transport planning with land-use development, allocating space to #walking and #cycling. It makes all our transport more efficient and our streets less congested 🚲 https://t.co/zRkY2al5SX https://t.co/qc7beo6sri	0	848805444596445184	0.648936
🟢 #Copenhagen🇩🇰 shows that providing people with options to safely walk, #bike or use public #transport is key in creating a city that is ✅#green &amp; #sustainable💚♻️ ✅liveable &amp; people-friendly🚶‍♀️🚲 ✍️🏼@mobimaw: https://t.co/T02U5cs6wb #EUMobilityAtlas #WorldBicycleDay	0	848790288554504192	0.662791
Our man about town🚴‍♀️ 🇬🇧 Ambassador @martin_shearman commutes to work on #WorldBicycleDay #wereldfietsdag #journeemondialeduvelo 🚲to work is a great way to cut carbon emissions and beat traffic🚦 https://t.co/XcozjdibI7	0	848775313198854144	0.628205
🚲 Happy #WorldBicycleDay! 🚲 Bikes are a great form of transport, beneficial for both your own health &amp; the health of your environment! We're invested in making outdoor spaces healthier &amp; safer for young people. Learn more about how we achieve this: https://t.co/iLb7vfxNg4 https://t.co/E2iCsIkzld	0	848627345644716036	0.622449
A growing number of people are opting for clean and safe individual transport in #Prague. What is your favourite mean of transportation when in the Czech capital, #eventprofs? 🚴‍♀️🚗🚌🏍🛹🛴🚡🚄🪂 #SustainabilityInSpires #PragueInSpires https://t.co/BgXCvRfLGG	0	848619595888046083	0.646341
Happy #WorldBicycleDay! Bicycles are simple, affordable to the masses, and help cities more towards sustainable transportation and #cleanair 🚲 Read more about the yearly celebration ofthe #bicycle: https://t.co/OYD68VCmuh	0	848556576378146816	0.608108
🚲🚴#Cycling is among the most efficient and #sustainable means of #transport! 🤔But how does cycling benefit your city? 👉Let’s find out together! ➡️Read more here: https://t.co/4sU35NMiFd #WorldBicycleDay #cycling #bicycleday #Bicycle4Health #bicy https://t.co/fg6t26HMmf	0	848391185689456640	0.616279
Why #Cycling? The COVID-19 pandemic highlighted the many benefits of #cyclefriendly cities, from carbon emissions reductions to increasingly #peoplecentered and equitable urban landscapes. Cycling is the future.🚲 #CyclingCities25 Learn more: https://t.co/iKrKg3KrzK https://t.co/xckpKy8Ohe	0	848322249463607296	0.744898
Do you feel you are breathing clean air in your city? 😷 We all have the right to live in a safe, clean, healthy, and sustainable environment. Let’s transform transport to guarantee everyone can! 🚲 https://t.co/jJy3YvXSE8 #WorldBicycleDay #Mobility4All https://t.co/JXCuGbS0ec	0	848179333378318339	0.709302
🚲 More and more #cities support the current uptake of #cycling! They expect to benefit from improved #health (increased exercise levels), #economic gains (reduced congestion) &amp; #environmental benefits (reduced CO2 emissions). Check out https://t.co/aUd55BknWf #WorldBicycleDay https://t.co/AhytHENTNq	0	848045754082086914	0.772727
🚲 It’s #WorldBicycleDay! Riding a bike is fun &amp; it’s healthy. The EU wants to double the cycling infrastructure towards 5,000 km of bike lanes over the next 10 years, while also tackling pollution and urban congestion. #EUGreenDeal https://t.co/Jlqv5EMpnf	0	848013122107359232	0.648936
How can Indian cities become more 🚲friendly? On #WorldBicycleDay, @azrakhan87 &amp; @tanushreevenkat in @scroll_in explain the four strategic approaches to planning &amp; executing cycling policies that can help sustain the cycling momentum: https://t.co/mXa0KN5syd #MyCycleCity https://t.co/nIdwiZxx52	3	847656549099098116	0.662791
Happy #WorldBicycleDay! We believe the post-coronavirus urban #mobility will be based on greater use of the #BICYCLE.🚲 ➡ It's a cleaner, environmentally sustainable, affordable &amp; a healthier mean of transport. Start pedalling &amp; move towards a more #SustainableMobility! 💚 https://t.co/eMyBcRHJRf	3	847547313073639426	0.606383
Bike Lanes lead to better liveable and sustainable cities. #Cycling 🚲🚴 @Ma3Route @KenyanTraffic @KURAroads @KeRRA_Ke @KeNHAKenya @PDUDelivery @StateHouseKenya @PSSDTransport @InfrastureKE @PSCharlesHinga @NziokaWaita @EstherPassaris @JamesMacharia_ @ntsa_kenya https://t.co/EPscL7Vjco	2	845702897631444992	0.690476
The type of #mobility we use in cities 🏙️ has consequences for #pollution and #ClimateChange Public transport 🚎🚌and zero carbon ways of getting around🚲🛴help make our cities➕#sustainable and environmentally friendly. 🎥 @NACTO via @UNHABITAT https://t.co/btW3UzEw4Q	2	845379818451554305	0.722222
New report by @EUauditors makes a strong case for getting #CarsOut of cities. 🚃🚋🚶‍♀️🚶‍♂️🛴🚴🚴‍♀️ 96% of EU citizens living in urban areas are exposed to health-damaging levels of #AirPollution. Congestion costs the EU around €270bn a year https://t.co/1eyBuYKthJ	2	844855280684838915	0.691489
"Expanding cycling infrastructure should be the key priority in a people-centred city, creating dedicated space for cycling, to the benefit of everyone"! 🚲 @NairobiCityGov @KURAroads @PSCharlesHinga @NziokaWaita @JamesMacharia_ @EstherPassaris @Ma3Route @KenyanTraffic https://t.co/e5Bai1Qqn8	2	844574375730954241	0.725806
Our blog highlights 4 key ways to #transform cities: 🚶‍♀️ reverse car-centric development 🚌 prioritize pedestrians &amp; public transport 🚴 promote non-motorized mobility 🌳 manage water flows with natural infrastructure Learn more 👉 https://t.co/Y95Q3unRTr	1	843137188741177346	0.637255
..developments designed around people, not private vehicles.🚲👩‍🦼🚶🏾‍♀️🚎🚴🏿‍♂️🚌 A car-heavy development also means less efficient use of public space and higher CO2 emissions. The hearing is at City Hall, and members of the public are welcome to attend if you'd like to show support 5/6	1	841175523594252288	0.631148
🚶‍♀️🚴‍♂️🚌🚎🚃 @LpoolCityRegion have just announced plans to re-regulate their buses to deliver the affordable, efficient, fully-integrated public transport network their city needs. We want the same vision here to @GetGlesgaMoving! https://t.co/3gWjlmMXV5	1	840830419977228288	0.716216
Is Nairobi city #sustainable? 🚶‍♀️safe streets 🌨️climate resilience ♿access for all 🚴‍♀️non-motorized transport 🌳green spaces 🚌electric vehicles 🌇efficient buildings 🛴new mobility 💦affordable water 💨clean air @NairobiCityGov @Ma3Route @KenyanTraffic @EstherPassaris https://t.co/TxAfqWTQ68	1	840234335668228096	0.704082
Switch to e-scooters could create safer urban roads, report claims - Fleet World https://t.co/UpW4IciaBb 🚴#EBIKEMIKE #EBIKE	1	840140776801615872	0.637931
The advantages of switching from cars to bikes in cities are well known – for health, urban air quality and the climate. 🚲 https://t.co/3DLPcIBHJb #cycling #cyclingnews https://t.co/N948cdjuTR	1	840083579010867200	0.7
Switch to e-scooters could create safer urban roads, report claims - Fleet World https://t.co/UpW4IczLsJ 🚴#EBIKEMIKE #EBIKE	0	839256298642362368	0.775862
AM rush is underway in downtown Detroit. DPD and Traffic Control Officers are stationed at key intersections to assist in moving vehicles and pedestrians safely. #DetTraffic 🚔🚦🚶‍♀️🚶‍♂️🚗🚙🚕🚌🚎🚲🛴🚍 https://t.co/CJDLeaTUwL	0	838939966096850944	0.679487
AM rush is underway in downtown Detroit. DPD and Traffic Control Officers are stationed at key intersections to assist in moving vehicles and pedestrians safely. #DetTraffic 🚔🚦🚶‍♀️🚶‍♂️🚗🚙🚕🚌🚎🚲🛴🚍 https://t.co/pVfvMmZRaR	0	838418333401776130	0.730769
Go @GreenLahti2021! Setting an innovative example how to encourage individuals towards #sustainablemobility 🚴 Also a learning curve - what the city is lacking in terms of sustainable transport and how best to provide it: https://t.co/QFnLKWNVi4 #citicap	0	838254836831424513	0.628205
AM rush is underway in downtown Detroit. DPD and Traffic Control Officers are stationed at key intersections to assist in moving vehicles and pedestrians safely. #DetTraffic 🚔🚦🚶‍♀️🚶‍♂️🚗🚙🚕🚌🚎🚲🛴🚍 https://t.co/ErgdGN4CQ0	0	837757942875193344	0.782051
@kiliandolan @aranbrazil @paulodonoghue93 Should be the whole area ⏬ - buy out the car 🅿️'s &amp; convert to 🚲 🅿 + cultural amenities! Would really reduce vehicle traffic in area &amp; allow public transport to run more smoothly through city https://t.co/ZNOsdzrxbH	0	837756422578405376	0.633333
AM rush is underway in downtown Detroit. DPD and Traffic Control Officers will be stationed at key intersections to assist in moving vehicles and pedestrians safely. #DetTraffic 🚔🚦🚶‍♀️🚶‍♂️🚗🚙🚕🚌🚎🚲🛴🚍 https://t.co/lilZzW7HJb	0	837295429884784640	0.833333
AM rush is underway in downtown Detroit. DPD and Traffic Control Officers will be stationed at key intersections to assist in moving vehicles and pedestrians safely. #DetTraffic 🚔🚦🚶‍♀️🚶‍♂️🚗🚙🚕🚌🚎🚲🛴🚍 https://t.co/05A1x2VSkf	2	836524952652251137	0.730769
AM rush is underway in downtown Detroit. DPD and Traffic Control Officers will be stationed at key intersections to assist in moving vehicles and pedestrians safely. #DetTraffic 🚔🚦🚶‍♀️🚶‍♂️🚗🚙🚕🚌🚎🚲🛴🚍 https://t.co/YhCJTsqE56	2	835933818099990528	0.782051
AM rush is underway in downtown Detroit. DPD and Traffic Control Officers will be stationed at key intersections to assist in moving vehicles and pedestrians safely. #DetTraffic 🚔🚦🚶‍♀️🚶‍♂️🚗🚙🚕🚌🚎🚲🛴🚍 https://t.co/WZC1fJWeVF	2	835453255001964544	0.730769
AM rush is underway in downtown Detroit. DPD and Traffic Control Officers will be stationed at key intersections to assist in moving vehicles and pedestrians safely. #DetTraffic 🚔🚦🚶‍♀️🚶‍♂️🚗🚙🚕🚌🚎🚲🛴🚍 https://t.co/kqvYPWIVxr	2	834865682651058176	0.833333
🚲 The economic case for government investment in walking and cycling is strong. In the UK ‘we get £5.50 for every £1 we invest and the benefits are cross-cutting’ ➡️ https://t.co/lkYCbmKGhy #cycling #walking #health #AirPollution #cities #happiness #youth https://t.co/3VH8n1nRq9	2	834754889288921089	0.734043
New York City completes an average of 184 public transit trips per person per year, making it the best place in the country for public transportation. How do you commute to work? 🚇Subway 🚗Car ✈️Airplane 🚴Bike 🚶Walk #everki #businesstravel https://t.co/2dnEZ6Biwu	2	834539793476362241	0.706349
AM rush is underway in downtown Detroit. DPD and Traffic Control Officers will be stationed at key intersections to assist in moving vehicles and pedestrians safely. #DetTraffic 🚔🚦🚶‍♀️🚶‍♂️🚗🚙🚕🚌🚎🚲🛴🚍 https://t.co/NRptukvDZd	2	834515999869263887	0.833333
From Deloitte’s annual trends report: — “Growth in urban bicycle use can drive profound societal changes..this will be achieved through reductions in traffic and pollution, less-crowded public transit systems &amp; improvements in public health” #biking 🚴 https://t.co/fDPkuxOLVW	2	834259755925438464	0.688679
@BernieSanders Real climate looks like investments in 🚶🏻‍♀️🚲🚌🚝 @Anne_Hidalgo of Paris is the latest city leading the way in dramatic climate action while aiming to make the entire city extremely accessible and making life super-convenient at the same time! https://t.co/YhlTxNEuyS	2	834069485543886848	0.613208
"A 🚲lane moved 2.5 X as many people as a regular traffic lane in a @TFL study, &amp; given that they are 1/2 the width, the study concluded that: • 🚲lanes = 5X as efficient as 🚙🚗🚗🚕🚙 traffic lanes" "Mobility in cities is about space" https://t.co/rbcz9bTZkv	2	833788422498168832	0.722222
🚴‍♀️Efficient, affordable and inclusive urban access and mobility are at the heart of sustainable urban development.🚴‍♂️🚌🚃 @NairobiCityGov @KURAroads @PSCharlesHinga @JamesMacharia_ @ntsa_kenya @PSSDTransport #KenyanTraffic https://t.co/zwajGOHmVj via @Sir_Labz	2	833608518754242560	0.685185
🚴‍♀️Efficient, affordable and inclusive urban access and mobility are at the heart of sustainable urban development.🚴‍♂️🚌🚃 @NairobiCityGov @KURAroads @PSCharlesHinga @EstherKoimett @JamesMacharia_ @EstherPassaris @SakajaJohnson @ntsa_kenya @PSSDTransport @Ma3Route @KenyanTraffic https://t.co/H9zsfikWDk	2	833602957178445824	0.82
While electric scooters &amp; ride-hailing services are transforming how we move in urban centres —walking, cycling &amp; public transport remain best way to improve sustainable mobility in cities, says @EUEnvironment report: https://t.co/bMb899lqy6 🚶🚲🚌 https://t.co/yjwsgbbnUI	2	833459240937349120	0.648936
AM rush is underway in downtown Detroit. DPD and Traffic Control Officers will be stationed at key intersections to assist in moving vehicles and pedestrians safely. #DetTraffic 🚔🚦🚶‍♀️🚶‍♂️🚗🚙🚕🚌🚎🚲🛴🚍 https://t.co/RHQlzheWan	1	833436567964418048	0.833333
The President recognises the importance of Sustainable Urban Communities for a better future. #Walkable👣🚶 cities where people can also #Cycle🚴 and use affordable and efficient public transport.🚌@KURAroads @Ma3Route @KenyanTraffic @PSCharlesHinga @KeNHAKenya @ntsa_kenya https://t.co/LV0Aibsg40	1	832369883610353665	0.833333
Hull's cycling network is set to receive an overhaul in an effort to reduce congestion and cut carbon emissions. 🚲 Ambitious plans to transform Hull’s streets have been revealed by Hull City Council on over 20 routes. #TheWaterline Read more 👉 https://t.co/gHF6jySxE9 https://t.co/Fl3L0XaIGQ	1	832348753445187584	0.650943
AM rush is underway in downtown Detroit. DPD and Traffic Control Officers will be stationed at key intersections to assist in moving vehicles and pedestrians safely. #DetTraffic 🚔🚦🚶‍♀️🚶‍♂️🚗🚙🚕🚌🚎🚲🛴🚍 https://t.co/OnjKqMu2yJ	1	832247456159191040	0.679487
#Dijon is one of the many examples of European cities starting to embrace the #Dutch way of designing urban spaces, focusing on the humans living in them rather than the vehicles driving through them. https://t.co/SGq1qdkT2m 🇳🇱👍🚴‍♀️💪🇫🇷	1	832148536087212032	0.695122
AM rush is underway in downtown Detroit. DPD and Traffic Control Officers will be stationed at key intersections to assist in moving vehicles and pedestrians safely. #DetTraffic 🚔🚦🚶‍♀️🚶‍♂️🚗🚙🚕🚌🚎🚲🛴🚍 https://t.co/DTPW4zCP1E	1	831814118722113536	0.730769
"Expanding cycling infrastructure should be the key priority in a people-centred city, creating dedicated space for cycling, to the benefit of everyone"! 🚲 @NairobiCityGov @KURAroads @PSCharlesHinga @EstherKoimett @JamesMacharia_ @EstherPassaris @Ma3Route @KenyanTraffic https://t.co/cCELbDEk5w	1	831641031288451075	0.725806
Taking alternative modes of transport such as @NETTram or @NCT_Buses or simply cycling 🚲 into the City can help us become that one step closer to our #CarbonNeutral2028 https://t.co/ePaggmNOrV	1	831198735665336320	0.637931
AM rush is underway in downtown Detroit. DPD and Traffic Control Officers will be stationed at key intersections to assist in moving vehicles and pedestrians safely. #DetTraffic 🚔🚦🚶‍♀️🚶‍♂️🚗🚙🚕🚌🚎🚲🛴🚍 https://t.co/sSJMsvTXfZ	1	831162057026318338	0.782051
AM rush is underway in downtown Detroit. DPD and Traffic Control Officers will be stationed at key intersections to assist in moving vehicles and pedestrians safely. #DetTraffic 🚔🚦🚶‍♀️🚶‍♂️🚗🚙🚕🚌🚎🚲🛴🚍	1	830040086523867136	0.782051
Electric scooters can help cities move beyond cars v pedestrians - The Guardian https://t.co/7y1zs76ZUj 🚴#EBIKEMIKE #EBIKE	1	829979681550118912	0.775862
AM rush is underway in downtown Detroit. DPD and Traffic Control Officers will be stationed at key intersections to assist in moving vehicles and pedestrians safely. #DetTraffic 🚔🚦🚶‍♀️🚶‍♂️🚗🚙🚕🚌🚎🚲🛴🚍 https://t.co/rXoz4nrifY	0	829609044268687367	0.782051
AM rush is underway in downtown Detroit. DPD and Traffic Control Officers will be stationed at key intersections to assist in moving vehicles and pedestrians safely. #DetTraffic 🚔🚦🚶‍♀️🚶‍♂️🚗🚙🚕🚌🚎🚲🛴🚍 https://t.co/1mqWJs5ZtR	0	829068410680176645	0.833333
AM rush is underway in downtown Detroit. DPD and Traffic Control Officers will be stationed at key intersections to assist in moving vehicles and pedestrians safely. #DetTraffic 🚔🚦🚶‍♀️🚶‍♂️🚗🚙🚕🚌🚎🚲🛴🚍 https://t.co/sUQDRFO4Ww	0	827938522195599360	0.782051
Croydon is dominated by cars - it’s bad for resident’s health and our well-being. We could help create a happier, healthier town by giving more space to non-car use. 🌳🏃‍♀️ 🌷 🚴‍♂️🌳 https://t.co/1EIPRhIX41	0	827428228969136128	0.642857
Nairobi's City Inhabitants are embracing #Cycling in large numbers as a solution to the #ClimateCrisis. Let's #BeatAirPollution with Protected Bike Lanes. #PandaBaisikeli 🚲🚴🇰🇪 @Ma3Route @KenyanTraffic @KURAroads @HMajevdia @PSCharlesHinga @NziokaWaita @PDUDelivery https://t.co/2L8twrWaqb	3	826182516453289984	0.642857
Being space efficient is increasingly important in growing #cities with limited public space. Not only 7 x more #bikes 🚲 than a 🚗 can pass in 1h, they also need 15 x less #parking space. Communities with more #equal share of public areas between modes = better quality of life. https://t.co/CyazpT4tuE	3	826143045514993665	0.7
Bicycles Are the Future of Urban Transportation 🚲💨 “A recent study by @Deloitte...has highlighted the important role that bicycles will play” -Easing traffic congestion 🚘🚘🚘 -Improving urban air quality 🌳 -Improving public health 🤸‍♂️ https://t.co/DyWb1Ye24L @BicyclingMag	2	825699753744822272	0.904255
Inauguration of the new Shared Trolley Bus 🚎 and bicycle 🚲 : Trolebici in Mexico City zero emissions corridor. A demand from civil organizations since 2015 and a great benefit for clean, efficient and accessible mobility. https://t.co/yLSdQf4ztr	2	825332333167464448	0.663265
Right now giving a keynote at @Dropbox European HQ who supports @dublincycling. I will a.o. talk about the cooperation between @cyklistforbund and @DanskIndustri / @MisvSvane ; business life and civil society agreeing on creating a more sustainable future in our cities. 👍🚲🇪🇺 https://t.co/u5pRrEGrvB	2	824633335586652160	0.628205
#Tampere has introduced a carbon footprint calculator to the city's mobile app. It allows users to find a route and check how much their carbon footprint would be affected by using public transport, cycling or walking, compared to driving a vehicle. 🚲🚌 https://t.co/wcAOYn0uCF	2	824360201809698817	0.676471
To beat Congestion and Air pollution, cities should embrace #Bicycles ❗ To combat #ClimateChange, active travel modes should be prioritized.🚲🚴 #PandaBaisikeli @NairobiCityGov @KURAroads @Ma3Route @KenyanTraffic @PSCharlesHinga @PSSDTransport @EstherPassaris @EstherKoimett https://t.co/XRdqZKOPtr	2	824288509418684417	0.742424
@WUF_10 @MaimunahSharif @WeGov_org @SHLC_Cities @albybocanegra @aivp_net @Right2CityGP @GlobalTaskforce @eo_services @urbancampaign @ferlonardoni @UNHABITAT @HealthBridgeCan @RaphaelObonyo @accessiblead @dunhill_a @MonikaKuffer @knudsenchr @WorldEnabled @victorpineda @habitatzambia @UNRSC @VictorKisob @gpmayors @samerbagaeen @k1misra @MicheleAcuto @oidpoidp @usaefatdrms @UNinGhana @ASteiner @URes…	2	824250497838284800	0.628205
AM rush is underway in downtown Detroit. DPD and Traffic Control Officers will be stationed at key intersections to assist in moving vehicles and pedestrians safely. #DetTraffic 🚔🚦🚶‍♀️🚶‍♂️🚗🚙🚕🚌🚎🚲🛴🚍 https://t.co/sedlmjSnE7	2	823636642233782272	0.628205
[truncated: 295 more rows]

## Sheet: Topic 2
tweet_sel	fecha_sel	id_sel	probabi
[truncated: 938 more rows]

## Sheet: Topic 3
tweet_sel	fecha_sel	id_sel	probabi
[truncated: 919 more rows]

[truncated: 7 more sheets: Topic 4, Topic 5, Topic 6, Topic 7, Topic 8, Topic 9, Topic 10]
