# Supplementary material for: Trends in the discussion of cycling in urban environments: An X-based study
Source: PLoS One. 2025 Nov 18;20(11):e0330616. doi: 10.1371/journal.pone.0330616 (PMC12626284; doi:10.1371/journal.pone.0330616)
Supplement: S4 Appendix — (XLSX) [file pone.0330616.s004.xlsx]

## Sheet: Topic 1
tweet_sel	fecha_sel	id_sel	probabi
Day 4: Hop on a 🚲 to tour the Lumbarda village where we will visit a local vineyard that produces a unique grape variety that only grows there! Afterward get in some relaxation at Przine Beach where you can lay in the sand or go for a swim. https://t.co/usR0Qvsdye	2	1605407157125795840	0.730769
Welcome to "The #CitiesFirst Weekly", your regular digest for all things #mobility, #urbanism and #decarbonization. This week, we're talking about #artificialintelligence and #transportation! 🖥️ 🚌 🛴🚲 While there's been much promise of the application…https://t.co/v0iEIDXMS2	1	1604778942342348800	0.657895
If you want to learn to be a ninja 🥷skateboarding 🛹 BMX 🚲 or parkour 🤸 go along to free urban sports day for ages 5+ on Saturday 24 September https://t.co/Ne3sOKDTJ0 https://t.co/hmuG3twign	2	1572273064368574464	0.611111
In the bear market, protocols (more than ever) need to ensure they are getting the most bang for their buck. These results are early and could change, but only reinforce the idea that there is no more capital efficient option for building #L2 liquidity than Velodrome. 🚴‍♀️💨✨	1	1568755427466268672	0.657895
A record set at the start of the Orange Line shutdown. Boston officials say @RideBluebikes reported its highest ridership ever. More than 36,000 trips were recorded this weekend. The city is offering free bike passes throughout the shutdown 🚲 @7News https://t.co/NlMGcUVvfF	0	1567067581063860226	0.617647
So excited @TheadeVries9 is to become Board Member of #Vilnius Transport &amp; Mobility Company (JUDU / Susisiekimo paslaugos). I'm sure it will be an interesting journey (and fun, too), and we'll make even better progress in the streets and lives of the city! Welcome to Vilnius!🚲 https://t.co/Na8QqzjI7E	0	1565278471424720903	0.616279
Do you live on the go? We've got the perfect Paris recommendations for you 😉 🚲 Bike around the city. 🏊 Dive into the pool. 💃🕺: Dance your way over to Jardin Tino-Rossi. 👀: Take your #ParisPass around Paris: https://t.co/GAdQeO8KMc. 📷: patrickcolpron/IG https://t.co/SBNUwzlf3N	2	1563314733045780488	0.640351
Walking and cycling tours are a great way to explore the city! 🚲 Check out some of our top picks here 👉 https://t.co/hM6AKezjAD #MyOttawa https://t.co/eNLUgrgGSP	2	1562716694602141699	0.782051
@foxyjewishmama I’m a lifelong Chicagoan; we couldn’t afford a 🚗. I was on 🚆🚌 til I was 26. Waiting on 🚌🚆 in 🥶 isn’t something I’d wish for anyone. I like my 🚲, but I’m not riding if it’s &lt; 38° or &gt; 85°. 🚗 mostly comes out on weekends, but I’m fortunate to work 🏠 &amp; downtown. Many r not.	2	1562710137907052545	0.757143
@Chude__ @WillieMObiano Hmmmm ..I Laff and smile😂.. so why the Peter Obi didn't Built the Airport 😳🤠? Why he Even Left AWKA THE ANAMBRA STATE CAPITAL LIKE A GLORIFIED LOCAL GOVERNMENT HEADQUARTER 🚴	2	1561754481615831051	0.66
🚲We’re excited to welcome the Tour of Britain to Gedling Borough this September as it heads through Lambley, Woodborough, Calverton and finally Ravenshead, before leaving the borough and continuing to the stage finish in Mansfield Find out more https://t.co/EwNiiBSNfl #NottsToB https://t.co/t7Fsmv8j6x	1	1560180316710621189	0.611111
🚲 @ChicagoDOT will be distributing 5,000 FREE bikes and safety equipment over the next few years! With a focus on climate mitigation and environmental justice, the Bike Chicago program is now accepting application until Aug. 4—learn more and apply at https://t.co/BkcK2P8cck https://t.co/2tRCHFH6Se	1	1557729889985253377	0.657895
This week, works will start on a series of pedestrian &amp; traffic improvements across Torquay town centre 🚶‍♀️👨‍🦽🚴‍♀️🚗 The works will enhance road safety and make it safer &amp; easier for people to access, walk &amp; cycle around the town centre. Find out more: https://t.co/nMFuCyiajM https://t.co/RSWELdRoJR	1	1557370180753317888	0.66129
Join us for a virtual open house to discuss amendments to the Proposed Bicycle Network Map and Arterial Network Map. These maps are part of the City’s Comprehensive Plan that guides long-term plans, growth and investments on a 20-year Horizon.🚴‍♀️ https://t.co/rSlV77Dfdk https://t.co/TGvuGlM9sX	0	1556475519591333889	0.611111
Why didn't Auckland rate higher? Oh that's right, lack of an efficient public transport network 🚌🚆⛴️ C'mon @AklTransport time to get your act together 😩 (+ more &amp; safer cycleways/shared paths would help too 🚲🛴) https://t.co/l7phSGXcTn	0	1556217668650373124	0.611111
@ErokEric @PghDOMI @BikePGH Successful bike rack requests: 1. @Smallmanstdeli (where I had lunch today) 2. Steel City Craft Emporium (where I have to make my Xmas shopping pilgrimage soon) 3. @SlyFoxBeer at the point 4. James St Cafe I get to spend so much more money at these businesses as a tax exempt 🚴‍♂️	0	1555367069700345861	0.725806
Make your city a #bicycle city. Speak to your local transportation planner and elected officials. Ask for more safe,protected #bike lanes and trails in your community. Numbers of cyclists 🚴‍♀️ will increase dramatically. #cargobikes #cycling #mobility #bikelife #ebikes #exercise https://t.co/8CyZ9tx0Kl	0	1555269848992780289	0.617647
Absolutely! We need complete streets where everyone can bike, walk, roll, &amp; take transit to get around our city safely &amp; efficiently. It’s must if we are going to build a climate resilient city. 🚴 🚌 https://t.co/ddqoKyGZt4	0	1555146633444265985	0.621212
The time for eMobility is now! Driving the benefits of eMobility in our inner cities is the evidence that eBikes and eCargo bikes are delivering packages 1.6 times faster and the world’s leading organisations are quick to exploit these benefits. ⚙️🚴‍♂️ https://t.co/sX80qNrQtR	0	1554859648137805824	0.642857
In our city, we as cyclist need dedicated cycling infrastructure for better future of cyclist. There will be increase in cycling, people will start using cycle for office, shopping,commute,exercise...🚴‍♂️🚴🏻‍♀️🙏🏽 @Dev_Fadanvis @nitin_gadkari @TMCaTweetAway https://t.co/tGUSS22zRz	0	1554585302626344960	0.630435
We love seeing Tern riders exploring their city &amp; sharing their #MuralMonday. Tag us in photos of your Tern in front of a local mural!! 🚲 #TernGSD S10 📍 #Paris, #France 🇫🇷 📸 @ yoshlepoisson (IG) 🎨 @ yoshlepoisson (IG) https://t.co/srIkZb1xdf	0	1554368054741663744	0.7
🔍🏞 Discover #Summit County, Park City, #USA 🚲 January 2020: @BewegenT partnered with us to operate Summit County Share which counts 190 electric bikes and 20 stations! More information ↩️ https://t.co/6p40tEbEoX #sustainabilility #urbanmobility #bikeshare	2	1552684756025868289	0.685185
Today in downtown #Albany: https://t.co/bwag7GuFFR 🚲 Capital Walls Bike Tour 🎵 Des Rocs &amp; The Blue Stones 🎱 APA World Qualifiers ⭐ Tarot Workshop 💪 Intro to Pole 💪 Open Pole 🎨 ️Mirror 🎵 Tyler Giroux 🎵 Y2K The Millennium Party	2	1550133578012540928	0.662162
A fantastic afternoon at the @TourofBritain event in town. Massive thanks to @DGCsport for organising. Such a buzz!! 🚴‍♂️🚴‍♀️ #kbtpsdg6 https://t.co/OIKaQMLCyE	2	1549814153476440066	0.608108
Chesapeake City, MD is the perfect #summer getaway for a #daytrip or #weekend on the #EastCoast. 🌞 🏡 19th-century #architecture ⛵ Cruises and sailing 🚲 Cycle the C&amp;D Canal trail 🦀 Delicious #seafood ⭐ Check out my latest post for more info ⤵️ https://t.co/BTbq7ztscr https://t.co/XAPXBSrGq0	1	1547566412880760832	0.66
If high fuel prices are the way we back into bicycles, let’s go. One great positive. For health. For the environment. For less cars on the road in urban areas. 🚲🚲🚲 https://t.co/thNO2rILWb	1	1602069832219885569	0.66129
What a superb film! Lessons to be learned here for those trying to implement Dutch-style cycling infrastructure in their own cities. 🚲 https://t.co/1V9fCqXszU	1	1546508758041370625	0.616279
Biking is a great transport option for urban areas, reducing pollution,🚗&amp; costs for all. More than 50% of movements are⬇️than 5km &amp; can easily be done by 🚲.We need more bike lanes, better infrastructure for everyone to bike safely through all parts of town. #WorldBicycleDay https://t.co/yuOTenrEnp	0	1545367192883138560	0.691489
🚴𝗧𝗼𝗱𝗮𝘆 𝗶𝘀 𝗪𝗼𝗿𝗹𝗱 𝗕𝗶𝗰𝘆𝗰𝗹𝗲 𝗕𝗮𝘆🚴 We recognise its simplicity, affordability &amp; how environmentally sustainable bike are to our environment. 🚴✈️ Cycling holidays are popular &amp; provide an affordable &amp; independent way of exploring a city. Speak to your 👨‍💻 TC https://t.co/OfAJ71r56q	0	1544962176254976006	0.606383
Which city has the most bicycles in the world? 🚲 Right! Copenhagen it is! 🚲 Happy #WorldBicycleDay2022 from #KBH 🎉 #Copenhagen #Denmark #cycling #WorldBicycleDay #theNordics #visitCopenhagen @VisitCopenhagen https://t.co/Zx6QbVRrQ3	0	1544615830184493056	0.690476
This little slice of Market St. can almost pass for Europe if you squint. 🚶‍♀️Wide sidewalks ☕️ Cafe spilling outside (👋 @KantineSF) 🌳 Dense, shady trees 🚲 Concrete protected lane protecting cafe tables too We could have this all over the city! https://t.co/b5Y2SAMQ6h	0	1544394875961049097	0.611111
Guess who treated herself to a new electric mountain bike! 🚲🎁 Exploring the surrounding hills was too much for my small city e-bike so it got a bigger brother. Much more environmently friendly for getting around during my metal detecting days as well. 👌	0	1544303898646745090	0.709302
Go on a bike ride through the city or a beautiful mountain trail! Encantada Tucson National offers a 24-hr Fitness Center with MyRide Personal Cycling! 😊🚲🚵🌄 #encantadatucsonnational #hsl {Equal Housing Opportunity} HSL Asset Management, LLC https://t.co/rm6n4rluFH	2	1542089624469745664	0.606383

## Sheet: Topic 2
tweet_sel	fecha_sel	id_sel	probabi
The Champions Foundation is proud to support Bikes 4 Kids this holiday! There is still time to donate to OK City Center at WalMart I-44 &amp; SW 104th today until 2pm! 🚲 🏆 https://t.co/lwOj78zuAN	2	1605305988457840642	0.677778
Good morning from the City Chambers! 👋 Our Green councillors are attending Full Council today. Follow along for discussions of: 🚲 Cycle training 💬 Freedom of speech 🏠 Rent freeze 💷 Tourist tax 🩸 Sanitary bins ⚡️ EV charging 🏛 Young people’s participation &amp; more! https://t.co/hLf0JvDgBA	2	1574277591392870400	0.802326
Happy World #CarFreeDay everyone! 🌍🥳 Car-Free Days show us the immediate benefits of reducing our reliance on cars, with up to a 90% reduction in air pollution in cities! So leave the car at home today, start #cycling! 🚲 Check out our article below 👇https://t.co/pF1a1mlSb7	2	1574088456518905856	0.824324
It's finally here! Today is Car-Free Sunday in Brussels and other cities across Europe 🥳 This is our message to you to get out there and enjoy the city from the seat of your bike! 🚲 Find out more about the environmental benefits of car-free days here 👇https://t.co/Tn2Pm55Ky8	2	1572948509451591682	0.685185
As they say, it takes a village, w/ good leaders, devoted volunteers, sponsors &amp; cycling idols let alone supporting City Council to raise cycling-oriented communities. Seeing young Ukrainians on 🚲 at the ride, makes me feel so proud of the Polish thoughtfulness &amp; hospitality!👏 https://t.co/Ivez7UMxZ9	2	1572933049934876674	0.722222
Shwmae Lowri….very soon…just putting the finishing touches to the unit &amp; recruiting a team of amazing people 😃Feel free to pop in for a look anytime you’re in town👍Diolch Tom 🚴🔒☕️ https://t.co/KD2R0sgdkl	2	1572756916132278272	0.662162
Photo📸 of the village of Gorafe taken by the @badlands_cc team, the most important #ultracycling🚴event in Europe. Want to get a rough idea of where our podtel is? In the direction of the arrow, about 5 km and 15 minutes drive from the village. Come and find out for yourself! https://t.co/1craZ0T6Pl	2	1572486023447199746	0.716216
Mark your calendars for this climate justice town hall! Can't wait to discuss our proposals for UC to incentivize sustainable commute options 🚌🚴 with @RepKatiePorter and academic workers across the whole UC system. https://t.co/5erPUAWYMU	2	1572275390122696704	0.662162
[#Skyline2050] 🚲At the occasion of the #WGBW22,we highlight projects which contribute to make cities more sustainable &amp; aimed at #BuildingForEveryone. 🇳🇴Discover an inspiring example, at #SaintGobain in #Norway, where the installation of bicycle parking encourages green mobility	2	1572244189651271682	0.616279
Proud to live in a village with hard-working staff and engaged residents working together to build safer streets and a stronger community. Thank you @Metroplanners @activetrans @MayorsCaucus for organizing this fun event!🚶‍♀️🚲🚍🚉🌎❤️👏https://t.co/H0kZoq7atV	2	1572197305993891842	0.734043
People living in Chicago deserve a livable city. Better transportation plans, protocols, policy and procedures are at the heart of that. Check it out. 🚊 🚲 🚎 https://t.co/YJcdpXtXLp	2	1572175274162401282	0.722222
The colours are changing and it’s the perfect time of year to explore the biking and walking trails around #FortEdmontonPark! 🍂 Did you know @RiverValleyPark proudly connects you to Edmonton’s river valley? Discover endless trails and enjoy incredible views around the city!🚲 https://t.co/rgpIvVlVG6	1	1569748082291798017	0.616279
🚲 #Porthcawl Cycle Route Primarily off road, the route is a wonderful way to explore what the town has to offer. 🔗 https://t.co/TuC06elgON https://t.co/9wliFRBtx1	0	1567577703120879622	0.662162
@JCRiecke Bike lanes aren’t even respected when we do have them. Dallas would be such a better city with better active + public transportation but here we are. A city of 7.6M + only 795,300 commuters rode the rail in 2021. 🤯🚲 🚌	0	1566917447734771714	0.628205
S/o @ProvHealth Bridge Pedal. The spillover of families out on bikes all over the city today is beautiful! Plus @SundayParkways in east Portland and @bikeloudpdx’s Sundays on NE Going! Love it. 🚲	3	1564634505540943872	0.650943
As our town and cities continue to get bigger and more complex, we're proud of the role our solutions play to bring this number down! Making roads safer and more efficient for all road users 🚗🚲🚶‍♂️ Find out more: https://t.co/4vzqaaoNHB #FactFriday https://t.co/5bus6ZFPfW	2	1564213949012365313	0.725806
(1/3) Today is #CycleToWorkDay! We are working hard to create cleaner, greener and safer cycleways across Islington. We now have eight completed #PeopleFriendlyStreets cycleways in the borough and more in development. 🚲⬇️ https://t.co/9Q7PeMiaVs	2	1561845464760295426	0.735294
@ArteDeFantasia Here's another drawing of my favorite character in One Punch Man Mumen Rider Stands up to all enemies even if he when he's out matched &amp; faces certain death to protect the people of the City. You don't need Superpowers to be a Hero. Justice Crash!!! 🚲 😍✌️ https://t.co/DgJ3v8PLEx	2	1561366281198211073	0.627273
Thank you to @LU286_JAC for hosting today’s Transit Forward lunch panel! @JeffTravillion, @CapMetroCEO, @VeronicaCdB, @ATP_org interim CEO Greg Canally, ACM Gina Fiandaca, and I had the opportunity to discuss the future of Project Connect and public transit in our city. 🚲🚊🚌 https://t.co/g1KdIhEWU8	1	1559827379702435841	0.662162
Join us this Friday, July 22, with local Vincent Lugo Park monsters as we ride around the city and learn about the potential of a greenway on the Alhambra Wash. Bikes with plenty of bright and well-lit decorations are encouraged! 🚲 RSVP: https://t.co/jsnmHPI6UD https://t.co/UKcqVt9Wxq	1	1557785974083620865	0.611111
Hi Twitter! Could you help us to find ways to promote cycling for the school runs in Colmenarejo? 🚴‍♀️🚴‍♂️🚴 Streets are made for cars in this small village near Madrid, Spain. However, with good weather, lots of kids go to school cycling. Could gamification promote cycling? https://t.co/BhF7E2nmsV	1	1557731808049250309	0.706897
Did you know every London borough offers free cycle training - for adults and children! Check out https://t.co/7fpIAc1I2q 🚴‍♀️🚴	0	1556626278643404800	0.611111
"Long way to go so that cities, in almost all the world, are more humane and less vehicular. The victim, Agustin Beltrán, a Mexican in #Vancouver Rest in peace. 🚲" https://t.co/VL8OtGb2av	2	1552245575936090112	0.757143
#WUF11 This machine 🚲 saves cities (and money, and the climate) ❤️ https://t.co/Tjq1hIopUU	2	1550119722330378244	0.7
Create your own #SkagitValley adventure by renting e-bikes from PNW Exploration in downtown #LaConner Each bike rental comes with a helmet, a bike lock, and access to a variety of hand selected routes! https://t.co/smi0Y74FDp 🚲 Start and End in Skagit #MagicSkagit ✨ https://t.co/D6IA3Psinv	1	1546820560004448256	0.606383
This Saturday hop on your bicycle &amp; explore the capital with NCC Weekend Bike Days. 🚴Stop by the CAA Rest Area (Sir John A. Macdonald Parkway near Island Park Drive). Plus, check out the CAA Icicle Tricycle and enjoy a refreshing treat. https://t.co/M7IBRFamOM	0	1543264889745047552	0.646341
Anyone with Bicycle 🚴 in juba town interested to tour the city we need to establish a community for bicycle riders, leave a comment below so we can share how to do it and when #SSOT https://t.co/eHCN77kaTu	0	1543244967690342400	0.74

## Sheet: Topic 3
tweet_sel	fecha_sel	id_sel	probabi
What better moment than #WorldCarFreeDay to announce our #AI tool for #CO2 reduction 🍃 helping cities &amp; operators efficiently curb transport CO2 emissions by identifying areas where 🛴🚲🛵 can be deployed to maximise chances of mode shift from private 🚗 https://t.co/nPtA49BVa0	2	1574381798800474112	0.613208
Did you spot the Bewegen bikes that were in our town of St Andrews over the course of the Open Championship? 🤔 Tell us in the comments below if you gave the bikes a go! 🚴 Shop| Play| Indulge| Stay #LoveStAndrews #TheOpen #HomeOfGolf #StAndrews #BewegenBikes https://t.co/6PwBHiqHEK	1	1560174670795526146	0.608108
The Rohnert Park City Council recently approved some major improvements to Southwest Boulevard. We’re excited to bring more safety, accessibility, and beauty to our great city! Learn more about upcoming renovations: https://t.co/6cxurE2aKA🚗🚴‍♀️🚶‍♂️ https://t.co/HNu2b51i1s	1	1558748881399291904	0.653846
@FoneStill @charlie_baker23 @pedalmeapp It's never an all of nothing, it's a transition and inner city deliveries are the low hanging fruit to solve now with cargo bikes and EVs, next is regional/rural, intercity and national Doing the easy things first to test technology, It's progress 👍💙🚴	0	1557116609000603648	0.630435
Mayfield enjoyed a trip out to the Sports Village Cycle Track 🚲 #ShrewsburySportsVillage @NCFCareForum @Natspec @ARCEngland @SPICnews #outandabout https://t.co/9TEkg60W8K	0	1557010211512123394	0.621212
🚴 Want to know something wheely interesting? Stevenage has over 45km of segregated cycle paths! 🚴 As a part of our transformation plans for the town centre, we are working up a proposal to introduce some phased changes which will make these cycle paths Even Better. https://t.co/I5fuILBPnK	0	1554484177822797824	0.735294

## Sheet: Topic 4
tweet_sel	fecha_sel	id_sel	probabi
🚴‍♂️🚴‍♀️ The City of @mercergov Mercer Island is looking for feedback on the Bike Skills Area being built at Deane's Children's Park next to Island Park Elementary School. The City has a short survey they are hoping you can complete. ✅➡️ https://t.co/INyDKFCHBl https://t.co/afKPvpAzhf	2	1604976202791653376	0.628205
🚲 Commuter Ride - Join the #BikeBus from Gorilla Coffee Cafe, Kings Heath - 7.15am → https://t.co/t7yB4PO7NR	2	1572867148627812352	0.606383
Bharat yatra by Cycle Visit all State in India Mission green India Clean India 🇮🇳❤️🚲 #bharat #environment #green #greenvillage #tree #sukun #village #savesoil #planet #earth #gaon #organicindia #bharatyatra #seeds #treeplant #india #life #air #savewater #plant #cycle https://t.co/Xzcbz7Fvnf	2	1572612797787152387	0.677778
🚴Inspired by the Commonwealth Games cycling Time Trial? Check if you can apply for free @WMCycleHire minutes. Cycling for Everyone helps people to cycle who wouldn’t usually have access. Use our pedal &amp; e-bike docking stations across the city. Details 👉 https://t.co/MVmnJp9UWS https://t.co/NdffD8eBew	3	1565060864968990722	0.613208
A consultation is now open on plans to install three permanent cycle lanes, which will support active travel in the city. 🚴‍♀️🚴🚴‍♂️ https://t.co/QMw8rS3pUV	2	1563152245603962882	0.630435
"I had a bookseller tell me he backed pedestrianization because in all his years in business he had never had a car come into his shop to buy a book" It's so exciting to watch brave but necessary policy making paying off in this Spanish city!🚲 https://t.co/LLel8E5ZJ1	2	1561259751132041217	0.742424
I remember i broke my mom's Glass cup . Wen she came back from Town she said she won't beat me so I should come inside and eat. I fell for that trick and enter. B4 i say a word, jack beating was pouring like rain. I'm still alive because of God😂😂😂🚴🚴	2	1560939966930292736	0.621212
Hello Nice Ride fam! It’s that time of year when we ask for your feedback about shared bikes 🚲 and scooters 🛴. Please take a moment to complete this short survey from the city today. https://t.co/qar9Bgy1Ta	2	1560939381715779584	0.742424
We're continuing our #CarLiteROC blog series with the multimodal urbanist king himself -- Arian Horbovetz! Check out the different ways he navigates our marvelous city. Hint: 🚲🚌🚗🛴 🛞🛹https://t.co/fNEgfkLHRD https://t.co/nWUBllRxST	2	1560894598175768576	0.681818
@TimMcKenna01 Enjoy the old town maybe have a beer near the cathedral of our lady 🚴‍♀️🍻	2	1560890953329790976	0.621212
@gloeckler Frankly I rather think the future of urban mobility is rather to further develop what‘s already there and could be given some more of the space now used by 🚗 in cities: 🚴 and 🚃. And I‘d definitely not spend €7000 on such a thing. But I might just not understand the future 😉	1	1560714744234971136	0.742424
Sharing is caring! 🍃🤗 London lags behind major European cities in shared mobility 👀. If @MayorofLondon @SebDance serious about reducing private car ownership then we need more shared 🚲🛴🛵🚗 in the capital. Source: https://t.co/o2WF0NiPZL https://t.co/WzsJSwqJtV	1	1560710830223761408	0.742424
The Kettle Valley Rail (KVR) Trail is one of the most iconic attractions in Penticton &amp; is easily accessible from downtown.🚲 Take your delegates on this scenic non-motorized trail through vineyards and take in the gorgeous views overlooking the lake. ☀ #featurefriday https://t.co/ISBfKlheVL	1	1558491658957848577	0.617647
🚲 MY @RadPowerBikes E-BIKE ARRIVED! Super excited to not huff and puff (as much) around town. 🫠🥹 PS- I’m looking to give away my Huffy 18-speed mountain bike if anyone is interested. It needs new tire tubes and some love. I may even let you keep these awesome stickers 😅🤣 https://t.co/me3nk21Sy7	0	1555115170908852229	0.637931
Our Opera a la Cart truck is ready to hit the road this summer with free pop-ups around town through August. We're kicking things off with a return to @SundayParkways in NE Cully this Sunday at 11:30am. Hop on your 🚲 and enjoy opera and fun in the 🌞. https://t.co/FFdMJOAYrS https://t.co/XisLo5Vqx1	2	1549628261818404865	0.608108
Calling all cyc‍lists! 🚴‍♀️ Support Barretstown by taking part in our Cycle Challenge 2022 from Cork City, through Limerick and Galway, to Barretstown Castle in Kildare, along some of Ireland's most scenic routes ⛰🚵 2nd - 4th Sept 📆 ‍ Learn more ➡ https://t.co/sRLqI1IFYv https://t.co/O0CwBV6KM6	1	1548754699100332035	0.608108
Sitting in for a Mayor's Bicycle Advisory Committee meeting today and it is so nice to see all the bike events taking place around the city this spring. 🚲🌞🌳 I think most (if not all) of these events are cross-listed to the @bikemorebmore calendar https://t.co/5tkqJVkuW5 https://t.co/EFKUgdF4bj	3	1542568390631514112	0.637931

## Sheet: Topic 5
tweet_sel	fecha_sel	id_sel	probabi
Send it into Labor Day Weekend like 🥏 Saturday is lookin' like: 🐻 Black Bear Half Marathon 🎷 Live Music in Town Square 🖌️ Family Chalk Art Festival 🚲 Balance Bike Rider Rally 🍦 Ice Cream Social 🥏 Glo-Down Disc Golf https://t.co/tm0vxFMDo3 https://t.co/Lx1gvybVea	1	1568930537447776256	0.617647
H400, our front-wheel solution for city #ebikes ⚡🚲 Small, light, and high in efficiency with smooth &amp; quiet running, this #Bafang front-drive boasts a power of 250W and 45Nm max. torque Learn more: https://t.co/h97IRMfJuO ⚙️ #Motor #Tech #Tech2022 #GreenMobility https://t.co/zHD4T8owp6	0	1565821711551205376	0.690476
Yaas! We need more safe places to walk and be active at all ages🚶👵 Cities that have more green 🏞️🌲space &amp; safer pedestrian🚸/ cycling 🚲 areas have healthier populations. We must not create green spaces/safe streets only in posh postal codes &amp; neighborhoods! https://t.co/qy0H3bTwS5	0	1565374372940054531	0.657895
We absolutely love seeing our riders exploring their city &amp; sharing their #MuralMonday. Tag us in photos of your Tern in front of a local mural!! 🚲 #TernHSD 📍 #Boulder, CO 📸 @BikeChoir 🎨 @IamDetour303 https://t.co/RfBGECXTDs	2	1562772494997602304	0.637931
After a pretty defeating long run yesterday, this was a great revival! Finally made it all the way to Charles City! What a ride🚲 #FitLeaders #SundayRundayGroupRun #Spoke https://t.co/jYVsaw2MZ8	2	1562736582838194176	0.691489
Touring the city! 🚲 ☀️ 🏖 🌸 🔹Cheery Beach 🔹Sugar Beach 🔹Music Garden 🔹Ontario Place https://t.co/t4YtdWEb5g	1	1558867824969334784	0.630435
The #Weston City Commission is always happy to present the Rick Case Bikes for Kids Month Proclamation, this year accepted by Ryan Case and his son. Every Rick Case dealership is collecting new/used bikes for distribution to underserved children. They will fix up bikes first 🚲 https://t.co/KSyLJpF3Kr	0	1554562419690717184	0.66
Good Morning Friends of the Word 🌎 Happy Day Thursday 🐦 I'm bike ejercise of the City Puebla México 🇲🇽🚲👌 thank you Friends for my.💥 (Cholula, Puebla). https://t.co/nPbpfOsr2C	0	1544588321053188096	0.621212
Thank you to everyone who celebrated #BikeToWorkDay this past Friday! We appreciate everyone who joined us for the ride from Dunwoody Park to City Hall and those who stuck around or stopped by to hang out with us throughout the day! 🚴‍♀️🚴🚴‍♂️ https://t.co/bsNvVGTZEy	2	1542085728909365249	0.611111

## Sheet: Topic 6
tweet_sel	fecha_sel	id_sel	probabi
The @TourofBritain is arriving in our beautiful county tomorrow! 🚴‍♀️ Stage 3 of the tour will begin in Durham City before heading out into the wider county near #HighForceWaterfall. Please check the route before you travel and plan ahead. https://t.co/EWpAqfXpEC	1	1570080769372229633	0.726415
Whee! won the Micromobility Accelerate Award in our first-ever pitch contest 🏆 Whee! founder, Kari Anne Solfjeld Eid, @Ajjabajja, explains how a subscription service for electric cargo bikes can free families from cars 🚲 👨‍👩‍👧‍👦 Watch ⬇ https://t.co/8athwCxUIB #MMAmerica	3	1564640189884268550	0.613208
The City of Buffalo wants your help in planning improvements to Jefferson Avenue's streetscape. Next week there will be two public input workshops to discuss the design phase of this project. 🛣️🚏🚲🌳 For more info, visit: https://t.co/qHE0LnwcZP https://t.co/IiStzjOjsw	2	1562385486181814272	0.616279
#Espoo is a great city to #explore on your #bike! Find out more about local #trails and cycling routes at https://t.co/zOeHB837Sb 🚴‍♂️🚴‍♀️ #cycling #visitespoo #visitfinland #Finland https://t.co/C9cEVsfWfU	2	1562357054769139712	0.630435
It was fantastic to welcome the BHAM 2022 Commonwealth Games to our city yesterday as we hosted the Cycling Time Trial. We had the eyes of the world on Wolverhampton, and it was fantastic to have a spotlight on our city. 🐺 🚴 https://t.co/uqYxBS0JxV	2	1562153046385512448	0.730769
These projects are excellent news for downtown Indy. 👏 I’m hopeful that as redevelopment continues on downtown’s east side, traffic calming/multimodal enhancements will follow, especially on Washington. Safety+comfort are critical to sustaining vibrant+active street life. 🌳🚲 https://t.co/iQojyOwvTB	2	1561713931890163718	0.662162
🎶See you this weekend at @DMusicFest~ Ride your bicycle and enjoy our bike racks throughout the event! 🚲park @ Allegheny Commons Park, Foreland St, Allegheny City Brewing, Wigle Whiskey Barrelhouse, Threadbare Cider House, Penn Brewing, and the Comfort Inn stage. @Deutschtown https://t.co/EIWCOD370r	1	1558045640650678273	0.637931
Care about creating more liveable #cyclingcities?🚲 Why not consider joining the conversation at Velo-city 2023 in @StadtLeipzig? 🇩🇪 Follow @VelocitySeries to stay updated! #VC23 You can also make a donation to help us achieve #MoreCycling for all 👉https://t.co/V8G3u1S3zY https://t.co/WFtNomVoaI	1	1557705895194279938	0.685185
@Amadeusivan @ChampionWebb @sidneychoccy @stephyhulf @Treacle_Vizsla @BonnieBT13 @baggiekev64 @Yellowonetsy @AlmatheVizsla @baconsaturday @JustGeorgeGR @ILuvLenny M&amp;D saw it 5 years ago in Bourgogne the whole village was ‘en fete’ very exciting 🚴 https://t.co/mb9TK0b1k4	1	1557290743206658049	0.690476
@TrishGump @sweetjane1969sf @openlakestreet No actually it is sharing. C there's a lane 4 cars and there's a lane 4 🚴 . And no, nothing is perfect yet bc we live in a big urban city we learn to make it all work. It's called LIFE and the best kids come out of learning how this works.🙄 🚁	2	1552240294829215745	0.795082
.@emmanuel_john24, President of African Urban Cycling Organisation and Vice President of World Cycling Alliance shared with us at #VC22 how he is #CyclingTheChange 🚲There are many ways to cycle the change, share yours in the comments below! https://t.co/5SzN9aeNhQ	2	1551219996054921217	0.628205
Sensational Saturday early morning run seeing sooo many folks on bike path, pier and our#RivieraVillage Summer Festival all setup! Yesterday’s live bands were great! See y’all in da village this weekend 🌊 🚲 🐕 🎣 🎶 🏃🏻 :) https://t.co/Ds4dqzsiaj	2	1550126966124134404	0.762295
Join in and speak up for #bicycles in your community Bicycles 🚴 make cities better. More safe, protected bike lanes and trails are needed. #bike #CleanAir #ClimateAction #cargobikes #cycling #ebikes #exercise #fitness #healthy #lifestyle #Mobility https://t.co/af1DDXY1OJ	2	1550118963597623297	0.762295
💯 🚴‍♀️yes! city design for ebikes: incl sharing, cargo, delivery. Urban transformation possibility already evident for how we think &amp; build infra Example: 🌊 in #Montreal rising fast: sharing: https://t.co/frelItaF3T deliveries: https://t.co/4TQxy9EY42 cc @justynakrol @LucRabouin https://t.co/XeAKsyArrL	1	1548059187833294849	0.795082
Today is the day! 🥳 We can’t believe that after a three-year hiatus, we are finally welcoming you back to our iconic city to coast bike ride. 🚴‍♀️🚴Thank you to everyone who has fundraised for our cause. Good luck and we’ll see you on the finish line! 🏆#LondontoBrighton https://t.co/xLEzENtGRJ	1	1548048169421791233	0.715385

## Sheet: Topic 7
tweet_sel	fecha_sel	id_sel	probabi
We love seeing Tern riders exploring their city &amp; sharing their #MuralMonday. Tag us in photos of your Tern in front of a local mural!! 🚲 #TernHSD &amp; Doggo 📍 #Gladesville, #Australia 📸 @pupfiets 🎨 @blackbookinkaus https://t.co/STFYXqxxBj	2	1607866460143067138	0.663636
I Went To Ramoji Film City Full Day Full Masti And Full Enjoy And Bahubali Set Is Amazing Go And Enjoy 🚴🧗🤹🤺⛷️ #rabimeher #Twitter #bunkarpila #bargarh #ramojifilmcity #Hyderabad https://t.co/KCSq0CI83h	2	1607812176634433536	0.780702
#Bhubaneswar will be really Smart when streets of Bapujinagar, Ashoknagar, Satyanagar, Saheednagar in Smart District Centre of Bhubaneswar Smart City will look like this Flooding of Cyclists, until then it's all time pass intervention🚴🚴🏼‍♂️🚴🏼‍♀️🚴🏿‍♂️🚴🏾‍♂️ https://t.co/0wDrTynK1U	2	1607326743131750400	0.780702
This is great news for cyclists visiting the city centre 🚴‍♀️ https://t.co/wEgi6gJpwB	2	1605551048092921857	0.652542
Today is National Ugly Sweater Day! 😍 Try ours on for size! They not only turn heads, but help spread some holiday cheer as they roll through the city! 🚲💨 Tag us and your ugly ride for your chance to be shared. More on winter riding here 👉 https://t.co/PHq2pBG6IM https://t.co/u7iIIvMnSU	2	1605262782013775882	0.720339
We’ve got more images to share with you from the excitement in Southwell. Lots of residents packed the streets as the cyclists raced through the town. Cyclists will now be racing in Bassetlaw before returning to the district and finishing in Mansfield! #NottsTOB 🚴 https://t.co/wZCI3ZlC6C	1	1570871408057810944	0.763158
Year 1 were excited to find a tree and a bike in the classroom today. They also discovered a city scene and were able to discuss their thoughts. The objects have something to do with our new book this term 🧐🌳🚲 #DittonPrimaryEnglish @LiteracyCounts1 https://t.co/AMz7v4YRZw	1	1570394067649048576	0.729508
working to expand housing choices so people who work in Palo Alto can live here stregthens our community - for a more inclusive, affordable, and environmentally sustainable city! Happy #LaborDay 🌱🏡🚴‍♀️	1	1570149392652402691	0.729508
We absolutely love seeing our riders exploring their city &amp; sharing their #MuralMonday. Tag us in photos of your Tern in front of a local mural!! 🚲 #TernVektron S10 📍#SonomaCounty, #California 📸 @ annehillca (IG) 🎨 Unknown Artist(s) https://t.co/pC1K5V6r5m	1	1570079936001765376	0.795082
🚲Converted ebikes are now part of our #Bristol fleet of loan bikes. So what better day than #CycleToWorkDay to find out more about #ebike conversion kits! Watch our video https://t.co/LwvAMQLNFO or read more👉https://t.co/uWiPTvR99U @betterbybike @travelwestEng https://t.co/0XniuTHQih	2	1561873608489766912	0.685185
Free bike rental at Novel 🚲 We have free bikes to rent at all our sites, helping you explore your City or get to your lectures quickly ⚡ Speak to our team if you want to hire one 😎 #novelstudent #bikerental https://t.co/aPMqU6mnWn	2	1561775253734440964	0.716216
Do you have an idea to accelerate the #MobilityTransition? 📉How about using data to create campaigns, bike storage or charging stations🚲⚡️, deliveries or transport services🚚? The #ICLEIActionFund offers 7M€ in funding for 🔟selected cities! 📲 https://t.co/RXThFkvJVF https://t.co/zTeU4rHfe8	1	1559914445949779968	0.66
The @AnokaPD Bike Patrol Unit is all around the downtown area this summer! 🚴‍♀️ 🚴‍♂️ Newly issued E-bikes give them the advantage to respond to calls quickly, and gives officers a greater chance to interact with the public! https://t.co/2k7jhEO0SB #AnokaMN #DiscoverAnoka #QCTV	1	1559504530508759046	0.637931
Day 1 in #Vancouver and the weather has been great. A beautiful and clean city, but a bit on it expensive side 🫣. #stanleypark #totempoles #lionsgatebridge 🇨🇦☀️ ⛰ 🌆 🚲 https://t.co/oMniQZANbZ	1	1558453503995121665	0.637931
Get on your bike 🚴💨 Heading to Innsbruck for #ecprgc22? Cycling is one of the best ways to explore the city. Discover beautiful routes along the Sil River and through the Saggen district – the glorious Alps forever on the horizon ⛰️ 🔗 Find out more: https://t.co/VAQJo2vrVI https://t.co/0LsM3ET9CR	1	1557690562140061698	0.685185
On my #eurovelo10 I have cycled through #Riga #Tallinn #Helsinki #Stockholm but there is a winner, easiest city by 🚴‍♂️ #Copenhagen @GoVisitDenmark 😍🇩🇰 https://t.co/hdcE8kFxCK	0	1556921366749790208	0.611111
There’s no place like Downtown #Carrboro. And the WIFI IS FREE courtesy of the town. Follow this link to learn more! 🚴 https://t.co/ayIKLQ56u0 https://t.co/6bWT3Dhxi0	0	1556408894297034752	0.66129
A more cohesive approach to accelerating the uptake of zero emission vehicles 🚌🚲🛴🚗 is vital if ambitious city region and national decarbonisation targets are to be achieved. Find out more in our new report... https://t.co/6XAmq4xBIt https://t.co/oMjKHkCRXE	0	1556357511288078336	0.66
This Friday! Dress warm, light up your bikes, and join Friends of Northampton Trails for a ride to check out the holiday lights and decorations in Florence Village and Look Park. ❄️🚲🎄 Details: https://t.co/rO1SGiNtmz #screenprintingshop #northamptonma https://t.co/HhpXIoqepZ	0	1555623684823564290	0.653846
Painted 🚲 lines in Tirana, #Albania. Typical example of public 🤑 squander &amp; falsification of EU criteria by the winner of two consecutive EU 🏆: Capital of Youth &amp; City of sports, "mayor" @erionveliaj 🤥. Chemicals ☣️ of that milled paint, enter in dust form, lungs of citizens. https://t.co/wTjeOAjEzM	0	1555435507999313921	0.637931
No one can hate these images, and surely everyone would like to see more and every day in their cities 🚲👶👏 🥰 But it's not so easy, why? Follow 🧵👇🏻 https://t.co/R1W4pgHe8q	0	1554743671471443969	0.717391
Velo-city 2022 #Ljubljana was an unforgettable experience! 🇸🇮🚲 🙌We hope you returned home with newfound inspiration after four days of top-level plenaries, stimulating sessions, a grand exhibition space and, of course, a lot of dancing and singing 💃 https://t.co/qotNuiGGT0	2	1551954249931788289	0.653846
Climate-smart transportation investments, including 🚴🚉🚍🔌+🚗🚶 can bring economic, health and safety benefits to communities, improve equity and reduce emissions. https://t.co/9oeewsDnvc	2	1551212839364427778	0.606383
Down exploring London for a few days. One thing you notice right away is the amount of people getting around on bikes :) Really impressive seeing how the existing cycle network has been quickly bulked up with loads of softer infra too. Lessons for other cities I think 🚲 https://t.co/x3gdrGKnY4	1	1601492469392486400	0.685185

## Sheet: Topic 8
tweet_sel	fecha_sel	id_sel	probabi
@MoreNeighbours RIP Toronto! I left the 416 for Montréal because it just wasn’t worth it for me to remain - why stay in a city that continues to value 🚗 over active transportation (with poor 🚲 infrastructure) with explosive rent costs that ↗️ every single year? Time for new #TOpoli leadership!	2	1573294980587716610	0.813433
Espoo by bike 🚲. Espoo is a great city to explore on your bike! Explore the Sports Tracker service and routes that Visit Espoo has created for you! More information and options are here: https://t.co/486UWaxBe7 #VisitEspoo #Espoobybike #cycling #nature https://t.co/W03W8PgCtd	1	1571814011011735553	0.783582
The daily commute with the E-Cargoville LJ for kids can be anything but boring. The zigzag through the city quickly turns into a secret mission or an adventurous rally, because thoughts are free! 🚲💭🦄 https://t.co/HqrNTrCXWS #straightfromstpauli #bergamontbicycles https://t.co/qGDU70UKGS	1	1571573453508993024	0.753731
@thereallisaann On your bike riding around your city I know you are having a good day!!😊😊🚲🚲🚲	1	1570631078750060544	0.807692
Mayor of Barcelona, @AdaColau, points out the importance of achieving a #justtransition in the Transport sector for sustainable urban mobility! 🚶‍♀️🚲🚎👇 https://t.co/qGl5WxV1PH	1	1570507873016315905	0.807692
Starting to think these pro-cycling groups are becoming like 'flat earth believers' for every issue in the trans sector, 🚲 is THE sol, it's good as a propoganda tool for now, doesn't help to address how cycling can achieve 30% urban trip target that's viable for most cities https://t.co/7LBkkldQkM	1	1570463576930025474	0.807692
🚲💛| Get into the ToB spirit! It’s not every day that the UK’s biggest cycle race comes to town, so we’re on the lookout for the best dressed town/village in #Notts! Here’s some of the excellent entries from 2018 👇 Find out how to enter ⬇️ https://t.co/SoegsReqTI https://t.co/sL7psxg7j1	1	1570391805451194368	0.807692
Due to popular demand, we're excited to announce another Mayor's Bike to Work Day on Wednesday September 28th 7:30 am at 17th South River Park in SLC! We'll have snacks and coffee, start the ride at 8 am, and bike to the City &amp; County Building together 🚲https://t.co/kGQSuRONzi https://t.co/E7yXVhtVGy	1	1569650033242382336	0.783582
What happened to biking 🚴‍♀️ in China’s cities? Healthier for the people and the planet. 🌏 (Even with #emobility.) https://t.co/gnoVH5Yfk1	0	1567773135998418944	0.813433
OMG! I’m #melting🫠 This #summer has been unbearably #hot!☀️ How can I find the #shady street?🌳🌳🌳 Whether you believe it or not, the #navigation app #AMAP’s new function “sun-proof navigation” will be useful in #Shanghai and other 20 cities in #China. It’s #COOL, isn't it?🚲 https://t.co/MGwy53cvrP	0	1567547655097663488	0.813433
In 2022 Fancy Women Bike Ride will celebrate its 10th anniversary with more than thousands of women joining in with their fancy outfits &amp; decorated bikes in a total of 200 cities all over the world. Be part of this colourful movement. 😍🚲💫💃🏻 Join us on Sunday, 18 September	0	1567210585896493057	0.606383
Don't miss this fantastic event - loads of community fun! Bicycle 🚲 🚴‍♂️ 🚵‍♀️ Whether or not you cycle with the wonderful @HaveringCyclist &amp; @XRHavering, there will be a great opportunity to stand for a cleaner, healthier Havering at Romford Town Hall, so come along! 🍃❤🍂 https://t.co/5d8EHKEe5y	0	1567206969676599298	0.648936
My predecessor can’t stay out of the news forever. Glad @bmorelli got his bike back! 🚲 https://t.co/2l25ZOqECQ	2	1552867764448407553	0.648936
Last month, Austin celebrated the 21st anniversary of the Pfluger Pedestrian Bridge.🚲🚶 The bridge was named after our founder, James D. Pfluger, who worked with Ladybird Johnson on the parks &amp; Hike-and-Bike Trail System around Town Lake. https://t.co/xYMoSnzLz7	2	1552851423624314880	0.611111
FREE Easy Rider bike ride🚲on Downtown Greenway--1st Tuesday of each month! July5th Cycles de ORO Bike Shop Arrive: 6p Meet &amp; Greet: 6:15p Ride Starts: 6:30p About 1-1.5 hrs, 5-8m Plus, group meets EVERY Tues, same time/place w/diff route each week! #soGSO #relaxed ride https://t.co/VMIRyi92fz	2	1551164770086096896	0.663265
Ashley and Nico are absolutely loving getting around town on our family cargo bike 🚲🐶 Book your week long free eBike trial by going to https://t.co/2dWo18Q2Bc and using promo code FREEWEEK https://t.co/TAljlO7hf2	2	1551153025007468545	0.611111
🚴🚶‍♀️ Join the City of Santa Clara on Jun. 1 for a virtual community meeting about potential bicycle and intersection improvements near the Civic Center on Scott Blvd., Monroe Street, Lincoln Street, Warburton Avenue, and Lafayette Street. More details: https://t.co/Fkn9lbwFmY https://t.co/GPqSR63LmZ	3	1542547295262179331	0.628205

## Sheet: Topic 9
tweet_sel	fecha_sel	id_sel	probabi
Traveling to NYC solo? My top picks: 🎨 Museum Mile 🚲 Biking (Hudson River Greenway) 🥾 Urban hiking (Inwood Hill Park) 😍 Wander the car-free Governors Island 🎭 Immersive theater (Sleep No More) 🗽 Ride the scenic Staten Island Ferry (it's free!) https://t.co/qXPS46Nvvq https://t.co/8K6znvOfcL	2	1573428932875259905	0.646341
The most organized bike lanes I’ve seen in any major city so far. Well done Montreal! 👍🚲 #montreal #biking https://t.co/3gEfjwYCCx	0	1557064690882297858	0.759259
Tonight, Mayor @DeanTrantalis presented a proclamation declaring today, 12/6/22 as @RickCaseAuto Bikes for Kids Day in the City of #FortLauderdale. 🚲 Since the program started in 1982, 125K+ bikes have been provided during the holidays to children in need. 🎉 https://t.co/VjnfhU0Kfq	0	1554704298055024640	0.66
The Active Mobility Bill aims to protect the rights of pedestrians and cyclists across Karnataka's cities while granting safe spaces for sustainable urban mobility. Support passing of the Bill in the winter session of the State Legislature @jhatkaadotorg 🚲https://t.co/HXxv2CdY2v	0	1554481528616402945	0.653846
📢 You'd better watch out.... #FatherChristmas is in town! 🎅 He's cycling along #LeedsWaterfront - have you spotted him yet? #LifeIsBetterByWater 😍🚲 @BBCLeeds @itvcalendar @BBCLookNorth @WLDispatch @yorkshirepost @leeds_active @Welcome2Yorks @Leeds_City_Ctr https://t.co/JEBSXhvCNG	0	1554408728195203073	0.653846
#Bicycles are practically #silent. MORE #cycling and LESS #driving massively REDUCES #noisepollution in crowded #cities 🚲 Good Monday morning dear #BikeFriends 🙌🏽 🚴‍♀️🚴‍♂️🚴🏻 💚 https://t.co/OEd6DyoC2h	0	1554349778342858752	0.653846
Biking is not only great exercise but also a great way to explore the city. Bring your own bike or rent one for the day as you check out these fantastic bike paths in Atlanta 🚲 ➡️ https://t.co/yWOgpFmsB6 #discoveratl #exploregeorgia	0	1554242339920560130	0.653846
I am really happy for last 4 years, cause I make majority of my urban rides on 🚲🛴 in #Tallinn 🇪🇪 More physical activity (no need for monthly fitness club membership), more in fresh air and much faster commute during peak hours around the year ☀☔❄! Give it a try 💚 https://t.co/fY5W622O92	0	1554221794730590209	0.653846
@PhilipH44969463 I agree Phillip the Morpeth Town goalie certainly put a shift in. As a neutral who was up for the day with a friend as we couldn't get to see AFC Liverpool because of a railway strike. Well done both teams for the effort 👏🙂🚴	0	1554173141236301824	0.653846
Town is buzzing today &amp; I’m delighted to see from this BT display that word is spreading of Cork’s rise to a cycling city 🚲🙌 🥰 https://t.co/0Z4gWo06l0	0	1554134872268058626	0.653846
@TimMcKenna01 I did IM Estonia in Tallin last year, loved it, a great city, lovely people 🏊🏼🚴🏃🏻	2	1552987578336526336	0.742424
@SirLongpaw @annin328 @JaclynLancey @MrWuggums @CartertheD @rubydastuffie @Pandamokneeum Busch Gardens a bery happy flashback fur da pawrents! Da horsies &amp; polka dot doggos. Little Red Riding Hood roller coaster! Soez much funs!! 😻🐾Dey wuv Williamsburg too! No cars &amp; dey would take their bikes 🚲 on vacation &amp; ride thru da town! Purrrfect. ❤️	2	1552981843036852224	0.757143
living in a city is great because you can be having a miserable day but you’re bound to see 2 grown men riding one bicycle at least once or twice a day and you can’t not laugh or smile at it 🚴‍♂️🚴	2	1552981659070468096	0.742424
@GregVidua @cities_clean @EUROCITIES @sara_saracerdas @transenv @HealthandEnv @EuroRespSoc @Onoph @zoranajova @EU_Commission @EUEnvironment The healthiest solution is walking, cycling, and using public transport, and only if a car journey is necessary, using an electric vehicle. 🚶🚴🚌🚋🚇	2	1551944988229095424	0.757143
The graceful curves of a 360-meter-long bridge spanning Cianjhen Star light rail and Kaisyuan MRT stations speeds pedestrians🚶‍♂️ and cyclists🚴‍♂️ on their way around southern #Taiwan’s🇹🇼 #Kaohsiung City. (📸 via @KaohsiungCity) https://t.co/OHW3KVt9dp	2	1551936577668104194	0.7
Can art make #streets safer? 🚴🚶🚍 YES! A study by @BloombergDotOrg ‘Asphalt Art Initiative’ reveals that city streets became considerably safer for pedestrians after incorporating art into roadway redesigns. Read: https://t.co/Bza6TMq7Jo	2	1551935674877710339	0.742424
Always a good day to use your City Robin! Tag your 🚲 bestie 👇 https://t.co/AOOpU2UGFK	2	1550566462988996609	0.7
I have loyal customers all over the UK and many international, but wish I had more local book-buyers. I’m the only bookseller in the Selby district - local customers where are you? Ed had just been out on his bike to deliver 2 boxes in our village - let’s get him out more!🚴📦 https://t.co/7kyfR3y7zs	2	1550566298299645952	0.642857
Hats off to Bentonville, Arkansas for having the top community score in @peopleforbikes's latest Best Places to Bike report 🚲🚲 These cities show actionable lessons on how to improve local infrastructure, starting with connected networks of cyclers https://t.co/kFc5zpDUNI	2	1550561426137292800	0.7
FREE Easy Rider bike ride🚲on Downtown Greenway--1st Tuesday of each month! July5th Cycles de ORO Bike Shop Arrive: 6p Meet &amp; Greet: 6:15p Ride Starts: 6:30p About 1-1.5 hrs, 5-8m Plus, group meets EVERY Tues, same time/place w/diff route each week! #soGSO #relaxed ride https://t.co/2QJ8hkdHav	2	1550550591176310787	0.621212
#Cbridge has over 50km of urban and natural trails for you to explore! Enjoy some fresh air and get those tires moving this 🚲 Month! Learn more at https://t.co/qFNUz0sdOD. https://t.co/3ULAADk9AP	2	1549862571381084163	0.7
Valet is a great idea! In the spirit of French inspired mobility terminology, @BCTransit will also be providing "chauffeur" service to downtown Victoria all summer (and every other day this year🙂)🚲🚌🇫🇷 https://t.co/dXYhJhezkb	2	1549858020359897093	0.681818
Did not intend to do this, but BOTH our Urban Arrow and Tern GSD hit 6000 miles each today!!! 12,000 miles of car-free smiles. 🚲 🙌🏻 https://t.co/vPhW3rLgBM	1	1548629646631223298	0.754902
It's gonna be 🔥🔥🔥🔥🎊🎊🏃🏃🚵🚴🏄🪂🏂🤽🏊🚣🕺💃🕺💃👩‍❤️‍💋‍👩👯🧑‍🤝‍🧑👭 I hope u r not going to miss it #Bigups to 👍👍👍👊👊👊👊👊✌️✌️✌️ #Adomfm #WendyshayGh #NeffyGh #ToDeWorldHardstyleFuns #DannyParadise #Hitzfm @ Diamond City. Akwatia https://t.co/wjZMb1RY7a	1	1548623686739148802	0.794118
@Rehlein_ms @pedalandtring @AmericanFietser @BicycleDutch @modacitylife Actually, this is a very innovative but, most importantly, inexpensive way of raising public awareness about the status of bicycles within our local and global communities. The approval process is highly educational since it must go through the City Council. Thanks. Hoorey to 🚲!	1	1548613304456822784	0.794118
📲Call-to-Action, SFParents! San Francisco should make budget choices that reflect a prioritization of our city’s kids and families. Save Shared Schoolyards!!🌿🚴‍♀️🛝 https://t.co/dhw4nXrTbE	1	1548609206248513536	0.754902
@BerkeleyEve @pdxcharlie97208 @mateosfo if our cities were designed for people instead of cars, then safer streets eliminate the need for transport why spend half your day carting kids around when they could just ride there themselves 🚴 https://t.co/GT8euxLJ0P	1	1548600952978083840	0.754902
Walking and cycling tours are a great way to explore the city! 👣🚲 Check out some of our top picks here 👉 https://t.co/hM6AKezjAD #MyOttawa https://t.co/TNsyZ1opP1	1	1548596891260174336	0.794118
🚶‍♀️🚶🚴‍♀️🚗How would you improve #streetsafety for #walking, #cycling &amp; #driving on Maple Ave &amp; Sycamore St in Townsite? 📢Have your ideas heard by City staff. Come to the Townsite Tennis Courts for this public engagement tomorrow - Jun 21 - 4:30 to 7:30 pm. See you there! https://t.co/AadG7QVEGB	1	1548591821500055552	0.754902

## Sheet: Topic 10
tweet_sel	fecha_sel	id_sel	probabi
Wait, even the Vatican City has a competitor at the Road World Championships in #Wollongong2022? 🚴‍♂️	1	1603465164254285839	0.723881
@grahamctv @cmckenney Great 🧵. Given the extensive @NCC_CCN MUP network in urban Ottawa, I foresee @cmckenney’s proposal as having significant opportunities to build out meaningful 🚲 infra connections to the suburbs **AND** between suburbs. I would hope more operational $$$ go to ❄️ maintenance.	1	1571888893108322306	0.617647
🚲🚲🚲The metropolitan green ring makes progress in #València, by @levante_emv #Mobility #SustainableMobility #mobilityweek 🔗https://t.co/XgpW95g610 🍀 #ValènciaVerda #GreenValència, finalist for #EUGreenCapital 2024 https://t.co/QY4hl5n2ZU	1	1571888328999407616	0.617647
Forest Town and Warsop have been given a colourful boost following the installation of two bikes covered in yarn, to celebrate @TourofBritain coming through the district! Both bikes were donated and installed by Mansfield District Council 🚲🚲 More here - https://t.co/fQ9fPZd3TO https://t.co/iBrb8hGC3R	1	1569515056576237568	0.611111
@BikeChilliwack @City_Chilliwack Thank you for doing this. The only other town in BC where I've noticed something similar is the Village of Keremeos. It's not bike rack specific, but features all micro amenities, like fountains, public water taps, etc. 🚲 🚰 Mapping micro amenities is economic development.	0	1566471757497769984	0.838462
What a beautiful city 🚴‍♀️ https://t.co/446VPiUi0X	0	1566471173696884737	0.807692
The city of @breda is ready to host the #vuelta tomorrow as start and finish! 🚲 🚲 🚲 https://t.co/nbzcGS6Mwa	0	1566471150271508481	0.604478
SAVE THE DATE and JOIN the FUN 🐺 ​ ​On a Full Moon night in October 🌕 bicyclists and bike enthusiasts are led through Downtown Stockton for a fun, casual, community ride 🚲 ​​ ​For more info or to participate: ​📥 gdavalos@downtownstockton.org https://t.co/zTLDzuxM7k https://t.co/DZJIi8p7ra	0	1566456550386028545	0.746154
People protested when Ljubljana went car-free. Now they love it - ⁦@BigIssue⁩ 🚲❤️🌳 https://t.co/8dgKkiNfQs	0	1566432575047999493	0.789855
Progress is continuing in #Sighthill with aerial footage from Sigma Surveys showing the new canal terrace, which will be only a 10-15 minute cycle from the city centre! 🚲 Interested in more? All of our Sighthill footage can be found on YouTube: https://t.co/lOo9JfoXLO https://t.co/HILHhXmr1n	0	1566414850892472322	0.76087
📢 As the only #micromobility vendor in the City of Miami, we are expanding our fleet and operating area in @MiamiDadeCounty! Our latest #e-bike models are coming on August 25th 🚲 Read more: https://t.co/2P3TEOLsOo $HLBZ #Helbiz https://t.co/GR9vIPZvfG	0	1566065177858134021	0.640351
🇫🇷TOP 10 THINGS TO DO... Paris🇫🇷 1.🗽Statue of Liberty 2.🌳Jardin du Luxembourg 3.🚶Montmarte 4.🎨The Louvre 5.🏰The Palace of Versailles 6. 🛍️The Champs-Élysées 7. 🚴‍♂️Bike around city 8. 🥪Picnic by the Seine 9. 🛳️Cruise along the river 10. 🏦The Grand Palais https://t.co/KW6ljr7rxy	0	1565438387909271557	0.608108
DOT 🚗🌉🚋🚢 🚲 🏃- "Rebuilding American Infrastructure with Sustainability and Equity (RAISE) program to help urban &amp; rural communities move forward on projects that modernize roads, bridges, transit, rail, ports, and intermodal transportation" 166 projects across all 50 states https://t.co/aTAoLMjszj	2	1563565227756888064	0.74
Chainbreaking Women is a Turkish organisation aiming to contribute to livable cities &amp; women’s transportation liberty by teaching women to cycle. Tonight Ambassador Marjanne de Kwaasteniet handed out certificates to the ‘cycle ambassadors’ who were trained to train others. 🚲👏 https://t.co/l0HpmWdAfg	1	1558542249104998401	0.621212
@crowley_tadhg @glucksman @CorkCyclingCrew @conndonovan9 @CorkHealthyCity @corkcityarts @PedestrianCork @corkcitycouncil @corkcitycentre @CorkChamber @corkbeo @CorkCityPPN @cyclistie Such a fantastic tour of Cork with @byjoeb thanks a million! Astonished by all the incredible cycling and walking routes around the city. Very excited about working with you all on this project 🙌🚲	1	1558021732870545409	0.642857
This Sunday, the @CardiffCOP26 as we highlight some of the most important green spaces in our city which are vital if we are to tackle future #heatwaves and the #climatecrisis. Bring your friends, your family and a picnic 🌳🌻🚲 https://t.co/jSWmW9w0WM	1	1557499955228581888	0.657895
{NEW BLOG} The secret season is an amazing time to visit Paternoster, a gorgeous little fishing village on the #WestCoast. Less people + special deals + eco-adventure? Yes please! 🌞🚴‍♀️ https://t.co/v3UiOVhZAE #GonanaGuesthouse #CapeCountryRoutes #Travel @FordSouthAfrica https://t.co/lkWhjcm8rI	0	1556905909099823105	0.7
Lviv 🇺🇦: Rays of hope - Construction of cycling 🚲🚲🚲 infrastructure continues 👉https://t.co/AGuyt3d28P https://t.co/5LMFHYHPEt	0	1556735290001092608	0.726415
Wildflower seed delivery to plant along our newly resurfaced #NationalCycleNetwork Route 64 in Newark 🌻🚴‍♀️ Such a great route to walk and wheel, connecting people across town https://t.co/DRFKYmaRxY	0	1556734611824279563	0.764151
@bathnes are holding a consultation about proposals for Scholar's Way at The Hub TODAY, 4pm-7pm. Come along &amp; have your say. The aim is to connect schools across the city for cyclists &amp; pedestrians, making it safer to get to school. 🚲 🛴 https://t.co/9s5hQsK2MT https://t.co/Q2xJuk1m6I	0	1556732085490122756	0.726415
Action Area 9⃣: Housing Services and Mobility 🚲Cycling is not only the most sustainable mode of urban transport, it transforms streets into healthier, safer and more inclusive spaces for people. Sign the #CyclingCities25 pledge: https://t.co/tHQ0xSVUMQ	0	1556729327890452481	0.676471
🤔Why Sheffield for our #sustainableglobalsurgery conference? 💚UK greenest city 2021 🚴‍♀️New active travel routes 🦔Green corridors for urban biodiversity ⛹️&gt;250 public parks 🌳&gt;4.5 million trees 💡Renewable energy use join us &amp; learn more about sustainable global surgery! https://t.co/oQdyDGj9AN	0	1556719481342271489	0.650943
Everyone wins when more people cycle🙌 Cycling helps to improve air pollution, reduces congestion and brings benefits to the local economy. Our #WalkingCyclingIndex research found that across Index cities cycling trips contribute £1 billion in net economic benefits each year.🚲 https://t.co/9JX7cnHB1N	0	1556716676967694336	0.650943
Most streets across the ACT should be 30km/h, as recommended by @WHO &amp; other experts. I’ve spent three weeks 🚲 in London &amp; EU cities with 30 limits, and believe me, you will want them, too. Quieter, safer streets for everyone of all ages &amp; abilities. Here’s #Utrecht, NED, 9/7/22 https://t.co/4oJoRVd8Ov https://t.co/oxu7NMpLzf	0	1556715617578881024	0.754902
📲Calling all top triathletes!💥 Draft-legal racing returns to the heart of Dublin City on the 28th of August at @DublinCityTri 🏊🚴‍♀️🏃‍♀️ 🏆Senior &amp; Junior Sprint National Champions will be crowned at the Sprint Distance National Champs 👑 For more:https://t.co/LYvGMAneUX https://t.co/y1kuwh7TER	0	1556707503177871360	0.715686
Relaxing😎 after workout🏋🚴💪 and Sitting here_ Beautiful City View of this lovely Evening time_ Sunset🌆🌅 view_ Ney York City_ https://t.co/MOiMGd7C0T https://t.co/VoW9hQ2A0b	0	1556690152210268160	0.754902
It's time to get the newest fitness band in town! 🏃 The #XiaomiSmartBand7 has a cycling sport mode to keep track of your heart rate and distance traveled when you're on your bike! 🚴 Shop Online: https://t.co/42wlAyOx74 Visit a Xiaomi Store nearby: https://t.co/xtK2vIWCHb https://t.co/n7lVyKXq5K	0	1556687156613111810	0.676471
Fridays ain't fry days. Rode cycling 🚲 in the form of cross training alongside the lengthy coastal line 🌊🏖 across the northern part of the city. 🤙🏻 Change of activities would help the body to recover well &amp; mind to get rid of the monotonous feel. ✊🏻 https://t.co/GtNatC2Tns	0	1556686155055341568	0.754902
@MollyQuell It seems to be the only way to get around town. If you abide the rules you'll be stuck at A while all others go from C to D. Also, I strongly believe the city has configured the traffic lights in such a way that you just need to bike faster if you want the green wave 🚴	0	1555987106216177665	0.66
Transitioning to #zerocarbon #mobility is achievable! 💡 Learn how by joining this brand new #MOOC from @CTS_UCL @CEGE_UCL @ICLEI_Europe @EITUrbanMob to learn about the latest concepts &amp; approaches. 🚎🚲⚡️🚘🔌 Join here 🔗 https://t.co/BZGSICciPC https://t.co/reK3DA3uCH	0	1555246968296812545	0.611111
We love seeing Tern riders exploring their city &amp; sharing their #MuralMonday. Tag us in photos of your Tern in front of a local mural!! 🚲 Tern #QuickHaul 📍 #Portland, #Oregon, #SpringWaterTrail 📸 @RescueEwe, Shawne Martinez 🎨 Unkown Artist(s) https://t.co/HhKHZcnPw5	0	1555229687374282754	0.688679
thanks to @walkandrollers for leading us on this evening's fun family group #bikeride to check out the #holidaylights in #culvercity! 🚲🚲🚲 @ Culver City, California https://t.co/Fw7p17Ak0Y	0	1555223557881430016	0.726415
Having biked in Dhaka, I can certainly vouch for the many Netherlands in India. 🚲 Bike lines could really incentivize more people to consider it. Why not consider starting with 2nd Tier cities too? Where we do have more two-wheelers anyway. Kudos @rahulatiitd and @JSAnjaria! https://t.co/lSzEdNd7yU	0	1555222836930920450	0.650943
I didn’t even go hard like I usually do when I’m in The Town and I’m wiped!! Can’t wait to get to bed 🛌.. I gotta get a quick ride 🚲 in too.. That’ll definitely be a 5min cool down ride with all the walking I chose to to today!!	0	1555212023264313344	0.605263
🚴 So proud to cheer on the cyclists at @ironman Haines City FL 70.3 today 💥💪🚴 https://t.co/UAhkai6xGZ #KuntKoalition #ironman #Triathlon #ironman2022 https://t.co/uor0vPAuRi	0	1555207018440523778	0.650943
@Mor_Me1 @Barbmax1961 @Dash7490 @ejurado53 @madkasmadness @SportwomanS Watched cycling 🚲 again 😊 And finished my LEGO 'village' I'm tired, need to sleep 😴 💤 Have a great Sunday evening 😘 https://t.co/BTceTQZuZv	0	1555205010794979335	0.650943
@ukgaragefan @Urban_Pictures Fair enough...bike was certainly cruising the hill 🚲❄️	0	1555204321016414211	0.688679
One way to build a cycling city is to have good winter maintenance so that the bicycle network can used year-round. Crews were out clearing #Ottawa's Winter Cycling Network only a few hours after the snow started falling. 🚲❄️🚲💪 #WinterBiking https://t.co/qCLLKN5zub	0	1555200418757709825	0.726415
@MrCorbridge @mrpotholeuk That’s your home town now @PRoberts666 … agreed? Pictures? 📛⚠️🚴‍♀️	0	1555199576184967168	0.688679
Located at the corner of Church &amp; Dundas, Centricity is ideally placed in the heart of downtown Toronto. 🚆Transit Score 100/100 🚶Walk Score 97/100 🚴Bike Score 90/ 100 Contact our agent today to get VIP access to project. 🌐https://t.co/t1yqv81r9G ☎️905-488-2100 #Toronto https://t.co/0IoWoPrWxs	0	1555195627717492740	0.650943
This death could have been averted with better city planning… I always wondered why the pedestrian walkway aren’t great enough for cyclists 🚴‍♀️ It’s a bad idea to merge all classes of vehicles on the same lane! May the soul of the departed rest in peace 😪	0	1555192045593141251	0.688679
🎄🚲 Looking for the perfect present? 🚲🎄 Give the gift of London Cycling Campaign membership. You'll be helping change our city for the better and ensure your loved ones ride with peace of mind. We'll include a card from LCC &amp; a free CatEye light set! https://t.co/dChJFtZFfg https://t.co/0P9l6ue8Y0	0	1555191940630695937	0.726415
@funkygirlk1 Oi Oi lovely did ya see any Santa’s on bmx bikes around town ? 🎅🚲✌️	0	1555191122456379394	0.688679
@cole_davesc66 @JustStop_Oil Tom wants to live in a smart city in a house no bigger than a small shipping container with his computer, phone and TV. Also hiring everything he needs, owning nothing having his food delivered &amp; his carbon credit kept low &amp; never leaving his country of birth. No thanks Tom 🫤🚴	0	1555188192441139201	0.688679
#LCWIP consultation from @canterburycc. Be sure to have your says on proposals to make walking, wheeling and cycling the best choice for short everyday trips across the town. 🚶🚴🧑‍🦽🛴 https://t.co/fslrDEprby	0	1555185503280021510	0.650943
@PedegoNorfolk That ride from Jamestown to Richmond (and back) was so much fun. Two day trip, 104 miles, 40 amazing Pedego Owners, sharing a weekend adventure, with dinner &amp; dancing at The Tobacco Company in Shockhoe Slip in downtown Richmond (my hometown). What an awesome event. 🚴‍♀️🚴🚴	0	1555183105585061888	0.650943
@BirdingByBike I had a blast! BIG thanks to all who planned this event - the hot cocoa station was amazing! T’was festive af. Today showed that YES, Anchoragites do love to bike in the winter! The City of Lights &amp; Flowers should be safe for all forms of transportation. 🚲🚶👨‍🦼🚙	0	1555180139427741697	0.726415
@pattyboge @BikeWinnipeg Yes. I see so many pro bike posts from flat cities. I try to advocate for 🚲hilly cities. I just bought an ebike after 12 years on a Schwinn cruiser. I am looking forward to putting her thru her paces.	0	1555178864980230145	0.688679
Wee bit nippy the night but some great views over the city 👍🚴‍♀️🌝#AuldReekie https://t.co/uB78pRqotK	0	1554799533191749635	0.630435
RT @Kebra33: 🅿️ your 🚲 in 🔐 places in Brussels: use #EUinmyRegion code for free subscription! To support #greentransition, #Brussels, with help of #CohesionPolicy🇪🇺, offers 1⃣year of free secure parking in several places in the city until 29.07👇 @EUi… https://t.co/b9lr9NVCj7	2	1550481520980365312	0.80303
June is Bike Month!🚲 This year we’re celebrating by inviting our #MiltonON community to get active and ride their bikes on Milton’s connected pathway system. 🗺️Use our interactive map to explore Milton’s 220kms of trails &amp; bike lanes: https://t.co/WDmciEo0Rt https://t.co/bTL7nSyBQl	0	1544319436034904064	0.827869
June is Let’s Bike Month @letsbikeottawa and you still have time to join Team CAA!⁠ 🚴 Learn all about Urban Cycling with CAA on June 2, 12 – 1 pm, by registering for the free online event: https://t.co/xsqAZ5tUXm https://t.co/6UvmUKNsuy	0	1543473548521402368	0.780702
